# Supplementary material for: Divergence of canonical danger signals: The genome-level expression patterns of human mononuclear cells subjected to heat shock or lipopolysaccharide
Source: BMC Immunol. 2008 May 30;9:24. doi: 10.1186/1471-2172-9-24 (PMC2430197; doi:10.1186/1471-2172-9-24)
Supplement: Additional file 1 — 3968 genes regulate in lps treated thp1 cells.xls, list of genes regulated in response to LPS alone. [file 1471-2172-9-24-S1.xls]

## Sheet: 1345_upregulated
Gene Name	Fold Change	Common Name	Genbank	Gene Symbol	Description	Entrez
206025_s_at	1696	TNFAIP6	AW188198	TNFAIP6	tumor necrosis factor, alpha-induced protein 6	7130
205476_at	1036	CCL20	NM_004591	CCL20	chemokine (C-C motif) ligand 20	6364
206026_s_at	803.9	TNFAIP6	NM_007115	TNFAIP6	tumor necrosis factor, alpha-induced protein 6	7130
204103_at	748.8	CCL4	NM_002984	CCL4	chemokine (C-C motif) ligand 4	6351
210095_s_at	519.4	IGFBP3	M31159	IGFBP3	insulin-like growth factor binding protein 3	3486
39402_at	446.5	IL1B	M15330	IL1B	interleukin 1, beta	3553
212143_s_at	402.5	IGFBP3	BF340228	IGFBP3	insulin-like growth factor binding protein 3	3486
205681_at	399	BCL2A1	NM_004049	BCL2A1	BCL2-related protein A1	597
211506_s_at	365.3	IL8	AF043337	IL8	interleukin 8	3576
205569_at	358.7	LAMP3	NM_014398	LAMP3	lysosomal-associated membrane protein 3	27074
226218_at	346.3		BE217880	---	MRNA; cDNA DKFZp667P0610 (from clone DKFZp667P0610)	---
219424_at	315.5	EBI3	NM_005755	EBI3	Epstein-Barr virus induced gene 3	10148
227180_at	259.6	ELOVL7	AW138767	ELOVL7	ELOVL family member 7, elongation of long chain fatty acids (yeast)	79993
205067_at	244.6	IL1B	NM_000576	IL1B	interleukin 1, beta	3553
205798_at	205.3	IL7R	NM_002185	IL7R	interleukin 7 receptor /// interleukin 7 receptor	3575
202638_s_at	199.3	ICAM1	NM_000201	ICAM1	intercellular adhesion molecule 1 (CD54), human rhinovirus receptor	3383
206118_at	188.4	STAT4	NM_003151	STAT4	signal transducer and activator of transcription 4	6775
222838_at	164.5	SLAMF7	AL121985	SLAMF7	SLAM family member 7	57823
215223_s_at	153.7	SOD2	W46388	SOD2	superoxide dismutase 2, mitochondrial	6648
221477_s_at	152.2	MGC5618	BF575213	MGC5618	hypothetical protein MGC5618	79099
202859_x_at	148.8	IL8	NM_000584	IL8	interleukin 8	3576
207901_at	147.9	IL12B	NM_002187	IL12B	interleukin 12B (natural killer cell stimulatory factor 2, cytotoxic lymphocyte maturation factor 2, p40)	3593
218559_s_at	141.5	MAFB	NM_005461	MAFB	v-maf musculoaponeurotic fibrosarcoma oncogene homolog B (avian)	9935
228708_at	140.2	RAB27B	BF438386	RAB27B	RAB27B, member RAS oncogene family	5874
220054_at	131.6	IL23A	NM_016584	IL23A	interleukin 23, alpha subunit p19	51561
238727_at	120.3	LOC440934	AA031832	LOC440934	Hypothetical gene supported by BC008048	440934
209723_at	113.3	SERPINB9	BC002538	SERPINB9	serpin peptidase inhibitor, clade B (ovalbumin), member 9	5272
209101_at	103	CTGF	M92934	CTGF	connective tissue growth factor	1490
204470_at	101	CXCL1	NM_001511	CXCL1	chemokine (C-X-C motif) ligand 1 (melanoma growth stimulating activity, alpha)	2919
206157_at	97.02	PTX3	NM_002852	PTX3	pentraxin-related gene, rapidly induced by IL-1 beta	5806
202637_s_at	93.03	ICAM1	AI608725	ICAM1	intercellular adhesion molecule 1 (CD54), human rhinovirus receptor	3383
1558404_at	92.74	LOC644242	BC015390	LOC644242 /// LOC650429 /// LOC650446	hypothetical protein LOC644242 /// hypothetical protein LOC650429 /// hypothetical protein LOC650446	644242 /// 650429 /// 650446
222670_s_at	83.23	MAFB	AW135013	MAFB	v-maf musculoaponeurotic fibrosarcoma oncogene homolog B (avian)	9935
206336_at	82.86	CXCL6	NM_002993	CXCL6	chemokine (C-X-C motif) ligand 6 (granulocyte chemotactic protein 2)	6372
212190_at	82.23	SERPINE2	AL541302	SERPINE2	serpin peptidase inhibitor, clade E (nexin, plasminogen activator inhibitor type 1), member 2	5270
209774_x_at	79.55	CXCL2	M57731	CXCL2	chemokine (C-X-C motif) ligand 2	2920
207536_s_at	76.48	TNFRSF9	NM_001561	TNFRSF9	tumor necrosis factor receptor superfamily, member 9	3604
216841_s_at	74.1	SOD2	X15132	SOD2	superoxide dismutase 2, mitochondrial	6648
205013_s_at	67.53	ADORA2A	NM_000675	ADORA2A	adenosine A2a receptor	135
235457_at	67.15	MAML2	AI769569	MAML2	mastermind-like 2 (Drosophila)	84441
204653_at	66.79	TFAP2A	BF343007	TFAP2A	transcription factor AP-2 alpha (activating enhancer binding protein 2 alpha)	7020
204440_at	60.95	CD83	NM_004233	CD83	CD83 molecule	9308
232504_at	60.18		AL389942	---	---	---
205114_s_at	59.92	CCL3	NM_002983	CCL3 /// CCL3L1 /// CCL3L3 /// LOC643930	chemokine (C-C motif) ligand 3 /// chemokine (C-C motif) ligand 3-like 1 /// chemokine (C-C motif) ligand 3-like 3 /// similar to Small inducible cytokine A3-like 1 precursor (Tonsillar lymphocyte LD78 beta protein) (LD78-beta(1-70)) (G0/G1 switch regulatory protein 19-2) (G0S19-2 protein) (PAT 464.2)	414062 /// 6348 /// 6349 /// 643930
228153_at	57.87	IBRDC2	AI953847	IBRDC2	IBR domain containing 2	255488
244414_at	56.87	MAML2	AI148006	MAML2	Mastermind-like 2 (Drosophila)	84441
36711_at	55.89	MAFF	AL021977	MAFF	v-maf musculoaponeurotic fibrosarcoma oncogene homolog F (avian)	23764
220655_at	55.41	TNIP3	NM_024873	TNIP3	TNFAIP3 interacting protein 3	79931
207535_s_at	53.84	NFKB2	NM_002502	NFKB2	nuclear factor of kappa light polypeptide gene enhancer in B-cells 2 (p49/p100)	4791
229221_at	51.95		BE467023	---	---	---
201110_s_at	51.66	THBS1	NM_003246	THBS1	thrombospondin 1	7057
201739_at	50.7	SGK	NM_005627	SGK	serum/glucocorticoid regulated kinase	6446
204224_s_at	48.59	GCH1	NM_000161	GCH1	GTP cyclohydrolase 1 (dopa-responsive dystonia)	2643
230966_at	46.08	IL4I1	AI859620	IL4I1	interleukin 4 induced 1	259307
203562_at	45.88	FEZ1	NM_005103	FEZ1	fasciculation and elongation protein zeta 1 (zygin I)	9638
211026_s_at	45.02	MGLL	BC006230	MGLL	monoglyceride lipase /// monoglyceride lipase	11343
211031_s_at	44.45	CYLN2	BC006259	CYLN2	cytoplasmic linker 2 /// cytoplasmic linker 2	7461
1563357_at	42.03		AL049245	---	MRNA; cDNA DKFZp564C203 (from clone DKFZp564C203)	---
219159_s_at	41.96	SLAMF7	NM_021181	SLAMF7	SLAM family member 7	57823
201242_s_at	41.9	ATP1B1	BC000006	ATP1B1	ATPase, Na+/K+ transporting, beta 1 polypeptide	481
205088_at	41.19	CXorf6	NM_005491	CXorf6	chromosome X open reading frame 6	10046
204533_at	40.51	CXCL10	NM_001565	CXCL10	chemokine (C-X-C motif) ligand 10	3627
202071_at	39.9	SDC4	NM_002999	SDC4	syndecan 4 (amphiglycan, ryudocan)	6385
207386_at	38.44	CYP7B1	NM_004820	CYP7B1	cytochrome P450, family 7, subfamily B, polypeptide 1	9420
242405_at	37.73	MAML2	BF358386	MAML2	Mastermind-like 2 (Drosophila)	84441
220313_at	36.06	GPR88	NM_022049	GPR88	G protein-coupled receptor 88	54112
1554519_at	35.79	CD80	BC042665	CD80	CD80 molecule	941
205599_at	35.37	TRAF1	NM_005658	TRAF1	TNF receptor-associated factor 1	7185
205027_s_at	35.01	MAP3K8	NM_005204	MAP3K8	mitogen-activated protein kinase kinase kinase 8	1326
202510_s_at	34.05	TNFAIP2	NM_006291	TNFAIP2	tumor necrosis factor, alpha-induced protein 2	7127
203868_s_at	34.01	VCAM1	NM_001078	VCAM1	vascular cell adhesion molecule 1	7412
201109_s_at	33.97	THBS1	AV726673	THBS1	thrombospondin 1	7057
204141_at	32.67	TUBB2A	NM_001069	TUBB2A	tubulin, beta 2A	7280
202551_s_at	32.01	CRIM1	BG546884	CRIM1	cysteine rich transmembrane BMP regulator 1 (chordin-like)	51232
240165_at	31.94		AI678013	---	Transcribed locus, weakly similar to XP_209041.2 PREDICTED: similar to KIAA1503 protein [Homo sapiens]	---
203798_s_at	31.9	VSNL1	NM_003385	VSNL1	visinin-like 1	7447
238893_at	31.7	LOC338758	AI377324	LOC338758	hypothetical protein LOC338758	338758
203045_at	31.41	NINJ1	NM_004148	NINJ1	ninjurin 1	4814
240232_at	30.94	C3orf1	AA503803	C3orf1	Chromosome 3 open reading frame 1	51300
209281_s_at	30.01	ATP2B1	M95541	ATP2B1	ATPase, Ca++ transporting, plasma membrane 1	490
231963_at	29.74		BG111938	---	Homo sapiens, clone IMAGE:3869276, mRNA	---
205153_s_at	29.25	CD40	NM_001250	CD40	CD40 molecule, TNF receptor superfamily member 5	958
202552_s_at	29.16	CRIM1	NM_016441	CRIM1	cysteine rich transmembrane BMP regulator 1 (chordin-like)	51232
1566825_at	29.03	ARHGAP24	AK055572	ARHGAP24	Rho GTPase activating protein 24	83478
212923_s_at	28.41	C6orf145	AK024828	C6orf145	chromosome 6 open reading frame 145	221749
235438_at	28.26	CYP7B1	AW162011	CYP7B1	Cytochrome P450, family 7, subfamily B, polypeptide 1	9420
228964_at	27.98	PRDM1	AI692659	PRDM1	PR domain containing 1, with ZNF domain	639
227556_at	27.96	NME7	AI094580	NME7	non-metastatic cells 7, protein expressed in (nucleoside-diphosphate kinase)	29922
213479_at	27.95	NPTX2	U26662	NPTX2	neuronal pentraxin II	4885
241418_at	27.21		AI819386	---	MRNA; cDNA DKFZp686B14224 (from clone DKFZp686B14224)	---
231779_at	27.08	IRAK2	AI246590	IRAK2	interleukin-1 receptor-associated kinase 2	3656
201235_s_at	26.61	BTG2	BG339064	BTG2	BTG family, member 2	7832
215716_s_at	26.13	ATP2B1	L14561	ATP2B1	ATPase, Ca++ transporting, plasma membrane 1	490
201243_s_at	25.75	ATP1B1	NM_001677	ATP1B1	ATPase, Na+/K+ transporting, beta 1 polypeptide	481
220330_s_at	24.73	SAMSN1	NM_022136	SAMSN1	SAM domain, SH3 domain and nuclear localisation signals, 1	64092
202643_s_at	24.61	TNFAIP3	AI738896	TNFAIP3	tumor necrosis factor, alpha-induced protein 3	7128
205579_at	24.6	HRH1	NM_000861	HRH1	histamine receptor H1	3269
204908_s_at	24.56	BCL3	NM_005178	BCL3	B-cell CLL/lymphoma 3	602
227646_at	24.14		BG435302	---	CDNA FLJ39389 fis, clone PLACE6003621	---
201963_at	23.95	ACSL1	NM_021122	ACSL1	acyl-CoA synthetase long-chain family member 1	2180
205590_at	23.62	RASGRP1	NM_005739	RASGRP1	RAS guanyl releasing protein 1 (calcium and DAG-regulated)	10125
242907_at	23.61	GBP2	BF509371	GBP2	guanylate binding protein 2, interferon-inducible	2634
226560_at	22.91		AA576959	---	Transcribed locus, strongly similar to NP_689599.2 sphingosine 1-phosphate phosphohydrolase 2 [Homo sapiens]	---
1555638_a_at	22.82	SAMSN1	AF519621	SAMSN1	SAM domain, SH3 domain and nuclear localisation signals, 1	64092
210538_s_at	22.51	BIRC3	U37546	BIRC3	baculoviral IAP repeat-containing 3	330
207275_s_at	22.41	ACSL1	NM_001995	ACSL1	acyl-CoA synthetase long-chain family member 1	2180
203010_at	22.36	STAT5A	NM_003152	STAT5A	signal transducer and activator of transcription 5A	6776
204014_at	21.87	DUSP4	NM_001394	DUSP4	dual specificity phosphatase 4	1846
243509_at	21.85	BTG1	AI475680	BTG1	B-cell translocation gene 1, anti-proliferative	694
232333_at	21.84	MAML2	AU147805	MAML2	Mastermind-like 2 (Drosophila)	84441
209239_at	21.78	NFKB1	M55643	NFKB1	nuclear factor of kappa light polypeptide gene enhancer in B-cells 1 (p105)	4790
201236_s_at	21.52	BTG2	NM_006763	BTG2	BTG family, member 2	7832
225102_at	21.21	MGLL	BG168471	MGLL	monoglyceride lipase	11343
240788_at	21.21	ME1	AI076834	ME1	Malic enzyme 1, NADP(+)-dependent, cytosolic	4199
234645_at	21.08	MAML2	AK025317	MAML2	Mastermind-like 2 (Drosophila)	84441
228186_s_at	21.07	RSPO3	BF589322	RSPO3	R-spondin 3 homolog (Xenopus laevis)	84870
218810_at	20.9	ZC3H12A	NM_025079	ZC3H12A	zinc finger CCCH-type containing 12A	80149
229152_at	20.84	C4orf7	AI718421	C4orf7	chromosome 4 open reading frame 7	260436
222484_s_at	20.5	CXCL14	AF144103	CXCL14	chemokine (C-X-C motif) ligand 14	9547
214211_at	20.49	FTH1	AA083483	FTH1	ferritin, heavy polypeptide 1	2495
227571_at	20.47		AW516665	---	CDNA FLJ35556 fis, clone SPLEN2004844	---
215346_at	20.27	CD40	BF664114	CD40	CD40 molecule, TNF receptor superfamily member 5	958
231991_at	20.18	C20orf160	BF970287	C20orf160	chromosome 20 open reading frame 160	140706
206036_s_at	19.87	REL	NM_002908	REL	v-rel reticuloendotheliosis viral oncogene homolog (avian)	5966
235421_at	19.76	MAP3K8	AV713062	MAP3K8	Mitogen-activated protein kinase kinase kinase 8	1326
220231_at	19.74	C7orf16	NM_006658	C7orf16	chromosome 7 open reading frame 16	10842
228343_at	19.53	POU2F2	AA805754	POU2F2	POU domain, class 2, transcription factor 2	5452
209568_s_at	19.44	RGL1	AF186779	RGL1	ral guanine nucleotide dissociation stimulator-like 1	23179
207861_at	19.36	CCL22	NM_002990	CCL22	chemokine (C-C motif) ligand 22	6367
203797_at	19.07	VSNL1	AF039555	VSNL1	visinin-like 1	7447
228762_at	19.02	LFNG	AW151924	LFNG	lunatic fringe homolog (Drosophila)	3955
244159_at	19.01	LOC440934	AW473883	LOC440934	Hypothetical gene supported by BC008048	440934
234306_s_at	18.99	SLAMF7	AJ271869	SLAMF7	SLAM family member 7	57823
227458_at	18.92		AI608902	---	---	---
224480_s_at	18.84	LPAAT-THETA	BC006236	LPAAT-THETA	lysophosphatidic acid acyltransferase theta /// lysophosphatidic acid acyltransferase theta	84803
204748_at	18.71	PTGS2	NM_000963	PTGS2	prostaglandin-endoperoxide synthase 2 (prostaglandin G/H synthase and cyclooxygenase)	5743
227697_at	18.51	SOCS3	AI244908	SOCS3	suppressor of cytokine signaling 3	9021
217523_at	18.29	CD44	AV700298	CD44	CD44 molecule (Indian blood group)	960
1556314_a_at	18.23		BQ002274	---	(clone 1NIB-4) normalized cDNA library sequence	---
209636_at	18.18	NFKB2	BC002844	NFKB2	nuclear factor of kappa light polypeptide gene enhancer in B-cells 2 (p49/p100)	4791
201466_s_at	18.17	JUN	NM_002228	JUN	v-jun sarcoma virus 17 oncogene homolog (avian)	3725
204731_at	18.07	TGFBR3	NM_003243	TGFBR3	transforming growth factor, beta receptor III (betaglycan, 300kDa)	7049
201108_s_at	17.9	THBS1	BF055462	THBS1	thrombospondin 1	7057
239486_at	17.77		BG111636	---	---	---
212724_at	17.76	RND3	BG054844	RND3	Rho family GTPase 3	390
1570388_a_at	17.64	LOC440896	BC032955	LOC440896	hypothetical gene supported by AK127288; AY343901	440896
202644_s_at	17.39	TNFAIP3	NM_006290	TNFAIP3	tumor necrosis factor, alpha-induced protein 3	7128
207113_s_at	17.31	TNF	NM_000594	TNF	tumor necrosis factor (TNF superfamily, member 2)	7124
216598_s_at	17.18	CCL2	S69738	CCL2	chemokine (C-C motif) ligand 2	6347
227080_at	17.11	ZNF697	AW003092	ZNF697	zinc finger protein 697	90874
222062_at	17.06	IL27RA	AI983115	IL27RA	interleukin 27 receptor, alpha	9466
207018_s_at	17	RAB27B	NM_004163	RAB27B /// SH3BGR	RAB27B, member RAS oncogene family /// SH3 domain binding glutamic acid-rich protein	5874 /// 6450
1556378_a_at	16.92	LOC440896	BC036611	LOC440896	hypothetical gene supported by AK127288; AY343901	440896
222872_x_at	16.87	OBFC2A	AU157541	OBFC2A	oligonucleotide/oligosaccharide-binding fold containing 2A	64859
215485_s_at	16.79	ICAM1	AA284705	ICAM1	intercellular adhesion molecule 1 (CD54), human rhinovirus receptor	3383
224553_s_at	16.77	TNFRSF18	AF117297	TNFRSF18	tumor necrosis factor receptor superfamily, member 18	8784
218002_s_at	16.67	CXCL14	NM_004887	CXCL14	chemokine (C-X-C motif) ligand 14	9547
232204_at	16.61	EBF	AF208502	EBF	early B-cell factor	1879
213324_at	16.57	SRC	AK024281	SRC	v-src sarcoma (Schmidt-Ruppin A-2) viral oncogene homolog (avian)	6714
212641_at	16.54	HIVEP2	AL023584	HIVEP2	human immunodeficiency virus type I enhancer binding protein 2	3097
228976_at	16.52	ICOSLG	AA778249	ICOSLG	inducible T-cell co-stimulator ligand	23308
207528_s_at	16.51	SLC7A11	NM_014331	SLC7A11	solute carrier family 7, (cationic amino acid transporter, y+ system) member 11	23657
226034_at	16.51		BE222344	---	Homo sapiens, clone IMAGE:3881549, mRNA	---
225491_at	16.49	SLC1A2	AL157452	SLC1A2	solute carrier family 1 (glial high affinity glutamate transporter), member 2	6506
220091_at	16.41	SLC2A6	NM_017585	SLC2A6	solute carrier family 2 (facilitated glucose transporter), member 6	11182
213988_s_at	16.28	SAT1	BE971383	SAT1	spermidine/spermine N1-acetyltransferase 1	6303
210815_s_at	16.24	CALCRL	U17473	CALCRL	calcitonin receptor-like	10203
209928_s_at	16.24	MSC	AF060154	MSC	musculin (activated B-cell factor-1)	9242
235670_at	16.23	STX11	AI916948	STX11	Syntaxin 11	8676
233085_s_at	16.17	OBFC2A	AV734843	OBFC2A	oligonucleotide/oligosaccharide-binding fold containing 2A	64859
213497_at	16.14	ABTB2	AL050374	ABTB2	ankyrin repeat and BTB (POZ) domain containing 2	25841
203708_at	16.13	PDE4B	NM_002600	PDE4B	phosphodiesterase 4B, cAMP-specific (phosphodiesterase E4 dunce homolog, Drosophila)	5142
217678_at	16.01	SLC7A11	AA488687	SLC7A11	solute carrier family 7, (cationic amino acid transporter, y+ system) member 11	23657
222877_at	15.99	NRP2	AK024680	NRP2	Neuropilin 2	8828
203355_s_at	15.93	PSD3	NM_015310	PSD3	pleckstrin and Sec7 domain containing 3	23362
218627_at	15.86	DRAM	NM_018370	DRAM	damage-regulated autophagy modulator	55332
227749_at	15.8	POU2F2	AI703496	POU2F2	POU domain, class 2, transcription factor 2	5452
235299_at	15.79		AI769269	---	Transcribed locus	---
235549_at	15.75	IBRDC2	AL575512	IBRDC2	IBR domain containing 2	255488
203354_s_at	15.64	PSD3	AW117368	PSD3	pleckstrin and Sec7 domain containing 3	23362
203455_s_at	15.56	SAT1	NM_002970	SAT1	spermidine/spermine N1-acetyltransferase 1	6303
214696_at	15.49	MGC14376	AF070569	MGC14376	hypothetical protein MGC14376	84981
210592_s_at	15.43	SAT1	M55580	SAT1	spermidine/spermine N1-acetyltransferase 1	6303
218613_at	15.41	LOC653754	NM_018422	LOC653754	similar to pleckstrin and Sec7 domain containing 3	653754
242807_at	15.37	FSD1L	AI970348	FSD1L	fibronectin type III and SPRY domain containing 1-like	83856
209037_s_at	15.33	EHD1	AW182860	EHD1	EH-domain containing 1	10938
204912_at	15.28	IL10RA	NM_001558	IL10RA	interleukin 10 receptor, alpha	3587
235661_at	15.11	POU2F2	T99553	POU2F2	POU domain, class 2, transcription factor 2	5452
228579_at	15.11		AI656481	---	CDNA FLJ37386 fis, clone BRAMY2026538	---
235242_at	15.09		BE739287	---	CDNA FLJ41375 fis, clone BRCAN2007700	---
239876_at	15.02	NFKB1	R37337	NFKB1	Nuclear factor of kappa light polypeptide gene enhancer in B-cells 1 (p105)	4790
235106_at	14.82	MAML2	AW847318	MAML2	mastermind-like 2 (Drosophila)	84441
239914_at	14.82	MGLL	H17941	MGLL	Monoglyceride lipase	11343
205205_at	14.8	RELB	NM_006509	RELB	v-rel reticuloendotheliosis viral oncogene homolog B, nuclear factor of kappa light polypeptide gene enhancer in B-cells 3 (avian)	5971
216056_at	14.71	CD44	AW851559	CD44	CD44 molecule (Indian blood group)	960
1566342_at	14.65	SOD2	R34841	SOD2	Superoxide dismutase 2, mitochondrial	6648
242586_at	14.63	FSD1L	H07986	FSD1L	Fibronectin type III and SPRY domain containing 1-like	83856
227372_s_at	14.61	BAIAP2L1	AA496034	BAIAP2L1	BAI1-associated protein 2-like 1	55971
204654_s_at	14.59	TFAP2A	NM_003220	TFAP2A	transcription factor AP-2 alpha (activating enhancer binding protein 2 alpha)	7020
1557042_at	14.33		AI093325	---	CDNA FLJ37386 fis, clone BRAMY2026538	---
206214_at	14.31	PLA2G7	NM_005084	PLA2G7	phospholipase A2, group VII (platelet-activating factor acetylhydrolase, plasma) /// phospholipase A2, group VII (platelet-activating factor acetylhydrolase, plasma)	7941
241592_at	14.16		AI916887	---	Transcribed locus	---
1563719_a_at	14.11		AK024924	---	CDNA: FLJ21271 fis, clone COL01751	---
243296_at	14.03	PBEF1	AA873350	PBEF1	Pre-B-cell colony enhancing factor 1	10135
222221_x_at	13.77	EHD1	AY007161	EHD1	EH-domain containing 1	10938
219334_s_at	13.75	OBFC2A	NM_022837	OBFC2A	oligonucleotide/oligosaccharide-binding fold containing 2A	64859
201631_s_at	13.69	IER3	NM_003897	IER3	immediate early response 3	8870
209038_s_at	13.66	EHD1	AL579035	EHD1	EH-domain containing 1	10938
228918_at	13.55	SLC43A2	AI457453	SLC43A2	Solute carrier family 43, member 2	124935
202086_at	13.52	MX1	NM_002462	MX1	myxovirus (influenza virus) resistance 1, interferon-inducible protein p78 (mouse) /// myxovirus (influenza virus) resistance 1, interferon-inducible protein p78 (mouse)	4599
212930_at	13.51	ATP2B1	AW576457	ATP2B1	ATPase, Ca++ transporting, plasma membrane 1	490
228812_at	13.5		AI652899	---	Transcribed locus	---
1558569_at	13.32	LOC645238	AL832308	LOC645238	hypothetical protein LOC645238	645238
207196_s_at	13.27	TNIP1	NM_006058	TNIP1	TNFAIP3 interacting protein 1	10318
202748_at	13.25	GBP2	NM_004120	GBP2	guanylate binding protein 2, interferon-inducible /// guanylate binding protein 2, interferon-inducible	2634
214038_at	13.25	CCL8	AI984980	CCL8	chemokine (C-C motif) ligand 8	6355
217591_at	13.25	SKIL	BF725121	SKIL	SKI-like	6498
211302_s_at	13.15	PDE4B	L20966	PDE4B	phosphodiesterase 4B, cAMP-specific (phosphodiesterase E4 dunce homolog, Drosophila)	5142
204475_at	13.11	MMP1	NM_002421	MMP1	matrix metallopeptidase 1 (interstitial collagenase)	4312
203921_at	13.07	CHST2	NM_004267	CHST2	carbohydrate (N-acetylglucosamine-6-O) sulfotransferase 2	9435
223217_s_at	13.04	NFKBIZ	BE646573	NFKBIZ	nuclear factor of kappa light polypeptide gene enhancer in B-cells inhibitor, zeta	64332
235116_at	12.96	TRAF1	AA922208	TRAF1	TNF receptor-associated factor 1	7185
201464_x_at	12.82	JUN	BG491844	JUN	v-jun sarcoma virus 17 oncogene homolog (avian)	3725
209921_at	12.76	SLC7A11	AB040875	SLC7A11	solute carrier family 7, (cationic amino acid transporter, y+ system) member 11	23657
227609_at	12.7	EPSTI1	AA633203	EPSTI1	epithelial stromal interaction 1 (breast)	94240
204803_s_at	12.69	RRAD	NM_004165	RRAD	Ras-related associated with diabetes	6236
209039_x_at	12.63	EHD1	AF001434	EHD1	EH-domain containing 1	10938
203140_at	12.56	BCL6	NM_001706	BCL6	B-cell CLL/lymphoma 6 (zinc finger protein 51) /// B-cell CLL/lymphoma 6 (zinc finger protein 51)	604
219316_s_at	12.53	C14orf58	NM_017791	C14orf58	chromosome 14 open reading frame 58	55640
205184_at	12.46	GNG4	NM_004485	GNG4	guanine nucleotide binding protein (G protein), gamma 4	2786
1557049_at	12.39	LOC149478	BQ183759	LOC149478	Hypothetical protein LOC149478	149478
222866_s_at	12.31	C14orf58	AW001026	C14orf58	chromosome 14 open reading frame 58	55640
206756_at	12.15	CHST7	NM_019886	CHST7	carbohydrate (N-acetylglucosamine 6-O) sulfotransferase 7	56548
1560485_at	12.15	HIVEP1	BC028111	HIVEP1	human immunodeficiency virus type I enhancer binding protein 1	3096
210662_at	12.14	KYNU	BC000879	KYNU	kynureninase (L-kynurenine hydrolase)	8942
214453_s_at	12.12	IFI44	NM_006417	IFI44	interferon-induced protein 44	10561
205221_at	12.09	HGD	NM_000187	HGD /// LOC642252	homogentisate 1,2-dioxygenase (homogentisate oxidase) /// similar to Homogentisate 1,2-dioxygenase (Homogentisicase) (Homogentisate oxygenase) (Homogentisic acid oxidase)	3081 /// 642252
225252_at	11.96	SRXN1	AL121758	SRXN1	sulfiredoxin 1 homolog (S. cerevisiae)	140809
239979_at	11.84	EPSTI1	BE645480	EPSTI1	Epithelial stromal interaction 1 (breast)	94240
219938_s_at	11.79	PSTPIP2	NM_024430	PSTPIP2	proline-serine-threonine phosphatase interacting protein 2	9050
200748_s_at	11.65	FTH1	NM_002032	FTH1	ferritin, heavy polypeptide 1	2495
1555167_s_at	11.64	PBEF1	BC020691	PBEF1	pre-B-cell colony enhancing factor 1	10135
203153_at	11.56	IFIT1	NM_001548	IFIT1	interferon-induced protein with tetratricopeptide repeats 1 /// interferon-induced protein with tetratricopeptide repeats 1	3434
223422_s_at	11.41	ARHGAP24	AI743534	ARHGAP24	Rho GTPase activating protein 24	83478
233691_at	11.38	ABTB2	AK025359	ABTB2	Ankyrin repeat and BTB (POZ) domain containing 2	25841
226625_at	11.35		AW193698	---	---	---
201490_s_at	11.33	PPIF	NM_005729	PPIF	peptidylprolyl isomerase F (cyclophilin F)	10105
215092_s_at	11.29	NFAT5	AJ005683	NFAT5	nuclear factor of activated T-cells 5, tonicity-responsive	10725
201502_s_at	11.28	NFKBIA	AI078167	NFKBIA	nuclear factor of kappa light polypeptide gene enhancer in B-cells inhibitor, alpha	4792
238581_at	11.24	GBP5	BG271923	GBP5	Guanylate binding protein 5	115362
205920_at	11.08	SLC6A6	NM_003043	SLC6A6	solute carrier family 6 (neurotransmitter transporter, taurine), member 6	6533
229750_at	11.03	POU2F2	BF510728	POU2F2	POU domain, class 2, transcription factor 2	5452
236471_at	10.99	NFE2L3	AI949827	NFE2L3	nuclear factor (erythroid-derived 2)-like 3	9603
210190_at	10.98	STX11	AF071504	STX11	syntaxin 11	8676
238383_at	10.91	C6orf58	AI857688	C6orf58	chromosome 6 open reading frame 58	352999
210285_x_at	10.9	WTAP	BC000383	WTAP	Wilms tumor 1 associated protein	9589
226189_at	10.89	ITGB8	BF513121	ITGB8	integrin, beta 8	3696
208112_x_at	10.83	EHD1	NM_006795	EHD1	EH-domain containing 1	10938
207978_s_at	10.74	NR4A3	NM_006981	NR4A3	nuclear receptor subfamily 4, group A, member 3	8013
205580_s_at	10.74	HRH1	D28481	HRH1	histamine receptor H1	3269
217738_at	10.72	PBEF1	BF575514	PBEF1 /// RP11-92J19.4	pre-B-cell colony enhancing factor 1 /// pre-B cell enhancing factor 1 pseudogene	10135 /// 646309
213327_s_at	10.69	USP12	AI820101	USP12	ubiquitin specific peptidase 12	219333
204439_at	10.66	IFI44L	NM_006820	IFI44L	interferon-induced protein 44-like	10964
223218_s_at	10.45	NFKBIZ	AB037925	NFKBIZ	nuclear factor of kappa light polypeptide gene enhancer in B-cells inhibitor, zeta	64332
212642_s_at	10.41	HIVEP2	AL023584	HIVEP2	human immunodeficiency virus type I enhancer binding protein 2	3097
225842_at	10.39	PHLDA1	AK026181	PHLDA1	pleckstrin homology-like domain, family A, member 1	22822
204058_at	10.37	ME1	AL049699	ME1	Malic enzyme 1, NADP(+)-dependent, cytosolic	4199
35150_at	10.33	CD40	X60592	CD40	CD40 molecule, TNF receptor superfamily member 5	958
211786_at	10.24	TNFRSF9	BC006196	TNFRSF9	tumor necrosis factor receptor superfamily, member 9 /// tumor necrosis factor receptor superfamily, member 9	3604
242649_x_at	10.22	C15orf21	AI928428	C15orf21	chromosome 15 open reading frame 21	283651
235019_at	10.07	CPM	BE878495	CPM	carboxypeptidase M	1368
203936_s_at	10.07	MMP9	NM_004994	MMP9	matrix metallopeptidase 9 (gelatinase B, 92kDa gelatinase, 92kDa type IV collagenase)	4318
204059_s_at	10.06	ME1	NM_002395	ME1	malic enzyme 1, NADP(+)-dependent, cytosolic	4199
226056_at	10.02	CDGAP	AB033030	CDGAP	Cdc42 GTPase-activating protein	57514
228170_at	9.999	OLIG1	AL355743	OLIG1	oligodendrocyte transcription factor 1	116448
229830_at	9.924		AW205919	---	Transcribed locus, strongly similar to NP_148983.1 platelet-derived growth factor alpha, isoform 2, preproprotein [Homo sapiens]	---
205463_s_at	9.9	PDGFA	NM_002607	PDGFA	platelet-derived growth factor alpha polypeptide	5154
205676_at	9.888	CYP27B1	NM_000785	CYP27B1	cytochrome P450, family 27, subfamily B, polypeptide 1	1594
226629_at	9.867	SLC43A2	AI742770	SLC43A2	solute carrier family 43, member 2	124935
201489_at	9.79	PPIF	BC005020	PPIF	peptidylprolyl isomerase F (cyclophilin F)	10105
222326_at	9.697	PDE4B	AW973834	PDE4B	Phosphodiesterase 4B, cAMP-specific (phosphodiesterase E4 dunce homolog, Drosophila)	5142
207176_s_at	9.679	CD80	NM_005191	CD80	CD80 molecule	941
238823_at	9.671	FMNL3	AA481044	FMNL3	formin-like 3	91010
227358_at	9.597	BTBD4	Z39566	BTBD4	BTB (POZ) domain containing 4	140685
232304_at	9.557	PELI1	AK026714	PELI1	Pellino homolog 1 (Drosophila)	57162
213524_s_at	9.528	G0S2	NM_015714	G0S2	G0/G1switch 2	50486
212561_at	9.481	RAB6IP1	AA349595	RAB6IP1	RAB6 interacting protein 1	23258
204359_at	9.406	FLRT2	NM_013231	FLRT2	fibronectin leucine rich transmembrane protein 2	23768
229625_at	9.392	GBP5	BG545653	GBP5	Guanylate binding protein 5	115362
242866_x_at	9.376	POU2F2	BF509229	POU2F2	POU domain, class 2, transcription factor 2	5452
211964_at	9.27	COL4A2	X05610	COL4A2	collagen, type IV, alpha 2	1284
206100_at	9.259	CPM	NM_001874	CPM	carboxypeptidase M	1368
227970_at	9.25	GPR157	AK026883	GPR157	G protein-coupled receptor 157	80045
228754_at	9.247	SLC6A6	BG150485	SLC6A6	solute carrier family 6 (neurotransmitter transporter, taurine), member 6	6533
219385_at	9.206	SLAMF8	NM_020125	SLAMF8	SLAM family member 8	56833
218319_at	9.17	PELI1	NM_020651	PELI1	pellino homolog 1 (Drosophila)	57162
206675_s_at	9.1	SKIL	NM_005414	SKIL	SKI-like	6498
224984_at	9.097	NFAT5	W61007	NFAT5	nuclear factor of activated T-cells 5, tonicity-responsive	10725
214724_at	9.066	DIXDC1	AF070621	DIXDC1	DIX domain containing 1	85458
219210_s_at	9.062	RAB8B	NM_016530	RAB8B	RAB8B, member RAS oncogene family	51762
215078_at	9.058	SOD2	AL050388	SOD2	superoxide dismutase 2, mitochondrial	6648
237252_at	9.034	THBD	AW119113	THBD	thrombomodulin	7056
224828_at	9.008	CPEB4	AV704132	CPEB4	cytoplasmic polyadenylation element binding protein 4	80315
235740_at	8.985	MCTP1	BG250585	MCTP1	Multiple C2 domains, transmembrane 1	79772
224807_at	8.973	GRAMD1A	AB040966	GRAMD1A	GRAM domain containing 1A	57655
216017_s_at	8.97	NAB2	AJ011081	NAB2	NGFI-A binding protein 2 (EGR1 binding protein 2)	4665
218032_at	8.899	SNN	AF070673	SNN	stannin	8303
1557905_s_at	8.896	CD44	AL552534	CD44 /// MAPK10	CD44 molecule (Indian blood group) /// mitogen-activated protein kinase 10	5602 /// 960
230333_at	8.881	SAT	BE326919	SAT	Spermidine/spermine N1-acetyltransferase	6303
223798_at	8.864	SLC41A2	AL136828	SLC41A2	solute carrier family 41, member 2	84102
204015_s_at	8.833	DUSP4	BC002671	DUSP4	dual specificity phosphatase 4	1846
207072_at	8.833	IL18RAP	NM_003853	IL18RAP	interleukin 18 receptor accessory protein	8807
203137_at	8.818	WTAP	NM_004906	WTAP	Wilms tumor 1 associated protein	9589
204493_at	8.809	BID	NM_001196	BID	BH3 interacting domain death agonist	637
209835_x_at	8.808	CD44	BC004372	CD44	CD44 molecule (Indian blood group)	960
204421_s_at	8.804	FGF2	M27968	FGF2	fibroblast growth factor 2 (basic)	2247
215990_s_at	8.791	BCL6	S67779	BCL6	B-cell CLL/lymphoma 6 (zinc finger protein 51)	604
202820_at	8.733	AHR	NM_001621	AHR	aryl hydrocarbon receptor	196
219386_s_at	8.679	SLAMF8	NM_020125	SLAMF8	SLAM family member 8	56833
201670_s_at	8.671	MARCKS	M68956	MARCKS	myristoylated alanine-rich protein kinase C substrate	4082
201471_s_at	8.633	SQSTM1	NM_003900	SQSTM1	sequestosome 1	8878
212014_x_at	8.597	CD44	AI493245	CD44	CD44 molecule (Indian blood group)	960
204702_s_at	8.591	NFE2L3	NM_004289	NFE2L3	nuclear factor (erythroid-derived 2)-like 3	9603
227371_at	8.559	BAIAP2L1	AA496034	BAIAP2L1	BAI1-associated protein 2-like 1	55971
229450_at	8.55		AI075407	---	---	---
203887_s_at	8.517	THBD	NM_000361	THBD	thrombomodulin	7056
217739_s_at	8.486	PBEF1	NM_005746	PBEF1 /// RP11-92J19.4	pre-B-cell colony enhancing factor 1 /// pre-B cell enhancing factor 1 pseudogene	10135 /// 646309
204490_s_at	8.481	CD44	M24915	CD44	CD44 molecule (Indian blood group)	960
213112_s_at	8.475	SQSTM1	N30649	SQSTM1	sequestosome 1	8878
204512_at	8.472	HIVEP1	NM_002114	HIVEP1	human immunodeficiency virus type I enhancer binding protein 1	3096
204489_s_at	8.454	CD44	NM_000610	CD44	CD44 molecule (Indian blood group)	960
202734_at	8.439	TRIP10	NM_004240	TRIP10	thyroid hormone receptor interactor 10	9322
211771_s_at	8.394	POU2F2	BC006101	POU2F2	POU domain, class 2, transcription factor 2 /// POU domain, class 2, transcription factor 2	5452
212365_at	8.365	MYO1B	BF215996	MYO1B	myosin IB	4430
206618_at	8.283	IL18R1	NM_003855	IL18R1	interleukin 18 receptor 1	8809
227143_s_at	8.225	BID	AA706658	BID	BH3 interacting domain death agonist	637
218223_s_at	8.162	PLEKHO1	NM_016274	PLEKHO1	pleckstrin homology domain containing, family O member 1	51177
221730_at	8.141	COL5A2	NM_000393	COL5A2	collagen, type V, alpha 2	1290
204341_at	8.136	TRIM16	NM_006470	TRIM16 /// TRIM16L /// LOC653524	tripartite motif-containing 16 /// tripartite motif-containing 16-like /// similar to tripartite motif-containing 16	10626 /// 147166 /// 653524
200920_s_at	8.133	BTG1	AL535380	BTG1	B-cell translocation gene 1, anti-proliferative	694
238469_at	7.992	C6orf155	BE620374	C6orf155	Chromosome 6 open reading frame 155	79940
212063_at	7.986	CD44	BE903880	CD44	CD44 molecule (Indian blood group)	960
230640_at	7.956	PRPF40B	AW027431	PRPF40B	PRP40 pre-mRNA processing factor 40 homolog B (S. cerevisiae)	25766
202509_s_at	7.886	TNFAIP2	AI862445	TNFAIP2	tumor necrosis factor, alpha-induced protein 2	7127
239843_at	7.869	RIT1	AI655057	RIT1	Ras-like without CAAX 1	6016
204802_at	7.856	RRAD	NM_004165	RRAD	Ras-related associated with diabetes	6236
206035_at	7.854	REL	NM_002908	REL	v-rel reticuloendotheliosis viral oncogene homolog (avian)	5966
210916_s_at	7.813	CD44	AF098641	CD44 /// MAPK10	CD44 molecule (Indian blood group) /// mitogen-activated protein kinase 10	5602 /// 960
228846_at	7.746	MXD1	AW071793	MXD1	MAX dimerization protein 1	4084
203888_at	7.731	THBD	NM_000361	THBD	thrombomodulin	7056
217599_s_at	7.715	MDFIC	BE910600	MDFIC	MyoD family inhibitor domain containing	29969
228496_s_at	7.711	CRIM1	AW243081	CRIM1	Cysteine rich transmembrane BMP regulator 1 (chordin-like)	51232
206765_at	7.678	KCNJ2	AF153820	KCNJ2	potassium inwardly-rectifying channel, subfamily J, member 2	3759
224917_at	7.675	MIRN21	BF674052	MIRN21	microRNA 21	406991
205419_at	7.65	EBI2	NM_004951	EBI2	Epstein-Barr virus induced gene 2 (lymphocyte-specific G protein-coupled receptor)	1880
237016_at	7.614	C6orf128	AI125204	C6orf128	chromosome 6 open reading frame 128	221468
1562475_at	7.581	DKFZp686O1327	BQ231608	DKFZp686O1327	hypothetical gene supported by BC043549; BX648102	401014
225115_at	7.548	HIPK2	BF529628	HIPK2	Homeodomain interacting protein kinase 2	28996
204269_at	7.524	PIM2	NM_006875	PIM2	pim-2 oncogene	11040
212364_at	7.523	MYO1B	BF432550	MYO1B	myosin IB	4430
204972_at	7.476	OAS2	NM_016817	OAS2	2'-5'-oligoadenylate synthetase 2, 69/71kDa	4939
230052_s_at	7.447	TA-NFKBH	AA004799	TA-NFKBH	T-cell activation NFKB-like protein	84807
241929_at	7.445	CD36	AV760302	CD36	CD36 molecule (thrombospondin receptor)	948
200706_s_at	7.42	LITAF	NM_004862	LITAF	lipopolysaccharide-induced TNF factor	9516
231513_at	7.399		BF111326	---	Transcribed locus	---
226099_at	7.366	ELL2	AI924426	ELL2	elongation factor, RNA polymerase II, 2	22936
222068_s_at	7.336	LRRC50	AW663632	LRRC50	leucine rich repeat containing 50	123872
244297_at	7.322	FLJ35740	AI806762	FLJ35740	FLJ35740 protein	253650
209882_at	7.316	RIT1	AF084462	RIT1	Ras-like without CAAX 1	6016
217388_s_at	7.295	KYNU	D55639	KYNU	kynureninase (L-kynurenine hydrolase)	8942
235737_at	7.215	TSLP	AW118681	TSLP	thymic stromal lymphopoietin	85480
220507_s_at	7.213	UPB1	NM_016327	UPB1	ureidopropionase, beta	51733
211434_s_at	7.185	CCRL2	AF015524	CCRL2 /// LOC642312	chemokine (C-C motif) receptor-like 2 /// similar to chemokine (C-C motif) receptor-like 2	642312 /// 9034
227140_at	7.183		AI343467	---	CDNA FLJ11041 fis, clone PLACE1004405	---
210007_s_at	7.171	GPD2	U36310	GPD2	glycerol-3-phosphate dehydrogenase 2 (mitochondrial)	2820
225913_at	7.142	KIAA2002	AK025943	KIAA2002	KIAA2002 protein	79834
236140_at	7.134	GCLM	AI753488	GCLM	glutamate-cysteine ligase, modifier subunit	2730
226275_at	7.108	MXD1	AI188653	MXD1	MAX dimerization protein 1	4084
226810_at	7.068	C6orf155	BE500942	C6orf155	Chromosome 6 open reading frame 155	79940
211628_x_at	7.058	FTHP1	J04755	FTHP1	ferritin, heavy polypeptide pseudogene 1 /// ferritin, heavy polypeptide pseudogene 1	2509
210663_s_at	7.051	KYNU	BC000879	KYNU	kynureninase (L-kynurenine hydrolase)	8942
219367_s_at	7.037	NRP2	NM_018534	NRP2	Neuropilin 2	8828
240061_at	7.037	LOC54103	AW664903	LOC54103	Hypothetical protein LOC54103	54103
209278_s_at	7.005	TFPI2	L27624	TFPI2	tissue factor pathway inhibitor 2	7980
204881_s_at	7.002	UGCG	NM_003358	UGCG	UDP-glucose ceramide glucosyltransferase	7357
241765_at	6.996	CPM	AI469884	CPM	carboxypeptidase M	1368
1569003_at	6.976	TMEM49	AL541655	TMEM49	transmembrane protein 49	81671
232213_at	6.972	PELI1	AU147506	PELI1	Pellino homolog 1 (Drosophila)	57162
1553982_a_at	6.898	RAB7B	AY094596	RAB7B	RAB7B, member RAS oncogene family	338382
217996_at	6.868	PHLDA1	AA576961	PHLDA1	pleckstrin homology-like domain, family A, member 1	22822
220122_at	6.85	MCTP1	NM_024717	MCTP1	multiple C2 domains, transmembrane 1	79772
209446_s_at	6.849	C7orf44	BC001743	C7orf44	chromosome 7 open reading frame 44	55744
207703_at	6.841	NLGN4Y	NM_014893	NLGN4Y	neuroligin 4, Y-linked	22829
209606_at	6.816	PSCDBP	L06633	PSCDBP	pleckstrin homology, Sec7 and coiled-coil domains, binding protein /// pleckstrin homology, Sec7 and coiled-coil domains, binding protein	9595
207610_s_at	6.786	EMR2	NM_013447	EMR2	egf-like module containing, mucin-like, hormone receptor-like 2	30817
208109_s_at	6.776	C15orf5	NM_030944	C15orf5	chromosome 15 open reading frame 5 /// chromosome 15 open reading frame 5	81698
229336_at	6.775	ST3GAL2	BE300666	ST3GAL2	ST3 beta-galactoside alpha-2,3-sialyltransferase 2	6483
213825_at	6.752	OLIG2	AA757419	OLIG2	oligodendrocyte lineage transcription factor 2	10215
235706_at	6.748	CPM	AW663908	CPM	carboxypeptidase M	1368
207674_at	6.737	FCAR	NM_002000	FCAR	Fc fragment of IgA, receptor for	2204
205346_at	6.729	ST3GAL2	NM_006927	ST3GAL2	ST3 beta-galactoside alpha-2,3-sialyltransferase 2	6483
229242_at	6.727		BF439063	---	Transcribed locus	---
1565701_at	6.724		AL832624	---	MRNA; cDNA DKFZp451B0818 (from clone DKFZp451B0818)	---
203498_at	6.707	DSCR1L1	NM_005822	DSCR1L1	Down syndrome critical region gene 1-like 1	10231
1555765_a_at	6.652	GNG4	AF493872	GNG4	guanine nucleotide binding protein (G protein), gamma 4	2786
208893_s_at	6.642	DUSP6	BC005047	DUSP6	dual specificity phosphatase 6	1848
223484_at	6.64	C15orf48	AF228422	C15orf48	chromosome 15 open reading frame 48	84419
221765_at	6.634		AI378044	---	---	---
205926_at	6.632	IL27RA	NM_004843	IL27RA	interleukin 27 receptor, alpha	9466
219869_s_at	6.63	SLC39A8	NM_022154	SLC39A8	solute carrier family 39 (zinc transporter), member 8	64116
232195_at	6.627	GPR158	R41459	GPR158	G protein-coupled receptor 158	57512
202435_s_at	6.603	CYP1B1	AU154504	CYP1B1	cytochrome P450, family 1, subfamily B, polypeptide 1	1545
221924_at	6.586	DKFZp761I2123	AW444969	DKFZp761I2123	hypothetical protein DKFZp761I2123	83637
202805_s_at	6.567	ABCC1	NM_004996	ABCC1	ATP-binding cassette, sub-family C (CFTR/MRP), member 1	4363
205863_at	6.543	S100A12	NM_005621	S100A12	S100 calcium binding protein A12 (calgranulin C) /// S100 calcium binding protein A12 (calgranulin C)	6283
226534_at	6.538	KITLG	AI446414	KITLG	KIT ligand	4254
236223_s_at	6.533	RIT1	AL037450	RIT1	Ras-like without CAAX 1	6016
243601_at	6.529	LOC285957	AA744124	LOC285957	hypothetical protein LOC285957	285957
202626_s_at	6.528	LYN	NM_002350	LYN	v-yes-1 Yamaguchi sarcoma viral related oncogene homolog /// v-yes-1 Yamaguchi sarcoma viral related oncogene homolog	4067
240137_at	6.514	SLC25A27	AI915629	SLC25A27	Solute carrier family 25, member 27	9481
210004_at	6.51	OLR1	AF035776	OLR1	oxidised low density lipoprotein (lectin-like) receptor 1	4973
227250_at	6.504	KREMEN1	BF221745	KREMEN1 /// LOC644512	kringle containing transmembrane protein 1 /// hypothetical protein LOC644512	644512 /// 83999
216250_s_at	6.503	LPXN	X77598	LPXN	leupaxin	9404
213281_at	6.475	JUN	BE327172	JUN	V-jun sarcoma virus 17 oncogene homolog (avian)	3725
225809_at	6.434	DKFZP564O0823	AI659927	DKFZP564O0823	DKFZP564O0823 protein	25849
227742_at	6.433	CLIC6	AI638295	CLIC6	chloride intracellular channel 6	54102
224967_at	6.432	UGCG	W72338	UGCG	UDP-glucose ceramide glucosyltransferase	7357
1561334_at	6.427	LOC285181	AA002166	LOC285181	hypothetical protein LOC285181	285181
211613_s_at	6.416	GPD2	U79250	GPD2	glycerol-3-phosphate dehydrogenase 2 (mitochondrial) /// glycerol-3-phosphate dehydrogenase 2 (mitochondrial)	2820
204105_s_at	6.38	NRCAM	NM_005010	NRCAM	neuronal cell adhesion molecule	4897
225368_at	6.369	HIPK2	BF218115	HIPK2	Homeodomain interacting protein kinase 2	28996
209687_at	6.365	CXCL12	U19495	CXCL12	chemokine (C-X-C motif) ligand 12 (stromal cell-derived factor 1)	6387
223394_at	6.331	SERTAD1	BC002670	SERTAD1	SERTA domain containing 1	29950
203548_s_at	6.326	LPL	BF672975	LPL	lipoprotein lipase	4023
203549_s_at	6.311	LPL	NM_000237	LPL	lipoprotein lipase	4023
204385_at	6.307	KYNU	NM_003937	KYNU	kynureninase (L-kynurenine hydrolase)	8942
225116_at	6.305	HIPK2	AW300045	HIPK2	Homeodomain interacting protein kinase 2	28996
203925_at	6.291	GCLM	NM_002061	GCLM	glutamate-cysteine ligase, modifier subunit	2730
211564_s_at	6.286	PDLIM4	BC003096	PDLIM4	PDZ and LIM domain 4	8572
243463_s_at	6.275	RIT1	AA417878	RIT1	Ras-like without CAAX 1	6016
210754_s_at	6.27	LYN	M79321	LYN	v-yes-1 Yamaguchi sarcoma viral related oncogene homolog	4067
205660_at	6.258	OASL	NM_003733	OASL	2'-5'-oligoadenylate synthetase-like	8638
227645_at	6.248	PIK3R5	BG236366	PIK3R5	phosphoinositide-3-kinase, regulatory subunit 5, p101	23533
202855_s_at	6.246	SLC16A3	AL513917	SLC16A3	solute carrier family 16, member 3 (monocarboxylic acid transporter 4)	9123
228438_at	6.243	TRPA1	AI948599	TRPA1	Transient receptor potential cation channel, subfamily A, member 1	8989
212134_at	6.236	PHLDB1	AB014538	PHLDB1	pleckstrin homology-like domain, family B, member 1	23187
236224_at	6.231	RIT1	AL037450	RIT1	Ras-like without CAAX 1	6016
225188_at	6.226	RAPH1	AA194149	RAPH1	Ras association (RalGDS/AF-6) and pleckstrin homology domains 1	65059
215498_s_at	6.216	MAP2K3	AA780381	MAP2K3 /// LOC651423	mitogen-activated protein kinase kinase 3 /// mitogen-activated protein kinase kinase 3 /// similar to mitogen-activated protein kinase kinase 3 isoform A /// similar to mitogen-activated protein kinase kinase 3 isoform A	5606 /// 651423
227361_at	6.207		AA780067	---	---	---
209959_at	6.143	NR4A3	U12767	NR4A3	nuclear receptor subfamily 4, group A, member 3	8013
230266_at	6.137	RAB7B	AI127991	RAB7B	RAB7B, member RAS oncogene family	338382
209785_s_at	6.12	PLA2G4C	AF065214	PLA2G4C	phospholipase A2, group IVC (cytosolic, calcium-independent)	8605
212660_at	6.096	PHF15	AI735639	PHF15	PHD finger protein 15	23338
212185_x_at	6.093	MT2A	NM_005953	MT2A	metallothionein 2A	4502
217966_s_at	6.085	C1orf24	NM_022083	C1orf24	chromosome 1 open reading frame 24	116496
202804_at	6.078	ABCC1	AI539710	ABCC1	ATP-binding cassette, sub-family C (CFTR/MRP), member 1	4363
200704_at	6.077	LITAF	AB034747	LITAF	lipopolysaccharide-induced TNF factor	9516
211725_s_at	6.068	BID	BC005884	BID	BH3 interacting domain death agonist /// BH3 interacting domain death agonist	637
1560332_at	6.066	CHST11	AL832626	CHST11	Carbohydrate (chondroitin 4) sulfotransferase 11	50515
221840_at	6.059	PTPRE	AA775177	PTPRE	protein tyrosine phosphatase, receptor type, E	5791
228065_at	6.028	BCL9L	AL353962	BCL9L	B-cell CLL/lymphoma 9-like	283149
225227_at	6.008		AW294869	---	CDNA clone IMAGE:5299642	---
212803_at	6	NAB2	BF337329	NAB2	NGFI-A binding protein 2 (EGR1 binding protein 2)	4665
243271_at	5.983	SAMD9L	AI064690	SAMD9L	Sterile alpha motif domain containing 9-like	219285
231899_at	5.973	ZC3H12C	AB051513	ZC3H12C	zinc finger CCCH-type containing 12C	85463
227230_s_at	5.969	KIAA1211	BE855799	KIAA1211	KIAA1211 protein	57482
226492_at	5.965	SEMA6D	AL036088	SEMA6D	sema domain, transmembrane domain (TM), and cytoplasmic domain, (semaphorin) 6D	80031
239529_at	5.954	C5orf20	AI141949	C5orf20	chromosome 5 open reading frame 20	140947
202625_at	5.923	LYN	AI356412	LYN	v-yes-1 Yamaguchi sarcoma viral related oncogene homolog /// v-yes-1 Yamaguchi sarcoma viral related oncogene homolog	4067
210357_s_at	5.903	SMOX	BC000669	SMOX	spermine oxidase	54498
211675_s_at	5.9	MDFIC	AF054589	MDFIC	MyoD family inhibitor domain containing /// MyoD family inhibitor domain containing	29969
219926_at	5.885	POPDC3	NM_022361	POPDC3	popeye domain containing 3	64208
208892_s_at	5.877	DUSP6	BC003143	DUSP6	dual specificity phosphatase 6	1848
241772_at	5.875	PCDH11Y	AI732427	PCDH11Y	Protocadherin 11 Y-linked	83259
211199_s_at	5.875	ICOSLG	AF199028	ICOSLG	inducible T-cell co-stimulator ligand	23308
244408_at	5.873	RAPGEF1	AA927995	RAPGEF1	Rap guanine nucleotide exchange factor (GEF) 1	2889
1554026_a_at	5.87	MYO10	BC041694	MYO10	Myosin X	4651
233401_at	5.859		BF723605	---	CDNA FLJ11892 fis, clone HEMBA1007281	---
200921_s_at	5.859	BTG1	NM_001731	BTG1	B-cell translocation gene 1, anti-proliferative	694
206140_at	5.852	LHX2	NM_004789	LHX2	LIM homeobox 2	9355
228433_at	5.851	FLJ11236	AU157605	FLJ11236	hypothetical protein FLJ11236	56008
201669_s_at	5.848	MARCKS	NM_002356	MARCKS	myristoylated alanine-rich protein kinase C substrate	4082
211219_s_at	5.84	LHX2	U11701	LHX2	LIM homeobox 2	9355
217967_s_at	5.833	C1orf24	AF288391	C1orf24	chromosome 1 open reading frame 24	116496
235122_at	5.83		AI800713	---	CDNA clone IMAGE:6254031	---
219213_at	5.758	JAM2	NM_021219	JAM2	junctional adhesion molecule 2	58494
205921_s_at	5.736	SLC6A6	U16120	SLC6A6	solute carrier family 6 (neurotransmitter transporter, taurine), member 6	6533
244219_at	5.723	WTAP	AI613089	WTAP	Wilms tumor 1 associated protein	9589
202436_s_at	5.715	CYP1B1	AU144855	CYP1B1	cytochrome P450, family 1, subfamily B, polypeptide 1	1545
236673_at	5.712		AI554057	---	---	---
226057_at	5.709	CDGAP	BF245482	CDGAP	Cdc42 GTPase-activating protein	57514
225097_at	5.672	HIPK2	BF594155	HIPK2	Homeodomain interacting protein kinase 2	28996
216504_s_at	5.669	SLC39A8	AL049963	SLC39A8	Solute carrier family 39 (zinc transporter), member 8	64116
219582_at	5.667	OGFRL1	NM_024576	OGFRL1	opioid growth factor receptor-like 1	79627
218033_s_at	5.659	SNN	NM_003498	SNN	stannin	8303
243403_x_at	5.646	CPM	R28370	CPM	carboxypeptidase M	1368
235668_at	5.64	PRDM1	AW977527	PRDM1	PR domain containing 1, with ZNF domain	639
202437_s_at	5.62	CYP1B1	NM_000104	CYP1B1	cytochrome P450, family 1, subfamily B, polypeptide 1	1545
216546_s_at	5.609	CHI3L1	AJ251847	CHI3L1	chitinase 3-like 1 (cartilage glycoprotein-39)	1116
210564_x_at	5.593	CFLAR	AF009619	CFLAR	CASP8 and FADD-like apoptosis regulator	8837
233177_s_at	5.574	PNKD	AB033010	PNKD	paroxysmal nonkinesiogenic dyskinesia	25953
212646_at	5.561	RAFTLIN	D42043	RAFTLIN	raft-linking protein	23180
224685_at	5.557	MLLT4	AI675354	MLLT4	myeloid/lymphoid or mixed-lineage leukemia (trithorax homolog, Drosophila); translocated to, 4	4301
212619_at	5.547	KIAA0286	AW205215	KIAA0286	KIAA0286 protein	23306
204907_s_at	5.543	BCL3	AI829875	BCL3	B-cell CLL/lymphoma 3	602
203320_at	5.48	SH2B3	NM_005475	SH2B3	SH2B adaptor protein 3	10019
234986_at	5.447		AA630626	---	Full-length cDNA clone CS0CAP007YJ17 of Thymus of Homo sapiens (human)	---
221729_at	5.434	COL5A2	AL575735	COL5A2	collagen, type V, alpha 2	1290
213167_s_at	5.433	SLC5A3	BF982927	SLC5A3	solute carrier family 5 (inositol transporters), member 3	6526
240323_at	5.39	FXYD6	AW204607	FXYD6	FXYD domain containing ion transport regulator 6	53826
202856_s_at	5.34	SLC16A3	NM_004207	SLC16A3	solute carrier family 16, member 3 (monocarboxylic acid transporter 4)	9123
224836_at	5.307	TP53INP2	AL109824	TP53INP2	tumor protein p53 inducible nuclear protein 2	58476
219736_at	5.283	TRIM36	NM_018700	TRIM36	tripartite motif-containing 36	55521
225955_at	5.264	MED25	BG231494	MED25 /// METRNL /// LOC653506	mediator of RNA polymerase II transcription, subunit 25 homolog (S. cerevisiae) /// meteorin, glial cell differentiation regulator-like /// similar to meteorin, glial cell differentiation regulator-like	284207 /// 653506 /// 81857
239860_at	5.262	DPYS	AI311917	DPYS	Dihydropyrimidinase	1807
226364_at	5.259	HIP1	AU145049	HIP1	Huntingtin interacting protein 1	3092
203124_s_at	5.241	SLC11A2	NM_000617	SLC11A2	solute carrier family 11 (proton-coupled divalent metal ion transporters), member 2	4891
227616_at	5.235	BCL9L	BG481877	BCL9L	B-cell CLL/lymphoma 9-like	283149
219675_s_at	5.234	UXS1	NM_025076	UXS1	UDP-glucuronate decarboxylase 1	80146
228731_at	5.231		AW236803	---	CDNA clone IMAGE:5273964	---
222996_s_at	5.227	CXXC5	BC002490	CXXC5	CXXC finger 5	51523
222150_s_at	5.213	LOC54103	AK026747	LOC54103	hypothetical protein LOC54103	54103
213142_x_at	5.207	LOC54103	AV700415	LOC54103	hypothetical protein LOC54103	54103
219475_at	5.205	OKL38	NM_013370	OKL38	pregnancy-induced growth inhibitor	29948
1564773_x_at	5.191	TMEM4	BC015876	TMEM4	Transmembrane protein 4	10330
202074_s_at	5.156	OPTN	NM_021980	OPTN	optineurin	10133
205193_at	5.142	MAFF	NM_012323	MAFF	v-maf musculoaponeurotic fibrosarcoma oncogene homolog F (avian)	23764
204958_at	5.14	PLK3	NM_004073	PLK3	polo-like kinase 3 (Drosophila)	1263
232581_x_at	5.127	HIVEP3	AB046775	HIVEP3	human immunodeficiency virus type I enhancer binding protein 3	59269
208891_at	5.116	DUSP6	BC003143	DUSP6	dual specificity phosphatase 6	1848
225217_s_at	5.112	BRPF3	AB033112	BRPF3	bromodomain and PHD finger containing, 3	27154
232716_at	5.097	EDG2	AU146685	EDG2	Endothelial differentiation, lysophosphatidic acid G-protein-coupled receptor, 2	1902
242814_at	5.08	SERPINB9	AI986192	SERPINB9	serpin peptidase inhibitor, clade B (ovalbumin), member 9	5272
226633_at	5.078	RAB8B	AI807023	RAB8B	RAB8B, member RAS oncogene family	51762
203125_x_at	5.074	SLC11A2	AF046997	SLC11A2	solute carrier family 11 (proton-coupled divalent metal ion transporters), member 2	4891
236570_at	5.064	ZNF366	BE552137	ZNF366	zinc finger protein 366	167465
235592_at	5.051	ELL2	AW960145	ELL2	Elongation factor, RNA polymerase II, 2	22936
216942_s_at	5.046	CD58	D28586	CD58	CD58 molecule	965
201191_at	5.035	PITPNA	H15647	PITPNA	phosphatidylinositol transfer protein, alpha	5306
227152_at	5.033	C12orf35	AI979334	C12orf35	chromosome 12 open reading frame 35	55196
1553042_a_at	5.029	TA-NFKBH	NM_032721	TA-NFKBH	T-cell activation NFKB-like protein	84807
202073_at	5.017	OPTN	AV757675	OPTN	optineurin	10133
241916_at	5.009	PLSCR1	AI984040	PLSCR1	Phospholipid scramblase 1	5359
211924_s_at	5.007	PLAUR	AY029180	PLAUR	plasminogen activator, urokinase receptor /// plasminogen activator, urokinase receptor	5329
225189_s_at	4.998	RAPH1	AA194149	RAPH1	Ras association (RalGDS/AF-6) and pleckstrin homology domains 1	65059
200788_s_at	4.993	PEA15	NM_003768	PEA15	phosphoprotein enriched in astrocytes 15	8682
208438_s_at	4.989	FGR	NM_005248	FGR	Gardner-Rasheed feline sarcoma viral (v-fgr) oncogene homolog	2268
225583_at	4.989	UXS1	AL573637	UXS1	UDP-glucuronate decarboxylase 1	80146
209047_at	4.988	AQP1	AL518391	AQP1	aquaporin 1 (Colton blood group)	358
233955_x_at	4.986	CXXC5	AK001782	CXXC5	CXXC finger 5	51523
203123_s_at	4.965	SLC11A2	AU154469	SLC11A2	solute carrier family 11 (proton-coupled divalent metal ion transporters), member 2	4891
1556883_a_at	4.931	LOC440896	AK055091	LOC440896	hypothetical gene supported by AK127288; AY343901	440896
200787_s_at	4.921	PEA15	BC002426	PEA15	phosphoprotein enriched in astrocytes 15	8682
205174_s_at	4.918	QPCT	NM_012413	QPCT	glutaminyl-peptide cyclotransferase (glutaminyl cyclase)	25797
225946_at	4.916	RASSF8	BG484552	RASSF8	Ras association (RalGDS/AF-6) domain family 8	11228
224739_at	4.908	PIM3	BE778706	PIM3	pim-3 oncogene	415116
220882_at	4.901		NM_018612	---	---	---
1558679_at	4.896	LOC284804	BC023657	LOC284804	hypothetical protein LOC284804	284804
1570165_at	4.894	CHST11	BC027983	CHST11	Carbohydrate (chondroitin 4) sulfotransferase 11	50515
229510_at	4.891	NYD-SP21	AL044520	NYD-SP21	MS4A13 protein	84689
218510_x_at	4.882	FLJ20152	AI816291	FLJ20152	hypothetical protein FLJ20152	54463
205872_x_at	4.872	PDE4DIP	NM_022359	PDE4DIP	phosphodiesterase 4D interacting protein (myomegalin)	9659
209267_s_at	4.846	SLC39A8	AB040120	SLC39A8	solute carrier family 39 (zinc transporter), member 8	64116
222846_at	4.796	RAB8B	AB038995	RAB8B	RAB8B, member RAS oncogene family	51762
214600_at	4.779	TEAD1	AW771935	TEAD1	TEA domain family member 1 (SV40 transcriptional enhancer factor)	7003
224955_at	4.77	TEAD1	AI590088	TEAD1	TEA domain family member 1 (SV40 transcriptional enhancer factor)	7003
229437_at	4.767	BIC	BG231961	BIC	BIC transcript	114614
213146_at	4.764	JMJD3	AA521267	JMJD3	jumonji domain containing 3	23135
210845_s_at	4.758	PLAUR	U08839	PLAUR	plasminogen activator, urokinase receptor	5329
214595_at	4.731	KCNG1	AI332979	KCNG1	potassium voltage-gated channel, subfamily G, member 1	3755
203703_s_at	4.717		NM_014640	---	---	---
212621_at	4.713	KIAA0286	AB006624	KIAA0286	KIAA0286 protein	23306
211197_s_at	4.703	ICOSLG	AL355690	ICOSLG	inducible T-cell co-stimulator ligand	23308
202912_at	4.7	ADM	NM_001124	ADM	adrenomedullin	133
223103_at	4.698	STARD10	AF151810	STARD10	START domain containing 10	10809
218668_s_at	4.697	RAP2C	NM_021183	RAP2C	RAP2C, member of RAS oncogene family	57826
228260_at	4.689	ELAVL2	AL161628	ELAVL2	ELAV (embryonic lethal, abnormal vision, Drosophila)-like 2 (Hu antigen B)	1993
227621_at	4.667	WTAP	BE464729	WTAP	Wilms tumor 1 associated protein	9589
236718_at	4.661		AI278445	---	Transcribed locus, weakly similar to NP_055301.1 neuronal thread protein AD7c-NTP [Homo sapiens]	---
216080_s_at	4.657	FADS3	AC004770	FADS3	fatty acid desaturase 3	3995
225185_at	4.654	MRAS	BF343625	MRAS	muscle RAS oncogene homolog	22808
225447_at	4.649	GPD2	AA613031	GPD2	glycerol-3-phosphate dehydrogenase 2 (mitochondrial)	2820
224516_s_at	4.596	CXXC5	BC006428	CXXC5	CXXC finger 5 /// CXXC finger 5	51523
243591_at	4.594	LAMC1	AI887749	LAMC1	Laminin, gamma 1 (formerly LAMB2)	3915
223767_at	4.583	GPR84	AF237762	GPR84	G protein-coupled receptor 84	53831
203702_s_at	4.549	TTLL4	AL043927	TTLL4	tubulin tyrosine ligase-like family, member 4	9654
230127_at	4.523		AW044663	---	Transcribed locus	---
225316_at	4.52	MFSD2	AL572488	MFSD2	major facilitator superfamily domain containing 2	84879
221140_s_at	4.516	GPR132	NM_013345	GPR132	G protein-coupled receptor 132	29933
227870_at	4.501	NOPE	AB046848	NOPE	likely ortholog of mouse neighbor of Punc E11	57722
1405_i_at	4.481	CCL5	M21121	CCL5	chemokine (C-C motif) ligand 5	6352
209803_s_at	4.468	PHLDA2	AF001294	PHLDA2	pleckstrin homology-like domain, family A, member 2	7262
201559_s_at	4.455	CLIC4	AF109196	CLIC4	chloride intracellular channel 4	25932
220253_s_at	4.45	LRP12	NM_013437	LRP12	low density lipoprotein-related protein 12	29967
218113_at	4.438	TMEM2	NM_013390	TMEM2	transmembrane protein 2	23670
221881_s_at	4.435	ADD3	AI638420	ADD3 /// CLIC4	adducin 3 (gamma) /// chloride intracellular channel 4	120 /// 25932
242358_at	4.435		AW024656	---	Homo sapiens, clone IMAGE:3632683, mRNA	---
223851_s_at	4.432	TNFRSF18	AF241229	TNFRSF18	tumor necrosis factor receptor superfamily, member 18	8784
221903_s_at	4.432	CYLD	BE046443	CYLD	cylindromatosis (turban tumor syndrome)	1540
213191_at	4.43	TICAM1	AF070530	TICAM1	toll-like receptor adaptor molecule 1	148022
215886_x_at	4.427	USP12	AF022790	USP12	ubiquitin specific peptidase 12	219333
238542_at	4.422	ULBP2	AA831769	ULBP2	UL16 binding protein 2	80328
215037_s_at	4.422	BCL2L1	U72398	BCL2L1	BCL2-like 1	598
1553313_s_at	4.419	SLC5A3	NM_006933	SLC5A3	solute carrier family 5 (inositol transporters), member 3	6526
212458_at	4.417	SPRED2	H97931	SPRED2	sprouty-related, EVH1 domain containing 2	200734
206508_at	4.41	TNFSF7	NM_001252	TNFSF7	tumor necrosis factor (ligand) superfamily, member 7	970
203811_s_at	4.409	DNAJB4	NM_007034	DNAJB4	DnaJ (Hsp40) homolog, subfamily B, member 4	11080
236309_x_at	4.405	DKFZp761I2123	AA625583	DKFZp761I2123	hypothetical protein DKFZp761I2123	83637
220014_at	4.385	PRR16	NM_016644	PRR16	proline rich 16	51334
1555759_a_at	4.384	CCL5	AF043341	CCL5	chemokine (C-C motif) ligand 5	6352
206573_at	4.38	KCNQ3	NM_004519	KCNQ3	potassium voltage-gated channel, KQT-like subfamily, member 3	3786
228937_at	4.375	C13orf31	AI659800	C13orf31	chromosome 13 open reading frame 31	144811
200644_at	4.375	MARCKSL1	NM_023009	MARCKSL1	MARCKS-like 1	65108
213415_at	4.369	CLIC2	AI768628	CLIC2	chloride intracellular channel 2	1193
231075_x_at	4.364	RAPH1	BE467087	RAPH1	Ras association (RalGDS/AF-6) and pleckstrin homology domains 1	65059
204975_at	4.364	EMP2	NM_001424	EMP2	epithelial membrane protein 2	2013
208581_x_at	4.362	MT1X	NM_005952	MT1X	metallothionein 1X	4501
228648_at	4.358	LRG1	AA622495	LRG1	leucine-rich alpha-2-glycoprotein 1	116844
229715_at	4.349		AW006182	---	CDNA FLJ41663 fis, clone FEBRA2027297	---
231303_at	4.346	C21orf42	BE672389	C21orf42	chromosome 21 open reading frame 42	54072
1559942_at	4.342	MDFIC	BC040713	MDFIC	MyoD family inhibitor domain containing	29969
210294_at	4.327	TAPBP	AF067286	TAPBP	TAP binding protein (tapasin)	6892
242384_at	4.311	CPEB4	AI452469	CPEB4	Cytoplasmic polyadenylation element binding protein 4	80315
228723_at	4.31	NPTN	AL360198	NPTN	Neuroplastin	27020
218614_at	4.31	C12orf35	NM_018169	C12orf35	chromosome 12 open reading frame 35	55196
210563_x_at	4.303	CFLAR	U97075	CFLAR	CASP8 and FADD-like apoptosis regulator	8837
222900_at	4.3		AJ400877	---	CDNA FLJ35910 fis, clone TESTI2009987	---
212944_at	4.297	SLC5A3	AK024896	SLC5A3	solute carrier family 5 (inositol transporters), member 3	6526
1555465_at	4.295	MCOLN2	AY083533	MCOLN2	mucolipin 2	255231
49306_at	4.291	RASSF4	AI890191	RASSF4	Ras association (RalGDS/AF-6) domain family 4	83937
219557_s_at	4.282	NRIP3	NM_020645	NRIP3	nuclear receptor interacting protein 3	56675
1552303_a_at	4.277	TMEM106A	NM_145041	TMEM106A /// LOC653374	transmembrane protein 106A /// similar to hypothetical protein MGC20235	113277 /// 653374
211744_s_at	4.273	CD58	BC005930	CD58	CD58 molecule /// CD58 molecule	965
217192_s_at	4.259	PRDM1	AL022067	PRDM1	PR domain containing 1, with ZNF domain	639
204038_s_at	4.244	EDG2	NM_001401	EDG2	endothelial differentiation, lysophosphatidic acid G-protein-coupled receptor, 2	1902
238567_at	4.242	SGPP2	AW779536	SGPP2	sphingosine-1-phosphate phosphotase 2	130367
203233_at	4.231	IL4R	NM_000418	IL4R	interleukin 4 receptor	3566
239258_at	4.217	RHOQ	BE551407	RHOQ	Ras homolog gene family, member Q	23433
204655_at	4.209	CCL5	NM_002985	CCL5	chemokine (C-C motif) ligand 5 /// chemokine (C-C motif) ligand 5	6352
202818_s_at	4.171	TCEB3	AI344128	TCEB3	transcription elongation factor B (SIII), polypeptide 3 (110kDa, elongin A)	6924
204036_at	4.168	EDG2	AW269335	EDG2	endothelial differentiation, lysophosphatidic acid G-protein-coupled receptor, 2	1902
1558783_at	4.143	WTAP	AK024805	WTAP	Wilms tumor 1 associated protein	9589
220254_at	4.139	LRP12	NM_013437	LRP12	low density lipoprotein-related protein 12	29967
209935_at	4.129	ATP2C1	AF225981	ATP2C1	ATPase, Ca++ transporting, type 2C, member 1	27032
202897_at	4.122	SIRPA	AB023430	SIRPA	signal-regulatory protein alpha	140885
220765_s_at	4.122	LIMS2	NM_017980	LIMS2	LIM and senescent cell antigen-like domains 2	55679
1552302_at	4.111	TMEM106A	NM_145041	TMEM106A /// LOC653374	transmembrane protein 106A /// similar to hypothetical protein MGC20235	113277 /// 653374
215499_at	4.107	LOC651423	AA780381	LOC651423	similar to mitogen-activated protein kinase kinase 3 isoform A /// similar to mitogen-activated protein kinase kinase 3 isoform A	651423
203828_s_at	4.101	IL32	NM_004221	IL32	interleukin 32 /// interleukin 32	9235
213700_s_at	4.099	PKM2	AA554945	PKM2	Pyruvate kinase, muscle	5315
222303_at	4.098		AV700891	---	---	---
1553142_at	4.096	C13orf31	NM_153218	C13orf31	chromosome 13 open reading frame 31	144811
203927_at	4.084	NFKBIE	NM_004556	NFKBIE	nuclear factor of kappa light polypeptide gene enhancer in B-cells inhibitor, epsilon	4794
212486_s_at	4.063	FYN	N20923	FYN	FYN oncogene related to SRC, FGR, YES	2534
200884_at	4.055	CKB	NM_001823	CKB	creatine kinase, brain	1152
212706_at	4.048	RASA4	AB011110	RASA4 /// FLJ21767	RAS p21 protein activator 4 /// hypothetical protein FLJ21767	10156 /// 401331
1559018_at	4.043	PTPRE	AL832042	PTPRE	protein tyrosine phosphatase, receptor type, E	5791
227844_at	4.041	FMNL3	AI089932	FMNL3	formin-like 3	91010
208018_s_at	4.041	HCK	NM_002110	HCK	hemopoietic cell kinase	3055
205002_at	4.026	AHDC1	NM_015699	AHDC1	AT hook, DNA binding motif, containing 1	27245
212902_at	4.018	SEC24A	BE645231	SEC24A	SEC24 related gene family, member A (S. cerevisiae)	10802
216874_at	4.011	DKFZp686O1327	U80770	DKFZp686O1327	Hypothetical gene supported by BC043549; BX648102 /// Homo sapiens, clone IMAGE:5538654, mRNA	401014
1553141_at	4.002	C13orf31	BC035749	C13orf31	chromosome 13 open reading frame 31	144811
243931_at	4.001	CD58	R64696	CD58	CD58 molecule	965
201465_s_at	4.001	JUN	BC002646	JUN	v-jun sarcoma virus 17 oncogene homolog (avian)	3725
242865_at	3.999	NPTN	AI332638	NPTN	Neuroplastin	27020
1558308_at	3.997	FLJ33297	AK090616	FLJ33297	hypothetical gene supported by AK090616	399983
215791_at	3.997	ITSN1	AF003738	ITSN1	Intersectin 1 (SH3 domain protein)	6453
202819_s_at	3.991	TCEB3	NM_003198	TCEB3	transcription elongation factor B (SIII), polypeptide 3 (110kDa, elongin A)	6924
201560_at	3.99	CLIC4	NM_013943	CLIC4	chloride intracellular channel 4	25932
208436_s_at	3.989	IRF7	NM_004030	IRF7	interferon regulatory factor 7	3665
226531_at	3.987	TMEM142A	AL530596	TMEM142A	transmembrane protein 142A	84876
207963_at	3.97	C6orf54	NM_014354	C6orf54	chromosome 6 open reading frame 54	26236
212522_at	3.966	PDE8A	W73272	PDE8A	phosphodiesterase 8A	5151
206665_s_at	3.962	BCL2L1	NM_001191	BCL2L1	BCL2-like 1	598
205327_s_at	3.955	ACVR2A	NM_001616	ACVR2A	activin A receptor, type IIA	92
217373_x_at	3.942	MDM2	AJ276888	MDM2	Mdm2, transformed 3T3 cell double minute 2, p53 binding protein (mouse)	4193
207749_s_at	3.939	PPP2R3A	NM_002718	PPP2R3A	protein phosphatase 2 (formerly 2A), regulatory subunit B'', alpha	5523
201976_s_at	3.937	MYO10	NM_012334	MYO10	myosin X	4651
243894_at	3.936	SLC41A2	BG169689	SLC41A2	solute carrier family 41, member 2	84102
201192_s_at	3.932	PITPNA	NM_006224	PITPNA	phosphatidylinositol transfer protein, alpha	5306
225079_at	3.924	EMP2	AI089325	EMP2	epithelial membrane protein 2	2013
228776_at	3.912	GJA7	AA430014	GJA7	gap junction protein, alpha 7, 45kDa (connexin 45)	10052
1562288_at	3.906		BC038299	---	CDNA clone IMAGE:5262193	---
220132_s_at	3.9	CLEC2D	NM_013269	CLEC2D	C-type lectin domain family 2, member D	29121
206835_at	3.9	STATH	NM_003154	STATH	statherin	6779
233425_at	3.897	ZCCHC2	AU147903	ZCCHC2	zinc finger, CCHC domain containing 2	54877
1569257_at	3.896	FMNL1	BC042925	FMNL1	formin-like 1	752
213407_at	3.893	PHLPPL	AB023148	PHLPPL	PH domain and leucine rich repeat protein phosphatase-like	23035
221571_at	3.885	TRAF3	AI721219	TRAF3	TNF receptor-associated factor 3	7187
58780_s_at	3.883	FLJ10357	R42449	FLJ10357	hypothetical protein FLJ10357	55701
212224_at	3.881	ALDH1A1	NM_000689	ALDH1A1	aldehyde dehydrogenase 1 family, member A1	216
205425_at	3.874	HIP1	NM_005338	HIP1	huntingtin interacting protein 1	3092
206134_at	3.871	ADAMDEC1	NM_014479	ADAMDEC1	ADAM-like, decysin 1	27299
229139_at	3.87	JPH1	AI202201	JPH1	junctophilin 1	56704
201266_at	3.869	TXNRD1	NM_003330	TXNRD1	thioredoxin reductase 1	7296
213450_s_at	3.867	ICOSLG	AI659611	ICOSLG	inducible T-cell co-stimulator ligand	23308
219225_at	3.863	PGBD5	NM_024554	PGBD5	piggyBac transposable element derived 5	79605
1560869_a_at	3.862		AF085902	---	Full length insert cDNA clone YQ50C11	---
227329_at	3.857	BTBD4	AU156821	BTBD4	BTB (POZ) domain containing 4	140685
205173_x_at	3.857	CD58	NM_001779	CD58	CD58 molecule	965
244350_at	3.851		N33403	---	---	---
227265_at	3.848	FGL2	AW135176	FGL2	fibrinogen-like 2	10875
224784_at	3.844	MLLT6	BG024886	MLLT6	myeloid/lymphoid or mixed-lineage leukemia (trithorax homolog, Drosophila); translocated to, 6	4302
218669_at	3.837	RAP2C	NM_021183	RAP2C	RAP2C, member of RAS oncogene family	57826
211124_s_at	3.818	KITLG	AF119835	KITLG	KIT ligand	4254
226043_at	3.814	GPSM1	AI242661	GPSM1	G-protein signalling modulator 1 (AGS3-like, C. elegans)	26086
205479_s_at	3.81	PLAU	NM_002658	PLAU	plasminogen activator, urokinase	5328
208161_s_at	3.802	ABCC3	NM_020037	ABCC3	ATP-binding cassette, sub-family C (CFTR/MRP), member 3	8714
1560342_at	3.771	ZFAND3	BC036606	ZFAND3	Zinc finger, AN1-type domain 3	60685
213604_at	3.771		AW451236	---	CDNA FLJ42849 fis, A-BRHIP2004902	---
238623_at	3.763		AI633559	---	CDNA FLJ37310 fis, clone BRAMY2016706	---
218691_s_at	3.749	PDLIM4	AF153882	PDLIM4	PDZ and LIM domain 4	8572
223471_at	3.749	RAB3IP	BC002556	RAB3IP	RAB3A interacting protein (rabin3)	117177
1552931_a_at	3.742	PDE8A	NM_002605	PDE8A	phosphodiesterase 8A	5151
202732_at	3.739	PKIG	NM_007066	PKIG	protein kinase (cAMP-dependent, catalytic) inhibitor gamma	11142
209939_x_at	3.739	CFLAR	AF005775	CFLAR	CASP8 and FADD-like apoptosis regulator	8837
212423_at	3.735	C10orf56	AK024784	C10orf56	chromosome 10 open reading frame 56	219654
203315_at	3.735	NCK2	BC000103	NCK2	NCK adaptor protein 2	8440
206538_at	3.733	MRAS	NM_012219	MRAS	muscle RAS oncogene homolog	22808
204789_at	3.731	FMNL1	NM_005892	FMNL1	formin-like 1	752
210785_s_at	3.73	C1orf38	AB035482	C1orf38	chromosome 1 open reading frame 38	9473
230278_at	3.728	GPR137B	AW206419	GPR137B	G protein-coupled receptor 137B	7107
224831_at	3.726	CPEB4	BE620832	CPEB4	cytoplasmic polyadenylation element binding protein 4	80315
212521_s_at	3.724	PDE8A	BE568219	PDE8A	phosphodiesterase 8A	5151
218611_at	3.721	IER5	NM_016545	IER5	immediate early response 5	51278
217997_at	3.716	PHLDA1	AI795908	PHLDA1	pleckstrin homology-like domain, family A, member 1	22822
230644_at	3.716	LRFN5	AI375083	LRFN5	leucine rich repeat and fibronectin type III domain containing 5	145581
225738_at	3.705	RAPGEF1	AA761259	RAPGEF1	Rap guanine nucleotide exchange factor (GEF) 1	2889
1557626_at	3.704	ARRB1	CA444630	ARRB1	Arrestin, beta 1	408
223887_at	3.685	GPR132	BC004555	GPR132	G protein-coupled receptor 132	29933
211966_at	3.683	COL4A2	AA909035	COL4A2	collagen, type IV, alpha 2	1284
206553_at	3.68	OAS2	NM_002535	OAS2	2'-5'-oligoadenylate synthetase 2, 69/71kDa	4939
204436_at	3.68	PLEKHQ1	NM_025201	PLEKHQ1	pleckstrin homology domain containing, family Q member 1	80301
201190_s_at	3.677	PITPNA	H15647	PITPNA	phosphatidylinositol transfer protein, alpha	5306
203810_at	3.654	DNAJB4	BG252490	DNAJB4	DnaJ (Hsp40) homolog, subfamily B, member 4	11080
221200_at	3.647	LOC646541	NM_022155	LOC646541	hypothetical protein LOC646541	646541
204560_at	3.647	FKBP5	NM_004117	FKBP5	FK506 binding protein 5	2289
217245_at	3.646	EPAG	L22650	EPAG	early lymphoid activation protein	10824
205100_at	3.64	GFPT2	NM_005110	GFPT2	glutamine-fructose-6-phosphate transaminase 2	9945
204148_s_at	3.633	ZP3	NM_012230	ZP3 /// POMZP3 /// MEIS3	zona pellucida glycoprotein 3 (sperm receptor) /// POM (POM121 homolog, rat) and ZP3 fusion /// Meis1, myeloid ecotropic viral integration site 1 homolog 3 (mouse)	22932 /// 56917 /// 7784
230682_x_at	3.63	ABCC3	BF515888	ABCC3	ATP-binding cassette, sub-family C (CFTR/MRP), member 3	8714
210797_s_at	3.626	OASL	AF063612	OASL	2'-5'-oligoadenylate synthetase-like	8638
1560526_at	3.62	PR47	BQ880034	PR47	platelet receptor for type III collagen, 47 kDa	266671
228914_at	3.62		AI769673	---	---	---
1555659_a_at	3.613	TREML1	AF534823	TREML1	triggering receptor expressed on myeloid cells-like 1	340205
202695_s_at	3.612	STK17A	NM_004760	STK17A	serine/threonine kinase 17a (apoptosis-inducing)	9263
213618_at	3.611	CENTD1	AB011152	CENTD1	centaurin, delta 1	116984
212466_at	3.605	SPRED2	AW138902	SPRED2	sprouty-related, EVH1 domain containing 2	200734
220576_at	3.603	PGAP1	NM_024989	PGAP1	GPI deacylase	80055
238965_at	3.598	C21orf2	AW300217	C21orf2	Chromosome 21 open reading frame 2	755
202084_s_at	3.586	SEC14L1	NM_003003	SEC14L1	SEC14-like 1 (S. cerevisiae)	6397
211307_s_at	3.585	FCAR	U43677	FCAR	Fc fragment of IgA, receptor for	2204
235427_at	3.584		AA418074	---	Transcribed locus	---
229630_s_at	3.583	WTAP	AU147416	WTAP	Wilms tumor 1 associated protein	9589
205508_at	3.576	SCN1B	NM_001037	SCN1B	sodium channel, voltage-gated, type I, beta	6324
219256_s_at	3.57	SH3TC1	NM_018986	SH3TC1	SH3 domain and tetratricopeptide repeats 1	54436
202693_s_at	3.566	STK17A	AW194730	STK17A	serine/threonine kinase 17a (apoptosis-inducing)	9263
204543_at	3.564	RAPGEF1	NM_005312	RAPGEF1	Rap guanine nucleotide exchange factor (GEF) 1	2889
203470_s_at	3.547	PLEK	AI433595	PLEK	pleckstrin	5341
205293_x_at	3.543	BAIAP2	AB017120	BAIAP2	BAI1-associated protein 2	10458
223233_s_at	3.543	CGN	AF263462	CGN	cingulin	57530
215462_at	3.537	PLK3	AI978990	PLK3	polo-like kinase 3 (Drosophila)	1263
230741_at	3.535		AI655467	---	Full length insert cDNA clone YX74D05	---
216901_s_at	3.53	IKZF1	S80876	IKZF1	IKAROS family zinc finger 1 (Ikaros)	10320
1553322_s_at	3.524	TEAD1	NM_021961	TEAD1	TEA domain family member 1 (SV40 transcriptional enhancer factor)	7003
242710_at	3.521	RSNL2	AI791820	RSNL2	Restin-like 2	79745
208315_x_at	3.519	TRAF3	NM_003300	TRAF3	TNF receptor-associated factor 3	7187
202083_s_at	3.518	SEC14L1	AI017770	SEC14L1	SEC14-like 1 (S. cerevisiae)	6397
239295_at	3.518	SRrp35	AA889416	SRrp35	CDNA FLJ14459 fis, clone HEMBB1002409 /// Serine-arginine repressor protein (35 kDa)	135295
230302_at	3.512		AI741597	---	Full length insert cDNA clone ZD68B12	---
202716_at	3.496	PTPN1	NM_002827	PTPN1	protein tyrosine phosphatase, non-receptor type 1	5770
205016_at	3.494	TGFA	NM_003236	TGFA	transforming growth factor, alpha	7039
201590_x_at	3.49	ANXA2	NM_004039	ANXA2	annexin A2	302
212124_at	3.481	RAI17	AF070622	RAI17	retinoic acid induced 17	57178
209969_s_at	3.478	STAT1	BC002704	STAT1	signal transducer and activator of transcription 1, 91kDa	6772
212441_at	3.473	KIAA0232	D86985	KIAA0232	KIAA0232 gene product	9778
224358_s_at	3.468	MS4A7	AF237916	MS4A7	membrane-spanning 4-domains, subfamily A, member 7 /// membrane-spanning 4-domains, subfamily A, member 7	58475
227554_at	3.462	LOC402560	AU145805	LOC402560	Hypothetical LOC402560	402560
204422_s_at	3.456	FGF2	NM_002006	FGF2	fibroblast growth factor 2 (basic)	2247
226436_at	3.452	RASSF4	N49935	RASSF4	Ras association (RalGDS/AF-6) domain family 4	83937
235079_at	3.444		AW265065	---	Transcribed locus	---
229865_at	3.443	FNDC3B	AW058617	FNDC3B	fibronectin type III domain containing 3B	64778
213164_at	3.443	SLC5A3	AI867198	SLC5A3	solute carrier family 5 (inositol transporters), member 3	6526
233609_at	3.44	PTPRK	AU145587	PTPRK	Protein tyrosine phosphatase, receptor type, K	5796
236191_at	3.44	CD38	T81422	CD38	CD38 molecule	952
211668_s_at	3.435	PLAU	K03226	PLAU	plasminogen activator, urokinase /// plasminogen activator, urokinase	5328
213428_s_at	3.434	COL6A1	AA292373	COL6A1	collagen, type VI, alpha 1	1291
225344_at	3.434	NCOA7	AL035689	NCOA7	nuclear receptor coactivator 7	135112
1553386_at	3.434	MFSD2	NM_032793	MFSD2	major facilitator superfamily domain containing 2	84879
220042_x_at	3.434	HIVEP3	NM_024503	HIVEP3	human immunodeficiency virus type I enhancer binding protein 3	59269
243827_at	3.432		AL038125	---	Transcribed locus	---
1554414_a_at	3.419	C8orf1	BC031054	C8orf1	chromosome 8 open reading frame 1	734
225480_at	3.417	C1orf122	BE408081	C1orf122	chromosome 1 open reading frame 122	127687
221752_at	3.412	SSH1	AL041728	SSH1	Slingshot homolog 1 (Drosophila)	54434
224795_x_at	3.411	F13B	AW575927	F13B /// IGKC /// IGKV1-5	coagulation factor XIII, B polypeptide /// immunoglobulin kappa constant /// immunoglobulin kappa variable 1-5	2165 /// 28299 /// 3514
234994_at	3.411	KIAA1913	AA088177	KIAA1913	KIAA1913	114801
1554730_at	3.41	MCTP1	BC030005	MCTP1	multiple C2 domains, transmembrane 1	79772
217104_at	3.407	LOC400410	AL109714	LOC400410	similar to cervical cancer suppressor-1	400410
200985_s_at	3.404	CD59	NM_000611	CD59	CD59 molecule, complement regulatory protein	966
1552914_a_at	3.403	CD276	NM_025240	CD276	CD276 molecule	80381
209189_at	3.4	FOS	BC004490	FOS	v-fos FBJ murine osteosarcoma viral oncogene homolog	2353
205139_s_at	3.399	UST	NM_005715	UST	uronyl-2-sulfotransferase	10090
206937_at	3.398	SPTA1	NM_003126	SPTA1	spectrin, alpha, erythrocytic 1 (elliptocytosis 2)	6708
210427_x_at	3.395	ANXA2	BC001388	ANXA2	annexin A2	302
202255_s_at	3.393	SIPA1L1	NM_015556	SIPA1L1	signal-induced proliferation-associated 1 like 1	26037
209272_at	3.393	NAB1	AF045451	NAB1	NGFI-A binding protein 1 (EGR1 binding protein 1)	4664
229908_s_at	3.392		BF338332	---	CDNA: FLJ21189 fis, clone CAS11887	---
204401_at	3.384	KCNN4	NM_002250	KCNN4	potassium intermediate/small conductance calcium-activated channel, subfamily N, member 4	3783
207630_s_at	3.383	CREM	NM_001881	CREM	cAMP responsive element modulator	1390
207375_s_at	3.383	IL15RA	NM_002189	IL15RA	interleukin 15 receptor, alpha	3601
204157_s_at	3.381	KIAA0999	NM_025164	KIAA0999	KIAA0999 protein	23387
234036_x_at	3.371		AK025037	---	CDNA: FLJ21384 fis, clone COL03354	---
214308_s_at	3.366	HGD	AI478172	HGD /// LOC642252	homogentisate 1,2-dioxygenase (homogentisate oxidase) /// similar to Homogentisate 1,2-dioxygenase (Homogentisicase) (Homogentisate oxygenase) (Homogentisic acid oxidase)	3081 /// 642252
1559582_at	3.365	RHOQ	BC033251	RHOQ	ras homolog gene family, member Q	23433
1554125_a_at	3.36	NLGN4Y	BC032567	NLGN4Y	neuroligin 4, Y-linked	22829
240661_at	3.357	LOC284475	AI628583	LOC284475	hypothetical protein LOC284475	284475
201642_at	3.35	IFNGR2	NM_005534	IFNGR2	interferon gamma receptor 2 (interferon gamma transducer 1)	3460
1569362_at	3.348	ALCAM	BC041127	ALCAM	Activated leukocyte cell adhesion molecule	214
201063_at	3.344	RCN1	NM_002901	RCN1	reticulocalbin 1, EF-hand calcium binding domain	5954
228149_at	3.341	FLJ31818	BF432926	FLJ31818	hypothetical protein FLJ31818	154743
1569827_at	3.338	ATG7	BE048026	ATG7	ATG7 autophagy related 7 homolog (S. cerevisiae)	10533
204160_s_at	3.334	ENPP4	AW194947	ENPP4	ectonucleotide pyrophosphatase/phosphodiesterase 4 (putative function)	22875
214175_x_at	3.329	PDLIM4	AI254547	PDLIM4	PDZ and LIM domain 4	8572
204047_s_at	3.328	PHACTR2	AW295193	PHACTR2	phosphatase and actin regulator 2	9749
223125_s_at	3.31	C1orf21	AL563236	C1orf21	chromosome 1 open reading frame 21	81563
227345_at	3.304	TNFRSF10D	AI738556	TNFRSF10D	tumor necrosis factor receptor superfamily, member 10d, decoy with truncated death domain	8793
216627_s_at	3.298	B4GALT1	U10473	B4GALT1	UDP-Gal:betaGlcNAc beta 1,4- galactosyltransferase, polypeptide 1	2683
212900_at	3.296	SEC24A	AJ131244	SEC24A	SEC24 related gene family, member A (S. cerevisiae)	10802
1553702_at	3.294	ZNF697	NM_138366	ZNF697	zinc finger protein 697	90874
219631_at	3.282	LRP12	NM_024937	LRP12	low density lipoprotein-related protein 12	29967
214818_at	3.281	CCDC57	AF007146	CCDC57	coiled-coil domain containing 57	284001
218400_at	3.281	OAS3	NM_006187	OAS3	2'-5'-oligoadenylate synthetase 3, 100kDa	4940
203882_at	3.277	ISGF3G	NM_006084	ISGF3G	interferon-stimulated transcription factor 3, gamma 48kDa	10379
221064_s_at	3.27	C16orf28	NM_023076	C16orf28	chromosome 16 open reading frame 28	65259
230954_at	3.267	C20orf112	AL034550	C20orf112	chromosome 20 open reading frame 112	140688
244289_at	3.26	LOC134466	AI242408	LOC134466	hypothetical protein LOC134466	134466
212312_at	3.251	BCL2L1	AL117381	BCL2L1	BCL2-like 1 /// BCL2-like 1	598
1561908_a_at	3.25	HS3ST3B1	AL832823	HS3ST3B1	Heparan sulfate (glucosamine) 3-O-sulfotransferase 3B1	9953
226389_s_at	3.25	RAPGEF1	AU158380	RAPGEF1	Rap guanine nucleotide exchange factor (GEF) 1	2889
213295_at	3.241	CYLD	AA555096	CYLD	cylindromatosis (turban tumor syndrome)	1540
208078_s_at	3.238	SNF1LK	NM_030751	SNF1LK	SNF1-like kinase /// SNF1-like kinase	150094
202572_s_at	3.236	DLGAP4	NM_014902	DLGAP4	discs, large (Drosophila) homolog-associated protein 4	22839
240655_at	3.236	ALCAM	BE502785	ALCAM	Activated leukocyte cell adhesion molecule	214
224908_s_at	3.231	TTL	AI888594	TTL	tubulin tyrosine ligase	150465
206742_at	3.227	FIGF	NM_004469	FIGF	c-fos induced growth factor (vascular endothelial growth factor D)	2277
208816_x_at	3.224	ANXA2P2	M62898	ANXA2P2	annexin A2 pseudogene 2	304
212820_at	3.222	DMXL2	AB020663	DMXL2	Dmx-like 2	23312
208202_s_at	3.22	PHF15	NM_015288	PHF15	PHD finger protein 15	23338
233506_at	3.219		N95440	---	Full length insert cDNA clone ZB81B12	---
211137_s_at	3.216	ATP2C1	AF189723	ATP2C1	ATPase, Ca++ transporting, type 2C, member 1	27032
243675_at	3.214	KIAA1450	BF512500	KIAA1450	KIAA1450 protein	57600
229795_at	3.214		AI701591	---	Transcribed locus	---
208707_at	3.208	EIF5	BE552334	EIF5	eukaryotic translation initiation factor 5	1983
228745_at	3.204	SGTB	AI376997	SGTB	small glutamine-rich tetratricopeptide repeat (TPR)-containing, beta	54557
206850_at	3.203	RRP22	NM_006477	RRP22	RAS-related on chromosome 22	10633
210933_s_at	3.192	FSCN1	BC004908	FSCN1	fascin homolog 1, actin-bundling protein (Strongylocentrotus purpuratus)	6624
54970_at	3.191	DKFZp761I2123	AA868332	DKFZp761I2123	hypothetical protein DKFZp761I2123	83637
1570360_s_at	3.191	DDX3Y	BC011022	DDX3Y	DEAD (Asp-Glu-Ala-Asp) box polypeptide 3, Y-linked	8653
231697_s_at	3.187	TMEM49	AV660825	TMEM49	Transmembrane protein 49	81671
215253_s_at	3.186	DSCR1	AL049369	DSCR1	Down syndrome critical region gene 1	1827
232595_at	3.185	KIAA0232	AK023294	KIAA0232	KIAA0232 gene product	9778
234344_at	3.183	RAP2C	AF093744	RAP2C	RAP2C, member of RAS oncogene family	57826
243659_at	3.179	ELL2	N63876	ELL2	Elongation factor, RNA polymerase II, 2	22936
236832_at	3.179	LOC221442	AI674126	LOC221442	hypothetical LOC221442	221442
201146_at	3.173	NFE2L2	NM_006164	NFE2L2	nuclear factor (erythroid-derived 2)-like 2	4780
242542_at	3.158	PHACTR2	AW369248	PHACTR2	Phosphatase and actin regulator 2	9749
232916_at	3.156	UBE2E2	AK022159	UBE2E2	Ubiquitin-conjugating enzyme E2E 2 (UBC4/5 homolog, yeast)	7325
211218_at	3.154	PRO1848	AF118078	PRO1848	PRO1848 protein	29021
233055_at	3.125	PRKD3	AI755057	PRKD3	Protein kinase D3	23683
230110_at	3.124	MCOLN2	AV713773	MCOLN2	mucolipin 2	255231
213824_at	3.12	OLIG2	AI870776	OLIG2	oligodendrocyte lineage transcription factor 2	10215
202896_s_at	3.116	SIRPA	NM_004648	SIRPA	signal-regulatory protein alpha	140885
230844_at	3.114	LOC440934	AA447560	LOC440934	Hypothetical gene supported by BC008048	440934
235522_at	3.114		AA262688	---	MRNA; cDNA DKFZp667F1814 (from clone DKFZp667F1814)	---
1557521_a_at	3.11		AA653638	---	CDNA clone IMAGE:5311184	---
204024_at	3.11	C8orf1	NM_004337	C8orf1	chromosome 8 open reading frame 1	734
218170_at	3.105	ISOC1	NM_016048	ISOC1	isochorismatase domain containing 1	51015
205322_s_at	3.104	MTF1	AW182367	MTF1	metal-regulatory transcription factor 1	4520
211126_s_at	3.085	CSRP2	U46006	CSRP2	cysteine and glycine-rich protein 2	1466
200984_s_at	3.076	CD59	X16447	CD59	CD59 molecule, complement regulatory protein	966
209934_s_at	3.068	ATP2C1	AF225981	ATP2C1	ATPase, Ca++ transporting, type 2C, member 1	27032
226425_at	3.066	RSNL2	AU144247	RSNL2	restin-like 2	79745
240347_at	3.064	BTG1	AI343473	BTG1	B-cell translocation gene 1, anti-proliferative	694
223220_s_at	3.06	PARP9	AF307338	PARP9	poly (ADP-ribose) polymerase family, member 9	83666
201468_s_at	3.059	NQO1	NM_000903	NQO1	NAD(P)H dehydrogenase, quinone 1	1728
226487_at	3.055	C12orf34	BE551088	C12orf34	chromosome 12 open reading frame 34	84915
211456_x_at	3.052	LOC645745	AF333388	LOC645745 /// LOC650610	metallothionein 1H-like protein /// hypothetical protein LOC650610	645745 /// 650610
214667_s_at	3.05	TP53I11	AK026607	TP53I11	tumor protein p53 inducible protein 11	9537
218561_s_at	3.049	C6orf149	NM_020408	C6orf149	chromosome 6 open reading frame 149	57128
225325_at	3.048	FLJ20160	AA133311	FLJ20160	FLJ20160 protein	54842
242288_s_at	3.038	EMILIN2	AL552384	EMILIN2	elastin microfibril interfacer 2	84034
224896_s_at	3.036	TTL	BE964048	TTL	tubulin tyrosine ligase	150465
226075_at	3.034	SPSB1	AF131840	SPSB1	splA/ryanodine receptor domain and SOCS box containing 1	80176
213931_at	3.03	ID2	AI819238	ID2 /// ID2B	inhibitor of DNA binding 2, dominant negative helix-loop-helix protein /// inhibitor of DNA binding 2B, dominant negative helix-loop-helix protein	3398 /// 84099
1569952_x_at	3.028		BC030617	---	CDNA clone IMAGE:4814292	---
207667_s_at	3.025	MAP2K3	NM_002756	MAP2K3 /// LOC651423	mitogen-activated protein kinase kinase 3 /// similar to mitogen-activated protein kinase kinase 3 isoform A	5606 /// 651423
224733_at	3.022	CMTM3	AL574900	CMTM3	CKLF-like MARVEL transmembrane domain containing 3	123920
1567013_at	3.021	NFE2L2	AF323119	NFE2L2	nuclear factor (erythroid-derived 2)-like 2	4780
207571_x_at	3.02	C1orf38	NM_004848	C1orf38	chromosome 1 open reading frame 38	9473
204037_at	3.011	EDG2	BF055366	EDG2 /// LOC644923	endothelial differentiation, lysophosphatidic acid G-protein-coupled receptor, 2 /// hypothetical protein LOC644923	1902 /// 644923
219229_at	3.01	SLCO3A1	NM_013272	SLCO3A1	solute carrier organic anion transporter family, member 3A1	28232
204140_at	3.008	TPST1	NM_003596	TPST1	tyrosylprotein sulfotransferase 1	8460
207030_s_at	3.004	CSRP2	NM_001321	CSRP2	cysteine and glycine-rich protein 2	1466
1557293_at	3.004	LOC440993	CA418406	LOC440993	hypothetical gene supported by AK128346	440993
205965_at	2.994	BATF	NM_006399	BATF	basic leucine zipper transcription factor, ATF-like	10538
205839_s_at	2.991	BZRAP1	NM_004758	BZRAP1	benzodiazapine receptor (peripheral) associated protein 1	9256
232551_at	2.986	SLC26A6	AA521443	SLC26A6	solute carrier family 26, member 6	65010
201473_at	2.985	JUNB	NM_002229	JUNB	jun B proto-oncogene	3726
238257_at	2.983	MLLT10	N64035	MLLT10	Myeloid/lymphoid or mixed-lineage leukemia (trithorax homolog, Drosophila); translocated to, 10	8028
203471_s_at	2.981	PLEK	NM_002664	PLEK	pleckstrin	5341
205483_s_at	2.981	ISG15	NM_005101	ISG15	ISG15 ubiquitin-like modifier	9636
1553740_a_at	2.979	IRAK2	NM_001570	IRAK2	interleukin-1 receptor-associated kinase 2	3656
235177_at	2.978	FAM119A	AI625022	FAM119A	family with sequence similarity 119, member A	151194
242218_at	2.975		AI201116	---	---	---
212233_at	2.973		AL523076	---	3'UTR of hypothetical protein (ORF1)	---
234976_x_at	2.971	SLC4A5	BG324504	SLC4A5	Solute carrier family 4, sodium bicarbonate cotransporter, member 5	57835
236322_at	2.97	FLJ31951	AA830854	FLJ31951	Hypothetical protein FLJ31951	153830
224856_at	2.966	FKBP5	W86302	FKBP5	FK506 binding protein 5	2289
211139_s_at	2.964	NAB1	AF045452	NAB1	NGFI-A binding protein 1 (EGR1 binding protein 1)	4664
228498_at	2.958		AV687517	---	Transcribed locus, strongly similar to NP_001488.2 UDP-Gal:betaGlcNAc beta 1,4- galactosyltransferase 1, membrane-bound form; lactose synthase A protein; glycoprotein-4-beta-galactosyltransferase 2 [Homo sapiens]	---
226785_at	2.956	ATP11C	BF475862	ATP11C	ATPase, Class VI, type 11C	286410
231402_at	2.955	LOC402617	AI830201	LOC402617	hypothetical LOC402617	402617
206461_x_at	2.953	MT1H	NM_005951	MT1H	metallothionein 1H	4496
204116_at	2.952	IL2RG	NM_000206	IL2RG	interleukin 2 receptor, gamma (severe combined immunodeficiency)	3561
222672_at	2.952	C6orf149	AA708831	C6orf149	chromosome 6 open reading frame 149	57128
227626_at	2.948	PAQR8	AI655524	PAQR8	progestin and adipoQ receptor family member VIII	85315
205294_at	2.947	BAIAP2	NM_017450	BAIAP2	BAI1-associated protein 2	10458
202815_s_at	2.937	HEXIM1	NM_006460	HEXIM1	hexamethylene bis-acetamide inducible 1	10614
202181_at	2.936	KIAA0247	NM_014734	KIAA0247	KIAA0247	9766
220941_s_at	2.933	C21orf91	NM_017447	C21orf91	chromosome 21 open reading frame 91	54149
204161_s_at	2.932	ENPP4	NM_014936	ENPP4	ectonucleotide pyrophosphatase/phosphodiesterase 4 (putative function)	22875
1560797_s_at	2.931	CLIC2	BC042086	CLIC2	Chloride intracellular channel 2	1193
230499_at	2.93	BIRC3	AA805622	BIRC3	Baculoviral IAP repeat-containing 3	330
228523_at	2.929	NANOS1	AW970089	NANOS1	nanos homolog 1 (Drosophila)	340719
223126_s_at	2.923	C1orf21	AI159874	C1orf21	chromosome 1 open reading frame 21	81563
210105_s_at	2.921	FYN	M14333	FYN	FYN oncogene related to SRC, FGR, YES	2534
207029_at	2.92	KITLG	NM_000899	KITLG	KIT ligand	4254
204137_at	2.914	GPR137B	NM_003272	GPR137B	G protein-coupled receptor 137B	7107
227568_at	2.911	HECTD2	AF131793	HECTD2	HECT domain containing 2	143279
1552314_a_at	2.905	EYA3	NM_172098	EYA3	eyes absent homolog 3 (Drosophila)	2140
232280_at	2.905	SLC25A29	AK022257	SLC25A29	Solute carrier family 25, member 29	123096
218532_s_at	2.901	FLJ20152	NM_019000	FLJ20152	hypothetical protein FLJ20152	54463
204032_at	2.896	BCAR3	NM_003567	BCAR3	breast cancer anti-estrogen resistance 3	8412
219257_s_at	2.896	SPHK1	NM_021972	SPHK1	sphingosine kinase 1	8877
201564_s_at	2.896	FSCN1	NM_003088	FSCN1	fascin homolog 1, actin-bundling protein (Strongylocentrotus purpuratus)	6624
232882_at	2.893	FOXO1A	AA079839	FOXO1A	Forkhead box O1A (rhabdomyosarcoma)	2308
214398_s_at	2.89	IKBKE	AW340333	IKBKE	inhibitor of kappa light polypeptide gene enhancer in B-cells, kinase epsilon	9641
226201_at	2.887	SF3A2	AI224128	SF3A2	Splicing factor 3a, subunit 2, 66kDa	8175
225950_at	2.886	SAMD8	AV703731	SAMD8	Sterile alpha motif domain containing 8	142891
227816_at	2.864	NTN1	BF591483	NTN1	Netrin 1	9423
209797_at	2.862	TMEM4	BC001027	TMEM4	transmembrane protein 4	10330
205548_s_at	2.862	BTG3	NM_006806	BTG3	BTG family, member 3	10950
207181_s_at	2.858	CASP7	NM_001227	CASP7	caspase 7, apoptosis-related cysteine peptidase	840
202814_s_at	2.858	HEXIM1	AW193511	HEXIM1	hexamethylene bis-acetamide inducible 1	10614
215388_s_at	2.857	CFH	X56210	CFH /// CFHR1	complement factor H /// complement factor H-related 1	3075 /// 3078
208047_s_at	2.856	NAB1	NM_005966	NAB1	NGFI-A binding protein 1 (EGR1 binding protein 1)	4664
204088_at	2.85	P2RX4	NM_002560	P2RX4	purinergic receptor P2X, ligand-gated ion channel, 4	5025
223366_at	2.848		BC004287	---	Homo sapiens, clone IMAGE:3618365, mRNA	---
220140_s_at	2.845	SNX11	NM_013323	SNX11	sorting nexin 11	29916
209210_s_at	2.841	PLEKHC1	Z24725	PLEKHC1	pleckstrin homology domain containing, family C (with FERM domain) member 1	10979
240798_at	2.839	CUTL1	BE467916	CUTL1	Cut-like 1, CCAAT displacement protein (Drosophila)	1523
216033_s_at	2.831	FYN	S74774	FYN	FYN oncogene related to SRC, FGR, YES	2534
229194_at	2.83	PCGF5	AL045882	PCGF5	polycomb group ring finger 5	84333
223113_at	2.829	TMEM138	AF151030	TMEM138	transmembrane protein 138	51524
224840_at	2.822	FKBP5	AI753747	FKBP5	FK506 binding protein 5	2289
1555705_a_at	2.813	CMTM3	AY166714	CMTM3	CKLF-like MARVEL transmembrane domain containing 3	123920
209632_at	2.811	PPP2R3A	AI760130	PPP2R3A	protein phosphatase 2 (formerly 2A), regulatory subunit B'', alpha	5523
219602_s_at	2.798	FAM38B	NM_022068	FAM38B	family with sequence similarity 38, member B	63895
225283_at	2.797	ARRDC4	AV701177	ARRDC4	arrestin domain containing 4	91947
222301_at	2.797	C1orf61	BF530257	C1orf61	Chromosome 1 open reading frame 61	10485
218554_s_at	2.793	ASH1L	NM_018489	ASH1L	ash1 (absent, small, or homeotic)-like (Drosophila)	55870
224043_s_at	2.788	UPB1	AF163312	UPB1	ureidopropionase, beta	51733
224701_at	2.786	PARP14	AA056548	PARP14	poly (ADP-ribose) polymerase family, member 14	54625
204794_at	2.784	DUSP2	NM_004418	DUSP2	dual specificity phosphatase 2	1844
203274_at	2.781	F8A1	NM_012151	F8A1	coagulation factor VIII-associated (intronic transcript) 1	8263
227344_at	2.779	ZNFN1A1	AI439886	ZNFN1A1	Zinc finger protein, subfamily 1A, 1 (Ikaros)	10320
1552277_a_at	2.773	C9orf30	NM_080655	C9orf30	chromosome 9 open reading frame 30	91283
203836_s_at	2.77	MAP3K5	D84476	MAP3K5	mitogen-activated protein kinase kinase kinase 5	4217
238909_at	2.767	S100A10	BF126155	S100A10	S100 calcium binding protein A10 (annexin II ligand, calpactin I, light polypeptide (p11))	6281
39582_at	2.764	CYLD	AL050166	CYLD	cylindromatosis (turban tumor syndrome)	1540
200958_s_at	2.764	SDCBP	NM_005625	SDCBP	syndecan binding protein (syntenin)	6386
201750_s_at	2.762	ECE1	NM_001397	ECE1	endothelin converting enzyme 1	1889
1555960_at	2.758	HINT1	AK054976	HINT1	Histidine triad nucleotide binding protein 1	3094
204790_at	2.757	SMAD7	NM_005904	SMAD7	SMAD, mothers against DPP homolog 7 (Drosophila)	4092
1555827_at	2.753	CCNL1	AY034790	CCNL1	Cyclin L1	57018
243087_at	2.753	WDR63	AI860874	WDR63	WD repeat domain 63	126820
203904_x_at	2.748	CD82	NM_002231	CD82	CD82 molecule	3732
227346_at	2.746	ZNFN1A1	AI741188	ZNFN1A1	Zinc finger protein, subfamily 1A, 1 (Ikaros)	10320
221220_s_at	2.746	SCYL2	NM_017988	SCYL2	SCY1-like 2 (S. cerevisiae)	55681
238477_at	2.745		BF674236	---	CDNA clone IMAGE:4830091	---
1552381_at	2.74	USP32	NM_080743	USP32 /// SRrp35	ubiquitin specific peptidase 32 /// serine-arginine repressor protein (35 kDa)	135295 /// 84669
206649_s_at	2.738	TFE3	NM_006521	TFE3	transcription factor binding to IGHM enhancer 3	7030
243006_at	2.733	FYN	BG222258	FYN	FYN oncogene related to SRC, FGR, YES	2534
210260_s_at	2.73	TNFAIP8	BC005352	TNFAIP8	tumor necrosis factor, alpha-induced protein 8	25816
1555841_at	2.726		BQ014020	---	---	---
50221_at	2.725	TFEB	AI524138	TFEB	transcription factor EB	7942
220326_s_at	2.725	FLJ10357	NM_018071	FLJ10357	hypothetical protein FLJ10357	55701
205001_s_at	2.719	DDX3Y	AF000985	DDX3Y	DEAD (Asp-Glu-Ala-Asp) box polypeptide 3, Y-linked	8653
228400_at	2.719		AW025141	---	Transcribed locus	---
221651_x_at	2.705	F13B	BC005332	F13B /// IGKC /// IGKV1-5	coagulation factor XIII, B polypeptide /// immunoglobulin kappa constant /// immunoglobulin kappa variable 1-5	2165 /// 28299 /// 3514
213134_x_at	2.704	BTG3	AI765445	BTG3	BTG family, member 3	10950
241722_x_at	2.702		BF724558	---	Transcribed locus	---
208296_x_at	2.701	TNFAIP8	NM_014350	TNFAIP8	tumor necrosis factor, alpha-induced protein 8	25816
228416_at	2.7	ACVR2A	AI149508	ACVR2A	activin A receptor, type IIA	92
235931_at	2.699	FAM119A	AI332764	FAM119A	Family with sequence similarity 119, member A	151194
238918_at	2.697		AI985021	---	CDNA FLJ42015 fis, clone SPLEN2032813	---
208389_s_at	2.694	SLC1A2	NM_004171	SLC1A2	solute carrier family 1 (glial high affinity glutamate transporter), member 2	6506
225646_at	2.689	CTSC	AI246687	CTSC	cathepsin C	1075
201565_s_at	2.679	ID2	NM_002166	ID2	inhibitor of DNA binding 2, dominant negative helix-loop-helix protein	3398
239409_at	2.67	RAP1A	AA828280	RAP1A	RAP1A, member of RAS oncogene family	5906
232952_at	2.67	DDEF1	AU146493	DDEF1	Development and differentiation enhancing factor 1	50807
207594_s_at	2.661	SYNJ1	NM_003895	SYNJ1	synaptojanin 1	8867
215435_at	2.656	SCC-112	AK021983	SCC-112	SCC-112 protein	23244
1565818_s_at	2.654	IKZF1	BF794111	IKZF1	IKAROS family zinc finger 1 (Ikaros)	10320
201749_at	2.654	ECE1	BF969352	ECE1	Endothelin converting enzyme 1	1889
1561167_at	2.653	ETV6	AF147300	ETV6	Ets variant gene 6 (TEL oncogene)	2120
244078_at	2.653	TTL	AI438957	TTL	Tubulin tyrosine ligase	150465
210230_at	2.653		BC003629	---	CDNA: FLJ23438 fis, clone HRC13275	---
232181_at	2.645	LOC153346	AU157049	LOC153346	hypothetical protein LOC153346	153346
1555897_at	2.64	AOF2	CA306222	AOF2	amine oxidase (flavin containing) domain 2	23028
1557611_at	2.639	TTLL4	AW779022	TTLL4	Tubulin tyrosine ligase-like family, member 4	9654
225557_at	2.638	AXUD1	AI091372	AXUD1	AXIN1 up-regulated 1	64651
212470_at	2.635	SPAG9	AB011088	SPAG9	sperm associated antigen 9	9043
202055_at	2.627	KPNA1	AA652173	KPNA1	karyopherin alpha 1 (importin alpha 5)	3836
232279_at	2.625	PHF15	AK025001	PHF15	PHD finger protein 15	23338
1557522_x_at	2.625		AA653638	---	CDNA clone IMAGE:5311184	---
235911_at	2.623	MFI2	AI885815	MFI2	Antigen p97 (melanoma associated) identified by monoclonal antibodies 133.2 and 96.5	4241
233081_at	2.623	REEP5	AV712346	REEP5	Receptor accessory protein 5	7905
230904_at	2.622	FSD1L	W42665	FSD1L	Fibronectin type III and SPRY domain containing 1-like	83856
221578_at	2.62	RASSF4	AF260335	RASSF4	Ras association (RalGDS/AF-6) domain family 4	83937
219209_at	2.619	IFIH1	NM_022168	IFIH1	interferon induced with helicase C domain 1	64135
1554606_at	2.614	CCDC100	BC040527	CCDC100	coiled-coil domain containing 100	153241
208116_s_at	2.612	MAN1A1	NM_005907	MAN1A1	mannosidase, alpha, class 1A, member 1	4121
218943_s_at	2.611	DDX58	NM_014314	DDX58	DEAD (Asp-Glu-Ala-Asp) box polypeptide 58	23586
1554800_at	2.611	RAB39	BC028064	RAB39	RAB39, member RAS oncogene family	54734
1557478_at	2.611	LOC554248	BM977131	LOC554248	Hypothetical LOC554248	554248
241893_at	2.604	MGAT5	BE927766	MGAT5	Mannosyl (alpha-1,6-)-glycoprotein beta-1,6-N-acetyl-glucosaminyltransferase	4249
212062_at	2.6	ATP9A	AB014511	ATP9A	ATPase, Class II, type 9A	10079
226762_at	2.599	PURB	AV709094	PURB	purine-rich element binding protein B	5814
1556338_at	2.597	UBE1C	BM353142	UBE1C	Ubiquitin-activating enzyme E1C (UBA3 homolog, yeast)	9039
211084_x_at	2.596	PRKD3	Z25429	PRKD3	protein kinase D3 /// protein kinase D3	23683
227467_at	2.592	RDH10	AV697515	RDH10	retinol dehydrogenase 10 (all-trans)	157506
204048_s_at	2.59	PHACTR2	AA551142	PHACTR2	phosphatase and actin regulator 2	9749
232588_at	2.588	STAG1	AI038943	STAG1	stromal antigen 1	10274
238652_at	2.58	AOF2	AW419203	AOF2	Amine oxidase (flavin containing) domain 2	23028
209967_s_at	2.577	CREM	D14826	CREM	cAMP responsive element modulator	1390
201951_at	2.575	ALCAM	BF242905	ALCAM	activated leukocyte cell adhesion molecule	214
206748_s_at	2.575	SPAG9	NM_003971	SPAG9	sperm associated antigen 9	9043
202570_s_at	2.574	DLGAP4	BF346592	DLGAP4	discs, large (Drosophila) homolog-associated protein 4	22839
204684_at	2.572	NPTX1	NM_002522	NPTX1	neuronal pentraxin I	4884
206374_at	2.572	DUSP8	NM_004420	DUSP8	dual specificity phosphatase 8	1850
221959_at	2.551	C8orf72	BE672313	C8orf72	chromosome 8 open reading frame 72	90362
200989_at	2.549	HIF1A	NM_001530	HIF1A	hypoxia-inducible factor 1, alpha subunit (basic helix-loop-helix transcription factor)	3091
229541_at	2.546		BE669703	---	---	---
230133_at	2.545	MNAB	BF972355	MNAB	Membrane associated DNA binding protein	54542
210598_at	2.54	KIAA0232	AF130051	KIAA0232	KIAA0232 gene product	9778
209744_x_at	2.539	ITCH	AB056663	ITCH	itchy homolog E3 ubiquitin protein ligase (mouse)	83737
218599_at	2.537	REC8L1	NM_005132	REC8L1	REC8-like 1 (yeast)	9985
213317_at	2.537	CLIC5	AL049313	CLIC5 /// LOC653816	chloride intracellular channel 5 /// similar to chloride intracellular channel 5	53405 /// 653816
201566_x_at	2.536	ID2	D13891	ID2 /// ID2B	inhibitor of DNA binding 2, dominant negative helix-loop-helix protein /// inhibitor of DNA binding 2B, dominant negative helix-loop-helix protein	3398 /// 84099
203837_at	2.535	MAP3K5	NM_005923	MAP3K5	mitogen-activated protein kinase kinase kinase 5	4217
217992_s_at	2.534	EFHD2	NM_024329	EFHD2	EF-hand domain family, member D2	79180
244447_at	2.524	KLF10	AW292830	KLF10	Kruppel-like factor 10	7071
200983_x_at	2.523	CD59	BF983379	CD59	CD59 molecule, complement regulatory protein	966
244764_at	2.515	HIVEP3	BG250907	HIVEP3	Human immunodeficiency virus type I enhancer binding protein 3	59269
226498_at	2.514	FLT1	AA149648	FLT1	Fms-related tyrosine kinase 1 (vascular endothelial growth factor/vascular permeability factor receptor)	2321
239944_at	2.508	SMA3	AA431379	SMA3	SMA3	10571
242549_at	2.507	PRKD3	AW008270	PRKD3	protein kinase D3	23683
220566_at	2.504	PIK3R5	NM_014308	PIK3R5	phosphoinositide-3-kinase, regulatory subunit 5, p101	23533
214293_at	2.502	2007-09-11	AI539361	2007-09-11	Septin 11	55752
235646_at	2.499	PIP5K1A	BF515595	PIP5K1A	Phosphatidylinositol-4-phosphate 5-kinase, type I, alpha	8394
223780_s_at	2.498	THRAP1	AF151055	THRAP1	thyroid hormone receptor associated protein 1	9969
203510_at	2.498	MET	BG170541	MET	met proto-oncogene (hepatocyte growth factor receptor)	4233
228758_at	2.497	BCL6	AW264036	BCL6	B-cell CLL/lymphoma 6 (zinc finger protein 51)	604
201761_at	2.487	MTHFD2	NM_006636	MTHFD2	methylenetetrahydrofolate dehydrogenase (NADP+ dependent) 2, methenyltetrahydrofolate cyclohydrolase	10797
230529_at	2.483	HECA	BE676408	HECA	headcase homolog (Drosophila)	51696
244610_x_at	2.483	UBE2E2	AA572726	UBE2E2	Ubiquitin-conjugating enzyme E2E 2 (UBC4/5 homolog, yeast)	7325
1552607_at	2.481	CXorf52	NM_173168	CXorf52	chromosome X open reading frame 52	286967
214866_at	2.476	PLAUR	X74039	PLAUR	plasminogen activator, urokinase receptor	5329
223398_at	2.475	C9orf89	BC004500	C9orf89	chromosome 9 open reading frame 89	84270
212514_x_at	2.474	DDX3X	R60068	DDX3X	DEAD (Asp-Glu-Ala-Asp) box polypeptide 3, X-linked	1654
220467_at	2.472	FLJ21272	NM_025032	FLJ21272	hypothetical protein FLJ21272	80100
222631_at	2.464	PI4K2B	AI862887	PI4K2B	phosphatidylinositol 4-kinase type 2 beta	55300
208337_s_at	2.464	NR5A2	NM_003822	NR5A2	nuclear receptor subfamily 5, group A, member 2	2494
226554_at	2.461	ZBTB7A	AW445134	ZBTB7A	zinc finger and BTB domain containing 7A	51341
231234_at	2.458	CTSC	AV699565	CTSC	cathepsin C	1075
201211_s_at	2.453	DDX3X	AF061337	DDX3X	DEAD (Asp-Glu-Ala-Asp) box polypeptide 3, X-linked	1654
208922_s_at	2.451	NXF1	BC004904	NXF1	nuclear RNA export factor 1	10482
233239_at	2.449	ZNF407	AK024882	ZNF407	Zinc finger protein 407	55628
212200_at	2.448	KIAA0692	AK025933	KIAA0692	KIAA0692	23141
234260_at	2.443	CDC42SE2	AL122039	CDC42SE2	CDC42 small effector 2	56990
239825_at	2.441	ATF6	R17746	ATF6	Activating transcription factor 6	22926
228181_at	2.44	SLC30A1	AI553933	SLC30A1	solute carrier family 30 (zinc transporter), member 1	7779
53912_at	2.436	SNX11	AI668643	SNX11	sorting nexin 11	29916
205039_s_at	2.436	IKZF1	NM_006060	IKZF1	IKAROS family zinc finger 1 (Ikaros)	10320
226600_at	2.422	TMTC3	AA428286	TMTC3	transmembrane and tetratricopeptide repeat containing 3	160418
235905_at	2.42		N74530	---	Transcribed locus	---
219412_at	2.42	RAB38	NM_022337	RAB38	RAB38, member RAS oncogene family	23682
218508_at	2.418	DCP1A	NM_018403	DCP1A	DCP1 decapping enzyme homolog A (S. cerevisiae)	55802
1555370_a_at	2.416	CAMTA1	AF111804	CAMTA1	calmodulin binding transcription activator 1	23261
215206_at	2.414	EXT1	AK025143	EXT1	Exostoses (multiple) 1	2131
227599_at	2.412	C3orf59	AU157304	C3orf59	chromosome 3 open reading frame 59	151963
1553639_a_at	2.411		NM_133263	---	---	---
202568_s_at	2.406	MARK3	AI745639	MARK3	MAP/microtubule affinity-regulating kinase 3	4140
244376_at	2.404		AW328038	---	---	---
211198_s_at	2.399	ICOSLG	AF289028	ICOSLG	inducible T-cell co-stimulator ligand	23308
238811_at	2.399	ATP11B	AA639797	ATP11B	ATPase, Class VI, type 11B	23200
210458_s_at	2.397	TANK	BC003388	TANK	TRAF family member-associated NFKB activator	10010
208309_s_at	2.39	MALT1	NM_006785	MALT1	mucosa associated lymphoid tissue lymphoma translocation gene 1	10892
235156_at	2.389		AI652228	---	CDNA FLJ33254 fis, clone ASTRO2005360	---
224735_at	2.388	CYBASC3	AA683481	CYBASC3	cytochrome b, ascorbate dependent 3	220002
227747_at	2.388		AA772172	---	---	---
209545_s_at	2.387	RIPK2	AF064824	RIPK2	receptor-interacting serine-threonine kinase 2	8767
234985_at	2.382		AW043782	---	---	---
218898_at	2.38	FAM57A	NM_024792	FAM57A	family with sequence similarity 57, member A	79850
244375_at	2.38	EVL	AW873606	EVL	Enah/Vasp-like	51466
232704_s_at	2.38	LRRFIP2	AK025207	LRRFIP2	leucine rich repeat (in FLII) interacting protein 2	9209
1557446_x_at	2.377	TREML3	H53073	TREML3	triggering receptor expressed on myeloid cells-like 3	340206
226001_at	2.375	KLHL5	AK002174	KLHL5	kelch-like 5 (Drosophila)	51088
242690_at	2.375	ATP11C	AI371849	ATP11C	ATPase, Class VI, type 11C	286410
229009_at	2.374	SIX5	AA527770	SIX5	sine oculis homeobox homolog 5 (Drosophila)	147912
213596_at	2.373	CASP4	AL050391	CASP4	caspase 4, apoptosis-related cysteine peptidase	837
231412_at	2.371	DKFZp686L14188	H04388	DKFZp686L14188	hypothetical gene supported by BX538329	441366
216766_at	2.368	PRKCE	AK025152	PRKCE	Protein kinase C, epsilon	5581
209456_s_at	2.364	FBXW11	AB033281	FBXW11	F-box and WD-40 domain protein 11	23291
202794_at	2.363	INPP1	NM_002194	INPP1	inositol polyphosphate-1-phosphatase	3628
222793_at	2.361	DDX58	AK023661	DDX58	DEAD (Asp-Glu-Ala-Asp) box polypeptide 58	23586
202599_s_at	2.36	NRIP1	NM_003489	NRIP1	nuclear receptor interacting protein 1	8204
209099_x_at	2.359	JAG1	U73936	JAG1	jagged 1 (Alagille syndrome)	182
204523_at	2.359	ZNF140	NM_003440	ZNF140	zinc finger protein 140	7699
203575_at	2.357	CSNK2A2	NM_001896	CSNK2A2	casein kinase 2, alpha prime polypeptide	1459
202895_s_at	2.355	SIRPA	D86043	SIRPA	signal-regulatory protein alpha	140885
228230_at	2.35	PRIC285	AL121829	PRIC285	peroxisomal proliferator-activated receptor A interacting complex 285	85441
228234_at	2.349	TICAM2	AI423165	TICAM2	toll-like receptor adaptor molecule 2	353376
210242_x_at	2.348	MTHFS	AF249277	MTHFS	5,10-methenyltetrahydrofolate synthetase (5-formyltetrahydrofolate cyclo-ligase)	10588
223303_at	2.343	URP2	BC004347	URP2	UNC-112 related protein 2	83706
204109_s_at	2.342	NFYA	NM_002505	NFYA	nuclear transcription factor Y, alpha	4800
201942_s_at	2.341	CPD	D85390	CPD	carboxypeptidase D	1362
203185_at	2.338	RASSF2	NM_014737	RASSF2	Ras association (RalGDS/AF-6) domain family 2	9770
1569150_x_at	2.335	PDLIM7	BC023629	PDLIM7	PDZ and LIM domain 7 (enigma)	9260
221832_s_at	2.335	LUZP1	AV741657	LUZP1	leucine zipper protein 1	7798
228245_s_at	2.33	HELZ	AW594320	HELZ /// OVOS2 /// LOC440080	helicase with zinc finger /// ovostatin 2 /// similar to cDNA sequence BC048546	144203 /// 440080 /// 9931
242007_at	2.33		AI678258	---	Primary neuroblastoma cDNA, clone:Nbla03526, full insert sequence	---
232297_at	2.326		AL049385	---	CDNA FLJ11313 fis, clone PLACE1010106, highly similar to Homo sapiens mRNA; cDNA DKFZp586M1418	---
203345_s_at	2.324	MTF2	AI566096	MTF2	metal response element binding transcription factor 2	22823
236923_x_at	2.323		W90039	---	---	---
221918_at	2.323	PCTK2	AI742210	PCTK2	PCTAIRE protein kinase 2	5128
1561042_at	2.321	ITGB1	AF086249	ITGB1	integrin, beta 1 (fibronectin receptor, beta polypeptide, antigen CD29 includes MDF2, MSK12)	3688
219201_s_at	2.321	TWSG1	NM_020648	TWSG1	twisted gastrulation homolog 1 (Drosophila)	57045
234031_at	2.316	C20orf112	AL034550	C20orf112	chromosome 20 open reading frame 112	140688
235004_at	2.316	RBM24	AI677701	RBM24	RNA binding motif protein 24	221662
226603_at	2.315	SAMD9L	BE966604	SAMD9L	sterile alpha motif domain containing 9-like	219285
216268_s_at	2.314	JAG1	U77914	JAG1	jagged 1 (Alagille syndrome)	182
214056_at	2.313	MCL1	BF981280	MCL1	Myeloid cell leukemia sequence 1 (BCL2-related)	4170
1554450_s_at	2.312	MIER3	BC041348	MIER3	mesoderm induction early response 1, family member 3	166968
220692_at	2.311	POLR2J2	NM_014147	POLR2J2	DNA directed RNA polymerase II polypeptide J-related gene	246721
231297_at	2.311	DOT1L	AI479899	DOT1L	DOT1-like, histone H3 methyltransferase (S. cerevisiae)	84444
1554038_at	2.31	LARP2	BC030516	LARP2	La ribonucleoprotein domain family, member 2	55132
1570299_at	2.307	MAML2	BC015870	MAML2	Mastermind-like 2 (Drosophila)	84441
1553364_at	2.306	PNPLA1	NM_173676	PNPLA1	patatin-like phospholipase domain containing 1	285848
212184_s_at	2.304	MAP3K7IP2	AL117407	MAP3K7IP2	mitogen-activated protein kinase kinase kinase 7 interacting protein 2	23118
217024_x_at	2.303	SIRPA	AC004832	SIRPA	signal-regulatory protein alpha	140885
203745_at	2.302	HCCS	AI801013	HCCS	holocytochrome c synthase (cytochrome c heme-lyase)	3052
212589_at	2.301	SCP2	AI753792	SCP2	Sterol carrier protein 2	6342
241627_x_at	2.301	FLJ10357	AI640434	FLJ10357	hypothetical protein FLJ10357	55701
242308_at	2.299	MCOLN3	AI088060	MCOLN3	Mucolipin 3	55283
224859_at	2.295	CD276	AL360136	CD276	CD276 molecule	80381
212255_s_at	2.294	ATP2C1	AK001684	ATP2C1	ATPase, Ca++ transporting, type 2C, member 1	27032
225005_at	2.291	PHF13	AL039384	PHF13	PHD finger protein 13	148479
219546_at	2.291	BMP2K	NM_017593	BMP2K	BMP2 inducible kinase	55589
230803_s_at	2.288	ARHGAP24	AI761947	ARHGAP24	Rho GTPase activating protein 24	83478
238896_at	2.287		AA838727	---	Transcribed locus, weakly similar to NP_060312.1 hypothetical protein FLJ20489 [Homo sapiens]	---
238505_at	2.285	ADPRH	BF510789	ADPRH	ADP-ribosylarginine hydrolase	141
208290_s_at	2.285	EIF5	NM_001969	EIF5	eukaryotic translation initiation factor 5	1983
221902_at	2.284	GPR153	AL567940	GPR153	G protein-coupled receptor 153	387509
1559401_a_at	2.284	ZNF609	BI052176	ZNF609	Zinc finger protein 609	23060
205312_at	2.283	SPI1	NM_003120	SPI1	spleen focus forming virus (SFFV) proviral integration oncogene spi1	6688
221525_at	2.279	DKFZp761I2123	AL136572	DKFZp761I2123	hypothetical protein DKFZp761I2123	83637
205226_at	2.278	PDGFRL	NM_006207	PDGFRL	platelet-derived growth factor receptor-like	5157
241692_at	2.278	HNRPLL	AA868729	HNRPLL	Heterogeneous nuclear ribonucleoprotein L-like	92906
1554333_at	2.277	DNAJA4	BC031044	DNAJA4	DnaJ (Hsp40) homolog, subfamily A, member 4	55466
227066_at	2.275	MOBKL2C	BG167841	MOBKL2C	MOB1, Mps One Binder kinase activator-like 2C (yeast)	148932
202192_s_at	2.275	GAS7	NM_005890	GAS7	growth arrest-specific 7	8522
205356_at	2.272	USP13	NM_003940	USP13	ubiquitin specific peptidase 13 (isopeptidase T-3)	8975
226267_at	2.272	JDP2	AA716425	JDP2	jun dimerization protein 2	122953
208708_x_at	2.271	EIF5	AL080102	EIF5	eukaryotic translation initiation factor 5	1983
223019_at	2.269	C9orf88	BC001979	C9orf88	chromosome 9 open reading frame 88	64855
212515_s_at	2.269	DDX3X	BG492602	DDX3X	DEAD (Asp-Glu-Ala-Asp) box polypeptide 3, X-linked	1654
216222_s_at	2.259	MYO10	AI561354	MYO10	myosin X	4651
222709_at	2.256	ATG7	AW270638	ATG7	ATG7 autophagy related 7 homolog (S. cerevisiae)	10533
238732_at	2.252	COL24A1	AI631241	COL24A1	collagen, type XXIV, alpha 1	255631
236402_at	2.252		AW184034	---	CDNA FLJ42263 fis, clone TKIDN2014570	---
201738_at	2.248	EIF1B	NM_005875	EIF1B	eukaryotic translation initiation factor 1B	10289
228368_at	2.247	ARHGAP20	AI936560	ARHGAP20	Rho GTPase activating protein 20	57569
234431_at	2.246		AL049930	---	---	---
212990_at	2.244	SYNJ1	AB020717	SYNJ1	synaptojanin 1	8867
214326_x_at	2.244	JUND	AI339541	JUND	jun D proto-oncogene	3727
201182_s_at	2.244	CHD4	AI761771	CHD4	chromodomain helicase DNA binding protein 4	1108
209633_at	2.243	PPP2R3A	AL389975	PPP2R3A	protein phosphatase 2 (formerly 2A), regulatory subunit B'', alpha	5523
214307_at	2.243	LOC642252	AI478172	LOC642252	similar to Homogentisate 1,2-dioxygenase (Homogentisicase) (Homogentisate oxygenase) (Homogentisic acid oxidase)	642252
211018_at	2.239	LSS	D63807	LSS	lanosterol synthase (2,3-oxidosqualene-lanosterol cyclase)	4047
232226_at	2.237	LRRC4C	AW118214	LRRC4C	leucine rich repeat containing 4C	57689
205323_s_at	2.233	MTF1	NM_005955	MTF1	metal-regulatory transcription factor 1	4520
238421_at	2.227	MNAB	N86386	MNAB	Membrane associated DNA binding protein	54542
227487_s_at	2.227	SERPINE2	AI359165	SERPINE2	Serpin peptidase inhibitor, clade E (nexin, plasminogen activator inhibitor type 1), member 2	5270
204211_x_at	2.225	EIF2AK2	NM_002759	EIF2AK2	eukaryotic translation initiation factor 2-alpha kinase 2	5610
232873_at	2.223	ZNF33A	AK027057	ZNF33A	zinc finger protein 33A	7581
232366_at	2.219	KIAA0232	AF143884	KIAA0232	KIAA0232 gene product	9778
202085_at	2.214	TJP2	NM_004817	TJP2	tight junction protein 2 (zona occludens 2)	9414
218292_s_at	2.214	PRKAG2	NM_016203	PRKAG2	protein kinase, AMP-activated, gamma 2 non-catalytic subunit	51422
234993_at	2.211	ABHD13	BE301702	ABHD13	abhydrolase domain containing 13	84945
201952_at	2.211	ALCAM	AA156721	ALCAM	activated leukocyte cell adhesion molecule	214
244536_at	2.21	TP53BP2	AA702963	TP53BP2	Tumor protein p53 binding protein, 2	7159
52837_at	2.21	KIAA1644	AL047020	KIAA1644	KIAA1644 protein	85352
243423_at	2.207		AF150368	---	Transcribed locus	---
224960_at	2.207	SCYL2	AK024274	SCYL2	SCY1-like 2 (S. cerevisiae)	55681
204027_s_at	2.206	METTL1	NM_005371	METTL1	methyltransferase like 1	4234
229521_at	2.205	FLJ36031	BE466274	FLJ36031	hypothetical protein FLJ36031	168455
209340_at	2.203	UAP1	S73498	UAP1	UDP-N-acteylglucosamine pyrophosphorylase 1	6675
226021_at	2.201	RDH10	AW150720	RDH10	retinol dehydrogenase 10 (all-trans)	157506
227067_x_at	2.194	NOTCH2NL	AW024960	NOTCH2NL	Notch homolog 2 (Drosophila) N-terminal like	388677
208925_at	2.193	CLDND1	AF161522	CLDND1	claudin domain containing 1	56650
228480_at	2.193	VAPA	AW296039	VAPA	VAMP (vesicle-associated membrane protein)-associated protein A, 33kDa	9218
225076_s_at	2.186	ZNFX1	AA150460	ZNFX1	zinc finger, NFX1-type containing 1	57169
236599_at	2.185	SERPINE2	AA703280	SERPINE2	Serpin peptidase inhibitor, clade E (nexin, plasminogen activator inhibitor type 1), member 2	5270
238743_at	2.179		BG251692	---	Full-length cDNA clone CS0DK002YF13 of HeLa cells Cot 25-normalized of Homo sapiens (human)	---
239243_at	2.177	ZNF638	AA279654	ZNF638	Zinc finger protein 638	27332
213793_s_at	2.176	HOMER1	BE550452	HOMER1	homer homolog 1 (Drosophila)	9456
202043_s_at	2.173	SMS	NM_004595	SMS	spermine synthase	6611
206512_at	2.173	U2AF1L1	NM_005083	U2AF1L1	U2 small nuclear RNA auxillary factor 1-like 1	7310
233974_s_at	2.172	C9orf88	AK023580	C9orf88	chromosome 9 open reading frame 88	64855
227069_at	2.172	CUTL1	AA806989	CUTL1	Cut-like 1, CCAAT displacement protein (Drosophila)	1523
242217_s_at	2.17	FBS1	AI149639	FBS1	fibrosin 1	64319
214971_s_at	2.169	ST6GAL1	AV695711	ST6GAL1	ST6 beta-galactosamide alpha-2,6-sialyltranferase 1	6480
217999_s_at	2.169	PHLDA1	NM_007350	PHLDA1	pleckstrin homology-like domain, family A, member 1	22822
239439_at	2.168	AFF4	BF963382	AFF4	AF4/FMR2 family, member 4	27125
222547_at	2.166	MAP4K4	AL561281	MAP4K4	mitogen-activated protein kinase kinase kinase kinase 4	9448
226541_at	2.166	FBXO30	AI808182	FBXO30	F-box protein 30	84085
219186_at	2.165	ZBTB7A	NM_020224	ZBTB7A	zinc finger and BTB domain containing 7A	51341
204136_at	2.164	COL7A1	NM_000094	COL7A1	collagen, type VII, alpha 1 (epidermolysis bullosa, dystrophic, dominant and recessive)	1294
229351_at	2.164		AA634138	---	CDNA FLJ13620 fis, clone PLACE1010947	---
202345_s_at	2.163	FABP5	NM_001444	FABP5 /// LOC653327	fatty acid binding protein 5 (psoriasis-associated) /// similar to Fatty acid-binding protein, epidermal (E-FABP) (Psoriasis-associated fatty acid-binding protein homolog) (PA-FABP)	2171 /// 653327
229946_at	2.162	LOC130074	BF056651	LOC130074	hypothetical protein LOC130074	130074
1556588_at	2.16	C15orf37	AK091107	C15orf37	chromosome 15 open reading frame 37	283687
221222_s_at	2.159	C1orf56	NM_017860	C1orf56	chromosome 1 open reading frame 56	54964
209147_s_at	2.156	PPAP2A	AB000888	PPAP2A	phosphatidic acid phosphatase type 2A	8611
228176_at	2.155	EDG3	AA534817	EDG3	endothelial differentiation, sphingolipid G-protein-coupled receptor, 3	1903
214849_at	2.154	KCTD20	AW500220	KCTD20	potassium channel tetramerisation domain containing 20	222658
1554508_at	2.154	PIK3AP1	BC029917	PIK3AP1	phosphoinositide-3-kinase adaptor protein 1	118788
242751_at	2.151	PRDX6	N55072	PRDX6	Peroxiredoxin 6	9588
235711_at	2.147	PURB	AA495775	PURB	purine-rich element binding protein B	5814
221866_at	2.141	TFEB	AL035588	TFEB	transcription factor EB	7942
204549_at	2.138	IKBKE	NM_014002	IKBKE	inhibitor of kappa light polypeptide gene enhancer in B-cells, kinase epsilon	9641
213303_x_at	2.138	ZBTB7A	AF097916	ZBTB7A	zinc finger and BTB domain containing 7A	51341
220768_s_at	2.137	CSNK1G3	NM_004384	CSNK1G3	casein kinase 1, gamma 3	1456
236533_at	2.137	DDEF1	AW236958	DDEF1	development and differentiation enhancing factor 1	50807
216762_at	2.136	ANKRD15	AK025097	ANKRD15	Ankyrin repeat domain 15	23189
205122_at	2.136	TMEFF1	BF439316	TMEFF1	transmembrane protein with EGF-like and two follistatin-like domains 1	8577
216336_x_at	2.136	MT1M	AL031602	MT1M	metallothionein 1M	4499
209238_at	2.134	STX3	BE966922	STX3	syntaxin 3	6809
205206_at	2.132	KAL1	NM_000216	KAL1	Kallmann syndrome 1 sequence	3730
202962_at	2.132	KIF13B	NM_015254	KIF13B	kinesin family member 13B	23303
1553123_at	2.128	WDR62	NM_173636	WDR62	WD repeat domain 62	284403
229415_at	2.125	CYCS	BF593856	CYCS	cytochrome c, somatic	54205
210284_s_at	2.125	MAP3K7IP2	AF241230	MAP3K7IP2	mitogen-activated protein kinase kinase kinase 7 interacting protein 2	23118
1557562_at	2.124	GRIPAP1	AI984118	GRIPAP1	GRIP1 associated protein 1	56850
230580_at	2.118		AI222805	---	Transcribed locus	---
203651_at	2.117	ZFYVE16	NM_014733	ZFYVE16	zinc finger, FYVE domain containing 16	9765
212201_at	2.116	KIAA0692	AW274877	KIAA0692	KIAA0692	23141
235597_s_at	2.115	RGPD4	AU157274	RGPD4 /// RGPD2 /// LOC653489	RANBP2-like and GRIP domain containing 4 /// RANBP2-like and GRIP domain containing 2 /// similar to Ran-binding protein 2 (RanBP2) (Nuclear pore complex protein Nup358) (Nucleoporin Nup358) (358 kDa nucleoporin) (P270)	285190 /// 440872 /// 653489
213359_at	2.114	HNRPD	W74620	HNRPD	Heterogeneous nuclear ribonucleoprotein D (AU-rich element RNA binding protein 1, 37kDa)	3184
228980_at	2.112	RFFL	AI760772	RFFL	ring finger and FYVE-like domain containing 1	117584
236002_at	2.112	RPS2	BE178502	RPS2	Ribosomal protein S2	6187
1560156_at	2.111	CLEC2D	BC040884	CLEC2D	C-type lectin domain family 2, member D	29121
1557804_at	2.11	SP3	N23846	SP3	Sp3 transcription factor	6670
235479_at	2.11	CPEB2	AI948598	CPEB2	cytoplasmic polyadenylation element binding protein 2	132864
1569269_s_at	2.108	SRGAP1	BM912471	SRGAP1	SLIT-ROBO Rho GTPase activating protein 1	57522
1554249_a_at	2.107	ZNF638	BC024000	ZNF638	zinc finger protein 638	27332
200897_s_at	2.107	PALLD	NM_016081	PALLD	palladin, cytoskeletal associated protein	23022
209704_at	2.103		AL523380	---	Full length insert cDNA clone YY61D04	---
213194_at	2.101	ROBO1	BF059159	ROBO1	roundabout, axon guidance receptor, homolog 1 (Drosophila)	6091
1569854_at	2.099	QKI	BC029474	QKI	Quaking homolog, KH domain RNA binding (mouse)	9444
36564_at	2.096	IBRDC3	W27419	IBRDC3	IBR domain containing 3	127544
1552481_s_at	2.095	MAN1A2	NM_006699	MAN1A2	mannosidase, alpha, class 1A, member 2	10905
203347_s_at	2.093	MTF2	NM_007358	MTF2	metal response element binding transcription factor 2	22823
219520_s_at	2.092	WWC3	NM_018458	WWC3	WWC family member 3	55841
216985_s_at	2.091	STX3	AJ002077	STX3	syntaxin 3	6809
206187_at	2.09	PTGIR	NM_000960	PTGIR	prostaglandin I2 (prostacyclin) receptor (IP)	5739
200776_s_at	2.088	BZW1	AL518328	BZW1 /// LOC151579	basic leucine zipper and W2 domains 1 /// similar to basic leucine zipper and W2 domains 1	151579 /// 9689
39549_at	2.085	NPAS2	AI743090	NPAS2	neuronal PAS domain protein 2	4862
242277_at	2.085	PHACTR2	AW880875	PHACTR2	Phosphatase and actin regulator 2	9749
222859_s_at	2.08	DAPP1	AA150186	DAPP1	dual adaptor of phosphotyrosine and 3-phosphoinositides	27071
214007_s_at	2.075	PTK9	AW665024	PTK9	PTK9 protein tyrosine kinase 9	5756
239404_at	2.075	TOP1	BF840360	TOP1	Topoisomerase (DNA) I	7150
1555858_at	2.072	LOC440944	CA430188	LOC440944	Hypothetical gene supported by AK128398	440944
240446_at	2.072	MIB1	AI798164	MIB1	Mindbomb homolog 1 (Drosophila)	57534
201908_at	2.071	DVL3	NM_004423	DVL3	dishevelled, dsh homolog 3 (Drosophila)	1857
218854_at	2.069	SART2	NM_013352	SART2	squamous cell carcinoma antigen recognized by T cells 2	29940
218647_s_at	2.067	YRDC	NM_024640	YRDC	yrdC domain containing (E. coli)	79693
244332_at	2.066	ACVR2A	AW974077	ACVR2A	Activin A receptor, type IIA	92
205486_at	2.063	TESK2	NM_007170	TESK2	testis-specific kinase 2	10420
207704_s_at	2.058	GAS7	NM_003644	GAS7	growth arrest-specific 7	8522
209015_s_at	2.056	DNAJB6	BC002446	DNAJB6	DnaJ (Hsp40) homolog, subfamily B, member 6	10049
239146_at	2.055	CLDND1	AI634844	CLDND1	claudin domain containing 1	56650
204994_at	2.051	MX2	NM_002463	MX2	myxovirus (influenza virus) resistance 2 (mouse)	4600
232160_s_at	2.051	TNIP2	AL137262	TNIP2	TNFAIP3 interacting protein 2	79155
239435_x_at	2.051	APXL2	AA588854	APXL2	Apical protein 2	134549
204747_at	2.048	IFIT3	NM_001549	IFIT3	interferon-induced protein with tetratricopeptide repeats 3	3437
202569_s_at	2.047	MARK3	NM_002376	MARK3	MAP/microtubule affinity-regulating kinase 3	4140
1562648_at	2.043	KIAA1212	BC035848	KIAA1212	KIAA1212	55704
212090_at	2.042	GRINA	AL571424	GRINA	glutamate receptor, ionotropic, N-methyl D-asparate-associated protein 1 (glutamate binding)	2907
206975_at	2.041	LTA	NM_000595	LTA	lymphotoxin alpha (TNF superfamily, member 1)	4049
226520_at	2.04	MLR2	AI831506	MLR2	Ligand-dependent corepressor	84458
237632_at	2.039	HERC1	AA765387	HERC1	Hect (homologous to the E6-AP (UBE3A) carboxyl terminus) domain and RCC1 (CHC1)-like domain (RLD) 1	8925
238949_at	2.038		BF681162	---	---	---
219615_s_at	2.036	KCNK5	NM_003740	KCNK5	potassium channel, subfamily K, member 5	8645
1555860_x_at	2.032	LOC440944	CA430188	LOC440944	Hypothetical gene supported by AK128398	440944
225284_at	2.028	LOC144871	AA639752	LOC144871	hypothetical protein LOC144871	144871
233899_x_at	2.028	ZBTB10	AK024296	ZBTB10	Zinc finger and BTB domain containing 10	65986
242770_at	2.027	LOC642236	AI167592	LOC642236	similar to FRG1 protein (FSHD region gene 1 protein)	642236
201445_at	2.026	CNN3	NM_001839	CNN3	calponin 3, acidic	1266
218368_s_at	2.024	TNFRSF12A	NM_016639	TNFRSF12A	tumor necrosis factor receptor superfamily, member 12A	51330
239329_at	2.024		AI308862	---	Transcribed locus	---
230543_at	2.024		AI761675	---	---	---
212796_s_at	2.023	TBC1D2B	BF195608	TBC1D2B	TBC1 domain family, member 2B	23102
221779_at	2.023	MICAL-L1	BC001090	MICAL-L1	MICAL-like 1	85377
218297_at	2.02	C10orf97	NM_024948	C10orf97	chromosome 10 open reading frame 97	80013
235984_at	2.019		AL036662	---	---	---
230134_s_at	2.016	MNAB	BF972355	MNAB	membrane associated DNA binding protein	54542
211000_s_at	2.015	IL6ST	AB015706	IL6ST	interleukin 6 signal transducer (gp130, oncostatin M receptor)	3572
239804_at	2.014	CCNI	AI057404	CCNI	Cyclin I	10983
57703_at	2.011	SENP5	N32782	SENP5	SUMO1/sentrin specific peptidase 5	205564
215720_s_at	2.009	NFYA	AL031778	NFYA	nuclear transcription factor Y, alpha	4800
232633_at	2.009	XRCC5	AW022681	XRCC5	X-ray repair complementing defective repair in Chinese hamster cells 5 (double-strand-break rejoining; Ku autoantigen, 80kDa)	7520
225120_at	2.009	PURB	N25931	PURB	purine-rich element binding protein B	5814
226354_at	2.007	LACTB	BE892574	LACTB	lactamase, beta	114294
244397_at	2.006		N63384	---	---	---
220012_at	2.006	ERO1LB	NM_019891	ERO1LB	ERO1-like beta (S. cerevisiae)	56605
222459_at	2.003		BG109865	---	---	---
230267_at	2.003		AI673025	---	Transcribed locus, weakly similar to NP_055301.1 neuronal thread protein AD7c-NTP [Homo sapiens]	---
227278_at	2.002		AI056692	---	---	---
225751_at	2.002	RBM17	BF063156	RBM17	RNA binding motif protein 17	84991
218236_s_at	2.001	PRKD3	NM_005813	PRKD3	protein kinase D3	23683

## Sheet: 2623_downregulated
Gene Name	Fold Change	Common Name	Genbank	Gene Symbol	Description	Entrez
220631_at	0.5	OSGEPL1	NM_022353	OSGEPL1	O-sialoglycoprotein endopeptidase-like 1	64172
218857_s_at	0.5	ASRGL1	NM_025080	ASRGL1	asparaginase like 1	80150
228709_at	0.5	PRG4	BF109993	PRG4	Proteoglycan 4	10216
218697_at	0.5	NCKIPSD	NM_016453	NCKIPSD	NCK interacting protein with SH3 domain	51517
232524_x_at	0.499	ANAPC4	AK001881	ANAPC4	anaphase promoting complex subunit 4	29945
50374_at	0.499	LOC339229	AA150503	LOC339229	hypothetical protein LOC339229	339229
208630_at	0.499	HADHA	AI972144	HADHA	hydroxyacyl-Coenzyme A dehydrogenase/3-ketoacyl-Coenzyme A thiolase/enoyl-Coenzyme A hydratase (trifunctional protein), alpha subunit	3030
230166_at	0.499	KIAA1958	BG026236	KIAA1958	KIAA1958	158405
1557126_a_at	0.499	PLD1	AK091897	PLD1	phospholipase D1, phosphatidylcholine-specific	5337
212197_x_at	0.499	M-RIP	AB020671	M-RIP	myosin phosphatase-Rho interacting protein	23164
201849_at	0.499	BNIP3	NM_004052	BNIP3	BCL2/adenovirus E1B 19kDa interacting protein 3	664
203014_x_at	0.499	RUTBC3	NM_015705	RUTBC3	RUN and TBC1 domain containing 3	27352
236488_s_at	0.499	LOC642711	AI683805	LOC642711	Similar to junction-mediating and regulatory protein	642711
202927_at	0.499	PIN1	NM_006221	PIN1	protein (peptidylprolyl cis/trans isomerase) NIMA-interacting 1	5300
212449_s_at	0.499	LYPLA1	BG288007	LYPLA1	lysophospholipase I	10434
213208_at	0.499	KIAA0240	AI801951	KIAA0240	KIAA0240	23506
224716_at	0.499	SLC35B2	BG163267	SLC35B2	solute carrier family 35, member B2	347734
224679_at	0.499	MESDC2	BE963495	MESDC2	mesoderm development candidate 2	23184
235252_at	0.499	KSR1	AI090141	KSR1	Kinase suppressor of ras 1	8844
239785_at	0.498	DZIP1L	BF340245	DZIP1L	DAZ interacting protein 1-like	199221
200617_at	0.498	KIAA0152	NM_014730	KIAA0152	KIAA0152	9761
1555852_at	0.498		AI375915	---	---	---
230588_s_at	0.498	LOC285074	AA906142	LOC285074 /// LOC653663	hypothetical protein LOC285074 /// similar to anaphase promoting complex subunit 1	285074 /// 653663
230774_at	0.498	ZADH1	BE465894	ZADH1	zinc binding alcohol dehydrogenase, domain containing 1	145482
236147_at	0.498		AW271605	---	Transcribed locus	---
209111_at	0.498	RNF5	BC004155	RNF5	ring finger protein 5	6048
228139_at	0.498	RIPK3	NM_006871	RIPK3	receptor-interacting serine-threonine kinase 3	11035
225191_at	0.498	CIRBP	AL565767	CIRBP	cold inducible RNA binding protein	1153
213129_s_at	0.498	GCSH	AI970157	GCSH /// LOC653763 /// LOC654085	glycine cleavage system protein H (aminomethyl carrier) /// similar to Glycine cleavage system H protein, mitochondrial precursor /// similar to Glycine cleavage system H protein, mitochondrial precursor	2653 /// 653763 /// 654085
45749_at	0.498	FAM65A	AA400206	FAM65A	family with sequence similarity 65, member A	79567
210386_s_at	0.498	MTX1	BC001906	MTX1	metaxin 1	4580
216885_s_at	0.498	WDR42A	AK026481	WDR42A	WD repeat domain 42A	50717
215667_x_at	0.498	LOC641799	AI375694	LOC641799 /// LOC641800 /// LOC645243 /// LOC645248	similar to postmeiotic segregation increased 2-like 2 /// similar to postmeiotic segregation increased 2-like 2 /// similar to postmeiotic segregation increased 2-like 2 /// similar to postmeiotic segregation increased 2-like 2	641799 /// 641800 /// 645243 /// 645248
201815_s_at	0.498	TBC1D5	NM_014744	TBC1D5	TBC1 domain family, member 5	9779
218301_at	0.498	RNPEPL1	NM_018226	RNPEPL1	arginyl aminopeptidase (aminopeptidase B)-like 1	57140
214224_s_at	0.497	PIN4	BE674061	PIN4	protein (peptidylprolyl cis/trans isomerase) NIMA-interacting, 4 (parvulin)	5303
217934_x_at	0.497	STUB1	NM_005861	STUB1	STIP1 homology and U-box containing protein 1	10273
215833_s_at	0.497	SPPL2B	AC004410	SPPL2B	signal peptide peptidase-like 2B	56928
203220_s_at	0.497	TLE1	AI951720	TLE1	transducin-like enhancer of split 1 (E(sp1) homolog, Drosophila)	7088
204360_s_at	0.497	NAGLU	NM_000263	NAGLU	N-acetylglucosaminidase, alpha- (Sanfilippo disease IIIB)	4669
236126_at	0.497		AI188710	---	Transcribed locus	---
238347_at	0.497	MGC15523	BF304853	MGC15523	hypothetical protein MGC15523	124565
202167_s_at	0.496	MMS19L	NM_022362	MMS19L	MMS19-like (MET18 homolog, S. cerevisiae)	64210
214915_at	0.496	FLJ25476	AK021842	FLJ25476	FLJ25476 protein	149076
240279_at	0.496	WDFY2	BF056273	WDFY2	WD repeat and FYVE domain containing 2	115825
230448_at	0.496	MGC15523	AI869717	MGC15523	hypothetical protein MGC15523	124565
227179_at	0.496	STAU2	AK002152	STAU2	staufen, RNA binding protein, homolog 2 (Drosophila)	27067
208051_s_at	0.495	PAIP1	NM_006451	PAIP1	poly(A) binding protein interacting protein 1	10605
204571_x_at	0.495	PIN4	BE797213	PIN4	protein (peptidylprolyl cis/trans isomerase) NIMA-interacting, 4 (parvulin)	5303
227169_at	0.495	DNAJC18	AA729502	DNAJC18	DnaJ (Hsp40) homolog, subfamily C, member 18	202052
219351_at	0.495	TRAPPC2	NM_014563	TRAPPC2	trafficking protein particle complex 2	6399
213334_x_at	0.494	UIP1	BE676218	UIP1	26S proteasome-associated UCH interacting protein 1	55559
209375_at	0.494	XPC	D21089	XPC	xeroderma pigmentosum, complementation group C	7508
201052_s_at	0.494	PSMF1	BG029917	PSMF1	proteasome (prosome, macropain) inhibitor subunit 1 (PI31)	9491
225163_at	0.494	FRMD4A	BF000162	FRMD4A	FERM domain containing 4A	55691
202641_at	0.494	ARL3	NM_004311	ARL3	ADP-ribosylation factor-like 3	403
206218_at	0.494	MAGEB2	NM_002364	MAGEB2	melanoma antigen family B, 2	4113
221689_s_at	0.494	PIGP	AB035745	PIGP	phosphatidylinositol glycan anchor biosynthesis, class P	51227
207713_s_at	0.494	RBCK1	NM_006462	RBCK1	RanBP-type and C3HC4-type zinc finger containing 1	10616
208117_s_at	0.493	LAS1L	NM_031206	LAS1L	LAS1-like (S. cerevisiae) /// LAS1-like (S. cerevisiae)	81887
205264_at	0.493	CD3EAP	NM_012099	CD3EAP	CD3e molecule, epsilon associated protein	10849
200912_s_at	0.493	EIF4A2	NM_001967	EIF4A2	eukaryotic translation initiation factor 4A, isoform 2	1974
205217_at	0.493	TIMM8A	NM_004085	TIMM8A	translocase of inner mitochondrial membrane 8 homolog A (yeast)	1678
218847_at	0.493	IGF2BP2	NM_006548	IGF2BP2	insulin-like growth factor 2 mRNA binding protein 2	10644
230415_at	0.493	FOXP1	AU148090	FOXP1	Forkhead box P1	27086
236798_at	0.493		AW268719	---	CDNA FLJ32438 fis, clone SKMUS2001402	---
235191_at	0.493		BE780373	---	---	---
1560697_at	0.493	TRHDE	AK095156	TRHDE	Thyrotropin-releasing hormone degrading enzyme	29953
240900_at	0.493	MGC11257	BF508795	MGC11257	hypothetical protein MGC11257	84310
225391_at	0.493	LOC93622	AL562398	LOC93622	hypothetical protein BC006130	93622
213795_s_at	0.492	PTPRA	AL121905	PTPRA	protein tyrosine phosphatase, receptor type, A	5786
212357_at	0.492	KIAA0280	AI096888	KIAA0280	KIAA0280	23201
228352_at	0.492	UNC13D	AW189167	UNC13D	unc-13 homolog D (C. elegans)	201294
1555953_at	0.492	COL18A1	BU616656	COL18A1	collagen, type XVIII, alpha 1	80781
213041_s_at	0.492	ATP5D	BE798517	ATP5D	ATP synthase, H+ transporting, mitochondrial F1 complex, delta subunit	513
228641_at	0.492	CARD8	BF338389	CARD8	caspase recruitment domain family, member 8	22900
225564_at	0.491	SPATA13	AW269397	SPATA13	spermatogenesis associated 13	221178
203166_at	0.491	CFDP1	NM_006324	CFDP1	craniofacial development protein 1	10428
208713_at	0.491	HNRPUL1	BF724216	HNRPUL1	heterogeneous nuclear ribonucleoprotein U-like 1	11100
235949_at	0.491	TTC26	BF664545	TTC26	Tetratricopeptide repeat domain 26	79989
236077_at	0.491	GANC	AI671238	GANC	glucosidase, alpha; neutral C	2595
230477_at	0.491		AI588962	---	---	---
225366_at	0.491	PGM2	AI652855	PGM2	phosphoglucomutase 2	55276
1554586_a_at	0.491	RHOBTB2	BC034917	RHOBTB2	Rho-related BTB domain containing 2	23221
238607_at	0.491	ZNF342	AA761573	ZNF342	zinc finger protein 342	162979
218274_s_at	0.491	ANKZF1	NM_018089	ANKZF1	ankyrin repeat and zinc finger domain containing 1	55139
203972_s_at	0.491	PEX3	AB035307	PEX3	peroxisomal biogenesis factor 3	8504
218455_at	0.49	NFS1	NM_021100	NFS1	NFS1 nitrogen fixation 1 (S. cerevisiae)	9054
223136_at	0.49	AIG1	AF151861	AIG1	androgen-induced 1	51390
211075_s_at	0.49	CD47	Z25521	CD47	CD47 molecule /// CD47 molecule	961
204683_at	0.49	ICAM2	NM_000873	ICAM2	intercellular adhesion molecule 2	3384
211177_s_at	0.49	TXNRD2	AB019695	TXNRD2	thioredoxin reductase 2	10587
227236_at	0.49	TSPAN2	AI743596	TSPAN2	tetraspanin 2	10100
213043_s_at	0.49	THRAP4	AI023317	THRAP4	thyroid hormone receptor associated protein 4	9862
33132_at	0.489	CPSF1	U37012	CPSF1	cleavage and polyadenylation specific factor 1, 160kDa	29894
225726_s_at	0.489	PLEKHH1	AB033026	PLEKHH1	pleckstrin homology domain containing, family H (with MyTH4 domain) member 1	57475
230747_s_at	0.489	C18orf17	AA406435	C18orf17	Chromosome 18 open reading frame 17	125488
203629_s_at	0.489	COG5	AU152134	COG5	component of oligomeric golgi complex 5	10466
214170_x_at	0.489	FH	AA669797	FH	fumarate hydratase	2271
65472_at	0.489	LOC388969	AI161338	LOC388969	Hypothetical LOC388969	388969
211356_x_at	0.489	LEPR	U66495	LEPR	leptin receptor	3953
204158_s_at	0.489	TCIRG1	NM_006019	TCIRG1	T-cell, immune regulator 1, ATPase, H+ transporting, lysosomal V0 subunit A3	10312
219785_s_at	0.488	FBXO31	NM_024735	FBXO31	F-box protein 31	79791
224393_s_at	0.488	CECR6	AF307451	CECR6	cat eye syndrome chromosome region, candidate 6 /// cat eye syndrome chromosome region, candidate 6	27439
224983_at	0.488	SCARB2	BF339821	SCARB2	scavenger receptor class B, member 2	950
200666_s_at	0.488	DNAJB1	NM_006145	DNAJB1	DnaJ (Hsp40) homolog, subfamily B, member 1	3337
212293_at	0.488	HIPK1	BG111260	HIPK1	homeodomain interacting protein kinase 1	204851
215412_x_at	0.488	PMS2L2	AB017007	PMS2L2	postmeiotic segregation increased 2-like 2	5380
1557954_at	0.488	CXorf15	BM757251	CXorf15	chromosome X open reading frame 15	55787
202692_s_at	0.488	UBTF	NM_014233	UBTF	upstream binding transcription factor, RNA polymerase I	7343
223197_s_at	0.488	SMARCAD1	AI807204	SMARCAD1	SWI/SNF-related, matrix-associated actin-dependent regulator of chromatin, subfamily a, containing DEAD/H box 1	56916
226568_at	0.488	FAM102B	AI478747	FAM102B	family with sequence similarity 102, member B	284611
209303_at	0.488	NDUFS4	BC005270	NDUFS4	NADH dehydrogenase (ubiquinone) Fe-S protein 4, 18kDa (NADH-coenzyme Q reductase)	4724
229519_at	0.487	FXR1	H48840	FXR1	fragile X mental retardation, autosomal homolog 1	8087
225437_s_at	0.487	C7orf27	AK024482	C7orf27	chromosome 7 open reading frame 27	221927
1563796_s_at	0.487	EARS2	AK095998	EARS2	glutamyl-tRNA synthetase 2 (mitochondrial)(putative)	124454
221836_s_at	0.487	NIBP	AW291218	NIBP	NIK and IKK{beta} binding protein	83696
236528_at	0.487	UBE2J1	N64079	UBE2J1	Ubiquitin-conjugating enzyme E2, J1 (UBC6 homolog, yeast)	51465
228028_at	0.487	FAM59B	AW139151	FAM59B	family with sequence similarity 59, member B	150946
214793_at	0.487	DUSP7	X93921	DUSP7	dual specificity phosphatase 7	1849
1557073_s_at	0.487	TTBK2	AK074481	TTBK2	Tau tubulin kinase 2	146057
202513_s_at	0.486	PPP2R5D	NM_006245	PPP2R5D	protein phosphatase 2, regulatory subunit B (B56), delta isoform	5528
237338_at	0.486	B3GNT8	AI760623	B3GNT8	UDP-GlcNAc:betaGal beta-1,3-N-acetylglucosaminyltransferase 8	374907
203926_x_at	0.486	ATP5D	NM_001687	ATP5D	ATP synthase, H+ transporting, mitochondrial F1 complex, delta subunit	513
211558_s_at	0.486	DHPS	U26266	DHPS	deoxyhypusine synthase	1725
201415_at	0.486	GSS	NM_000178	GSS	glutathione synthetase	2937
221711_s_at	0.486	HSPC142	BC006244	HSPC142	HSPC142 protein /// HSPC142 protein	29086
225196_s_at	0.486	MRPS26	AF308301	MRPS26	mitochondrial ribosomal protein S26	64949
209067_s_at	0.486	HNRPDL	D89092	HNRPDL	heterogeneous nuclear ribonucleoprotein D-like	9987
221648_s_at	0.486	C1orf121	AK025651	C1orf121	Chromosome 1 open reading frame 121	51029
229129_at	0.486		AI948456	---	Transcribed locus	---
60474_at	0.485	C20orf42	AA469071	C20orf42	chromosome 20 open reading frame 42	55612
228831_s_at	0.485	GNG7	AL039870	GNG7	guanine nucleotide binding protein (G protein), gamma 7	2788
213170_at	0.485	GPX7	AA406605	GPX7	glutathione peroxidase 7	2882
210581_x_at	0.485	ZNF278	AF254088	ZNF278	zinc finger protein 278	23598
226505_x_at	0.485	USP32	AI148567	USP32	ubiquitin specific peptidase 32	84669
217782_s_at	0.485	GPS1	NM_004127	GPS1	G protein pathway suppressor 1	2873
229236_s_at	0.485	SFXN4	AI346445	SFXN4	sideroflexin 4	119559
217861_s_at	0.485	PREB	NM_013388	PREB	prolactin regulatory element binding	10113
211759_x_at	0.485	CKAP1	BC005969	CKAP1	cytoskeleton associated protein 1 /// cytoskeleton associated protein 1	1155
219345_at	0.485	BOLA1	NM_016074	BOLA1	bolA-like 1 (E. coli)	51027
213302_at	0.485	PFAS	AL044326	PFAS	phosphoribosylformylglycinamidine synthase (FGAR amidotransferase)	5198
226120_at	0.485	TTC8	AW293939	TTC8	tetratricopeptide repeat domain 8	123016
1568629_s_at	0.485	PIK3R2	BC033311	PIK3R2	phosphoinositide-3-kinase, regulatory subunit 2 (p85 beta)	5296
244046_at	0.485	URG4	BF939235	URG4	Up-regulated gene 4	55665
208870_x_at	0.485	ATP5C1	BC000931	ATP5C1	ATP synthase, H+ transporting, mitochondrial F1 complex, gamma polypeptide 1	509
202268_s_at	0.484	APPBP1	NM_003905	APPBP1	amyloid beta precursor protein binding protein 1	8883
224666_at	0.484	NSMCE1	AF161451	NSMCE1	non-SMC element 1 homolog (S. cerevisiae)	197370
201436_at	0.484	EIF4E	AI742789	EIF4E /// LOC644751	eukaryotic translation initiation factor 4E /// similar to eukaryotic translation initiation factor 4E	1977 /// 644751
224608_s_at	0.484	VPS25	AL528911	VPS25	vacuolar protein sorting 25 homolog (S. cerevisiae)	84313
232038_at	0.484	C6orf170	AI052103	C6orf170	chromosome 6 open reading frame 170	221322
219590_x_at	0.484	DPH5	NM_015958	DPH5	DPH5 homolog (S. cerevisiae)	51611
222622_at	0.484	LOC283871	BG284709	LOC283871	hypothetical protein LOC283871	283871
209478_at	0.484		U95006	---	---	---
217929_s_at	0.484	KIAA0319L	NM_024874	KIAA0319L	KIAA0319-like	79932
210062_s_at	0.483	ZNF589	AF114817	ZNF589	zinc finger protein 589	51385
213632_at	0.483	DHODH	M94065	DHODH	dihydroorotate dehydrogenase	1723
215039_at	0.483	LOC339524	AK002179	LOC339524	Hypothetical protein LOC339524	339524
233049_x_at	0.483	STUB1	AF217968	STUB1	STIP1 homology and U-box containing protein 1	10273
227103_s_at	0.483	MGC2408	BE646208	MGC2408	hypothetical protein MGC2408	84291
209620_s_at	0.483	ABCB7	AB005289	ABCB7	ATP-binding cassette, sub-family B (MDR/TAP), member 7	22
214526_x_at	0.482	PMS2L1	NM_005394	PMS2L1	postmeiotic segregation increased 2-like 1	5379
202990_at	0.482	PYGL	NM_002863	PYGL	phosphorylase, glycogen; liver (Hers disease, glycogen storage disease type VI)	5836
226958_s_at	0.482	MED11	AL531790	MED11	mediator of RNA polymerase II transcription, subunit 11 homolog (S. cerevisiae)	400569
204142_at	0.482	ENOSF1	NM_017512	ENOSF1	enolase superfamily member 1	55556
1555864_s_at	0.482	PDHA1	AW057819	PDHA1	pyruvate dehydrogenase (lipoamide) alpha 1	5160
212673_at	0.482	METAP1	D42084	METAP1	methionyl aminopeptidase 1	23173
242952_at	0.482	HDAC9	AA642385	HDAC9	Histone deacetylase 9	9734
223095_at	0.482	MARVELD1	BC004995	MARVELD1	MARVEL domain containing 1	83742
1554365_a_at	0.481	PPP2R5C	BC016183	PPP2R5C	protein phosphatase 2, regulatory subunit B (B56), gamma isoform	5527
222435_s_at	0.481	UBE2J1	AF161502	UBE2J1	ubiquitin-conjugating enzyme E2, J1 (UBC6 homolog, yeast)	51465
209262_s_at	0.481	NR2F6	BC002669	NR2F6	nuclear receptor subfamily 2, group F, member 6	2063
222431_at	0.481		AL136719	---	---	---
229838_at	0.481	NUCB2	AI377271	NUCB2	nucleobindin 2	4925
204340_at	0.481	CXorf12	NM_003492	CXorf12	chromosome X open reading frame 12	8269
209230_s_at	0.481	NUPR1	AF135266	NUPR1	nuclear protein 1	26471
200005_at	0.481	EIF3S7	NM_003753	EIF3S7	eukaryotic translation initiation factor 3, subunit 7 zeta, 66/67kDa /// eukaryotic translation initiation factor 3, subunit 7 zeta, 66/67kDa	8664
206302_s_at	0.48	NUDT4	NM_019094	NUDT4 /// NUDT4P1	nudix (nucleoside diphosphate linked moiety X)-type motif 4 /// nudix (nucleoside diphosphate linked moiety X)-type motif 4 pseudogene 1	11163 /// 440672
218477_at	0.48	TMEM14A	NM_014051	TMEM14A	transmembrane protein 14A	28978
224448_s_at	0.48	C6orf125	BC006007	C6orf125	chromosome 6 open reading frame 125 /// chromosome 6 open reading frame 125	84300
213670_x_at	0.48	NSUN5B	AI768378	NSUN5B	NOL1/NOP2/Sun domain family, member 5B	155400
202587_s_at	0.48	AK1	BC001116	AK1	adenylate kinase 1	203
210299_s_at	0.48	FHL1	AF063002	FHL1	four and a half LIM domains 1	2273
207788_s_at	0.48	SORBS3	NM_005775	SORBS3	sorbin and SH3 domain containing 3	10174
209444_at	0.48	RAP1GDS1	BC001851	RAP1GDS1	RAP1, GTP-GDP dissociation stimulator 1	5910
225817_at	0.48	CGNL1	AB051536	CGNL1	cingulin-like 1	84952
224871_at	0.48	FAM79A	AK025464	FAM79A	family with sequence similarity 79, member A	127262
201082_s_at	0.479	DCTN1	NM_004082	DCTN1	dynactin 1 (p150, glued homolog, Drosophila)	1639
222529_at	0.479	SLC25A37	BG251467	SLC25A37	solute carrier family 25, member 37	51312
226857_at	0.479	ARHGEF19	AW170520	ARHGEF19	Rho guanine nucleotide exchange factor (GEF) 19	128272
213842_x_at	0.479	NSUN5C	AK021688	NSUN5C	NOL1/NOP2/Sun domain family, member 5C	260294
202162_s_at	0.479	CNOT8	AI769416	CNOT8	CCR4-NOT transcription complex, subunit 8	9337
211160_x_at	0.479	ACTN1	M95178	ACTN1	actinin, alpha 1	87
223978_s_at	0.479	CRLS1	AF241784	CRLS1	cardiolipin synthase 1	54675
232103_at	0.478	BPNT1	AI439695	BPNT1	3'(2'), 5'-bisphosphate nucleotidase 1	10380
209009_at	0.478	ESD	BC001169	ESD	esterase D/formylglutathione hydrolase	2098
228600_x_at	0.478	MGC72075	BE220330	MGC72075	hypothetical protein MGC72075	340277
204905_s_at	0.478	EEF1E1	NM_004280	EEF1E1	eukaryotic translation elongation factor 1 epsilon 1	9521
222503_s_at	0.478	WDR41	BF593261	WDR41	WD repeat domain 41	55255
223479_s_at	0.478	CHCHD5	BC004498	CHCHD5	coiled-coil-helix-coiled-coil-helix domain containing 5	84269
213149_at	0.478	DLAT	AW299740	DLAT	dihydrolipoamide S-acetyltransferase (E2 component of pyruvate dehydrogenase complex)	1737
228437_at	0.477	CNIH4	AA834560	CNIH4	cornichon homolog 4 (Drosophila)	29097
1557186_s_at	0.477	TPCN1	BU630557	TPCN1	two pore segment channel 1	53373
1554678_s_at	0.477	HNRPDL	AB066484	HNRPDL	heterogeneous nuclear ribonucleoprotein D-like	9987
213947_s_at	0.477	NUP210	AI867102	NUP210	nucleoporin 210kDa	23225
218969_at	0.477	Magmas	NM_016069	Magmas	mitochondria-associated protein involved in granulocyte-macrophage colony-stimulating factor signal transduction	51025
217726_at	0.477	COPZ1	NM_016057	COPZ1	coatomer protein complex, subunit zeta 1	22818
230111_at	0.477		BF512216	---	Transcribed locus	---
228614_at	0.477	LOC205251	AW182614	LOC205251	LOC205251	205251
225712_at	0.477	GEMIN5	AW024563	GEMIN5	gem (nuclear organelle) associated protein 5	25929
209029_at	0.477	COPS7A	AF193844	COPS7A	COP9 constitutive photomorphogenic homolog subunit 7A (Arabidopsis)	50813
202139_at	0.477	AKR7A2	NM_003689	AKR7A2	aldo-keto reductase family 7, member A2 (aflatoxin aldehyde reductase)	8574
37943_at	0.477	ZFYVE26	AB002319	ZFYVE26	zinc finger, FYVE domain containing 26	23503
231550_at	0.477	XYLT2	BE502826	XYLT2	Xylosyltransferase II	64132
221472_at	0.476	SERINC3	Z97053	SERINC3	serine incorporator 3	10955
1555967_at	0.476		AA362254	---	CDNA FLJ30424 fis, clone BRACE2008881, weakly similar to ZINC FINGER PROTEIN 195	---
231715_s_at	0.476	PYCR2	NM_013328	PYCR2	pyrroline-5-carboxylate reductase family, member 2	29920
212891_s_at	0.476	GADD45GIP1	BF972185	GADD45GIP1	growth arrest and DNA-damage-inducible, gamma interacting protein 1	90480
203430_at	0.476	HEBP2	NM_014320	HEBP2	heme binding protein 2	23593
218490_s_at	0.476	ZNF302	NM_018443	ZNF302	zinc finger protein 302	55900
206495_s_at	0.476	MIZF	NM_015517	MIZF	MBD2-interacting zinc finger	25988
201639_s_at	0.476	CPSF1	NM_013291	CPSF1	cleavage and polyadenylation specific factor 1, 160kDa	29894
201216_at	0.476	ERP29	NM_006817	ERP29	endoplasmic reticulum protein 29	10961
218752_at	0.476	ZMAT5	NM_019103	ZMAT5	zinc finger, matrin type 5	55954
203987_at	0.475	FZD6	NM_003506	FZD6	frizzled homolog 6 (Drosophila)	8323
225485_at	0.475	TSGA14	AJ278890	TSGA14	testis specific, 14	95681
232659_at	0.475	C6orf162	AU146864	C6orf162	Chromosome 6 open reading frame 162	57150
227813_at	0.475	THAP6	AW058657	THAP6	THAP domain containing 6	152815
212193_s_at	0.475	LARP1	BE881529	LARP1	La ribonucleoprotein domain family, member 1	23367
222809_x_at	0.475	C14orf65	AA728758	C14orf65	chromosome 14 open reading frame 65	317762
202737_s_at	0.474	LSM4	NM_012321	LSM4	LSM4 homolog, U6 small nuclear RNA associated (S. cerevisiae)	25804
229269_x_at	0.474	SSBP4	AA847828	SSBP4	single stranded DNA binding protein 4	170463
225314_at	0.474	OCIAD2	BG291649	OCIAD2	OCIA domain containing 2	132299
209092_s_at	0.474	C17orf25	AF061730	C17orf25	chromosome 17 open reading frame 25	51031
218620_s_at	0.474	HEMK1	AF131220	HEMK1	HemK methyltransferase family member 1	51409
203719_at	0.474	ERCC1	NM_001983	ERCC1	excision repair cross-complementing rodent repair deficiency, complementation group 1 (includes overlapping antisense sequence)	2067
222997_s_at	0.473	MRPS21	BC004566	MRPS21	mitochondrial ribosomal protein S21	54460
201826_s_at	0.473	SCCPDH	NM_016002	SCCPDH	saccharopine dehydrogenase (putative)	51097
225371_at	0.473	GLE1L	AI638714	GLE1L	GLE1 RNA export mediator-like (yeast)	2733
219245_s_at	0.473	OGFOD2	AI309636	OGFOD2	2-oxoglutarate and iron-dependent oxygenase domain containing 2	79676
223894_s_at	0.473	FTS	BC001134	FTS	fused toes homolog (mouse)	64400
219940_s_at	0.473	PCID2	NM_018386	PCID2	PCI domain containing 2	55795
211212_s_at	0.473	ORC5L	AF081459	ORC5L	origin recognition complex, subunit 5-like (yeast)	5001
212605_s_at	0.473		AK025759	---	AF034176 Human mRNA (Tripodis and Ragoussis) Homo sapiens cDNA clone ntcon5 contig	---
200873_s_at	0.473	CCT8	NM_006585	CCT8	chaperonin containing TCP1, subunit 8 (theta)	10694
204500_s_at	0.473	AGTPBP1	NM_015239	AGTPBP1	ATP/GTP binding protein 1	23287
228544_s_at	0.472	CSRP2BP	AA780252	CSRP2BP	CSRP2 binding protein	57325
222624_s_at	0.472	ZNF639	AA224199	ZNF639	zinc finger protein 639	51193
226583_at	0.472	FLJ40142	AL560962	FLJ40142	FLJ40142 protein	400073
1564520_s_at	0.472	PRMT5	AK027737	PRMT5	protein arginine methyltransferase 5	10419
210337_s_at	0.472	ACLY	U18197	ACLY	ATP citrate lyase	47
202604_x_at	0.472	ADAM10	NM_001110	ADAM10	ADAM metallopeptidase domain 10	102
218560_s_at	0.472	JMJD4	NM_023007	JMJD4	jumonji domain containing 4	65094
202624_s_at	0.472	CABIN1	NM_012295	CABIN1	calcineurin binding protein 1	23523
216338_s_at	0.472	YIPF3	AK021433	YIPF3	Yip1 domain family, member 3	25844
209313_at	0.472	XAB1	AB044661	XAB1	XPA binding protein 1, GTPase	11321
227615_at	0.472	TFIP11	BG231758	TFIP11	Tuftelin interacting protein 11	24144
207831_x_at	0.471	DHPS	NM_013407	DHPS	deoxyhypusine synthase	1725
226467_at	0.471	FLJ12688	AK022750	FLJ12688	hypothetical protein FLJ12688	79613
203359_s_at	0.471	MYCBP	AL525412	MYCBP	c-myc binding protein	26292
236615_at	0.471		AI369187	---	Transcribed locus, weakly similar to NP_055301.1 neuronal thread protein AD7c-NTP [Homo sapiens]	---
223015_at	0.47	EIF2A	AF212241	EIF2A	eukaryotic translation initiation factor 2A, 65kDa	83939
202784_s_at	0.47	NNT	NM_012343	NNT	nicotinamide nucleotide transhydrogenase	23530
244114_x_at	0.47	LOC644488	AI003508	LOC644488	Hypothetical protein LOC644488	644488
238768_at	0.47	LOC388969	BF976290	LOC388969	hypothetical LOC388969	388969
206106_at	0.47	MAPK12	AL022328	MAPK12	mitogen-activated protein kinase 12	6300
229880_at	0.47	LOC643517	H28731	LOC643517	hypothetical protein LOC643517	643517
222468_at	0.47	KIAA0319L	W58365	KIAA0319L	KIAA0319-like	79932
212556_at	0.469	SCRIB	AI469403	SCRIB	scribbled homolog (Drosophila)	23513
208447_s_at	0.469	PRPS1	NM_002764	PRPS1	phosphoribosyl pyrophosphate synthetase 1	5631
213203_at	0.469	SNAPC5	AI633709	SNAPC5	Small nuclear RNA activating complex, polypeptide 5, 19kDa	10302
209450_at	0.469	OSGEP	AB050442	OSGEP	O-sialoglycoprotein endopeptidase	55644
218317_x_at	0.469	GIYD2	NM_024044	GIYD2 /// GIYD1 /// LOC644122	GIY-YIG domain containing 2 /// GIY-YIG domain containing 1 /// similar to GIY-YIG domain containing 2 isoform 1	548593 /// 644122 /// 79008
209132_s_at	0.469	COMMD4	BE313890	COMMD4	COMM domain containing 4	54939
227127_at	0.469	TMEM110	BF222855	TMEM110	Transmembrane protein 110	375346
220993_s_at	0.469	GPR63	NM_030784	GPR63	G protein-coupled receptor 63 /// G protein-coupled receptor 63	81491
218268_at	0.469	TBC1D15	NM_022771	TBC1D15	TBC1 domain family, member 15	64786
204233_s_at	0.469	CHKA	AI991328	CHKA	choline kinase alpha	1119
226474_at	0.469	NOD27	AA005023	NOD27	nucleotide-binding oligomerization domains 27	84166
235926_at	0.469	ANAPC5	AI312527	ANAPC5	Anaphase promoting complex subunit 5	51433
214274_s_at	0.469	ACAA1	AI860341	ACAA1	acetyl-Coenzyme A acyltransferase 1 (peroxisomal 3-oxoacyl-Coenzyme A thiolase)	30
220744_s_at	0.468	IFT122	NM_018262	IFT122	intraflagellar transport 122 homolog (Chlamydomonas)	55764
201605_x_at	0.468	CNN2	NM_004368	CNN2	calponin 2	1265
201816_s_at	0.468	GBAS	NM_001483	GBAS	glioblastoma amplified sequence	2631
228816_at	0.468	LOC92270	AK022625	LOC92270	hypothetical protein LOC92270	92270
215997_s_at	0.468	CUL4B	AV694732	CUL4B	cullin 4B	8450
205203_at	0.468	PLD1	NM_002662	PLD1	phospholipase D1, phosphatidylcholine-specific	5337
201538_s_at	0.468	DUSP3	NM_004090	DUSP3	dual specificity phosphatase 3 (vaccinia virus phosphatase VH1-related)	1845
226285_at	0.468	GPIAP1	AI808634	GPIAP1	GPI-anchored membrane protein 1	4076
228486_at	0.468	SLC44A1	AW165999	SLC44A1	solute carrier family 44, member 1	23446
222650_s_at	0.468	SLC2A4RG	BE898559	SLC2A4RG	SLC2A4 regulator	56731
219060_at	0.468	C8orf32	NM_018024	C8orf32	chromosome 8 open reading frame 32	55093
203333_at	0.468	KIFAP3	NM_014970	KIFAP3	kinesin-associated protein 3	22920
223562_at	0.467	PARVG	AF237772	PARVG	parvin, gamma	64098
203422_at	0.467	POLD1	NM_002691	POLD1	polymerase (DNA directed), delta 1, catalytic subunit 125kDa	5424
204608_at	0.467	ASL	NM_000048	ASL	argininosuccinate lyase	435
201620_at	0.467	MBTPS1	NM_003791	MBTPS1	membrane-bound transcription factor peptidase, site 1	8720
208858_s_at	0.467	FAM62A	BC004998	FAM62A	family with sequence similarity 62 (C2 domain containing), member A	23344
225689_at	0.467	C3orf39	BE856822	C3orf39	chromosome 3 open reading frame 39	84892
224596_at	0.467	SLC44A1	AI634866	SLC44A1	solute carrier family 44, member 1	23446
1570496_at	0.467		BC016001	---	Homo sapiens, clone IMAGE:4616837, mRNA	---
212906_at	0.467	SF3A3	BE044440	SF3A3	Splicing factor 3a, subunit 3, 60kDa	10946
200066_at	0.467	IK	AF182645	IK	IK cytokine, down-regulator of HLA II /// IK cytokine, down-regulator of HLA II	3550
209741_x_at	0.467	ZNF291	AF119814	ZNF291	zinc finger protein 291	49855
215416_s_at	0.467	STOML2	AC004472	STOML2	stomatin (EPB72)-like 2	30968
217647_at	0.467	HP	AA070330	HP	Haptoglobin	3240
227625_s_at	0.466	STUB1	AI476536	STUB1	STIP1 homology and U-box containing protein 1	10273
224906_at	0.466	TMEM16F	AL041280	TMEM16F	transmembrane protein 16F	196527
206992_s_at	0.466	ATP5S	NM_015684	ATP5S	ATP synthase, H+ transporting, mitochondrial F0 complex, subunit s (factor B)	27109
225232_at	0.466	MTMR12	AA524700	MTMR12	myotubularin related protein 12	54545
223226_x_at	0.466	SSBP4	BC000274	SSBP4	single stranded DNA binding protein 4	170463
242956_at	0.466	IDH1	AA564352	IDH1	Isocitrate dehydrogenase 1 (NADP+), soluble	3417
212479_s_at	0.466	RMND5A	AK022815	RMND5A	required for meiotic nuclear division 5 homolog A (S. cerevisiae)	64795
227284_at	0.466	ZNF766	AA081007	ZNF766	zinc finger protein 766	90321
203669_s_at	0.466	DGAT1	NM_012079	DGAT1 /// LOC642255	diacylglycerol O-acyltransferase homolog 1 (mouse) /// similar to Diacylglycerol O-acyltransferase 1 (Diglyceride acyltransferase) (ACAT-related gene product 1)	642255 /// 8694
227054_at	0.466	LOC221143	AI141584	LOC221143	hypothetical protein LOC221143	221143
203197_s_at	0.466	C1orf123	AW157077	C1orf123	chromosome 1 open reading frame 123	54987
221142_s_at	0.466	PECR	NM_018441	PECR	peroxisomal trans-2-enoyl-CoA reductase	55825
218493_at	0.466	C16orf33	NM_024571	C16orf33	chromosome 16 open reading frame 33	79622
227787_s_at	0.466	THRAP6	AI026938	THRAP6	thyroid hormone receptor associated protein 6	90390
225399_at	0.465	C1orf19	AF288394	C1orf19	chromosome 1 open reading frame 19	116461
219067_s_at	0.465	C10orf86	NM_017615	C10orf86	chromosome 10 open reading frame 86	54780
223284_at	0.465	NAT14	AB038651	NAT14	N-acetyltransferase 14	57106
209893_s_at	0.465	FUT4	M58596	FUT4	fucosyltransferase 4 (alpha (1,3) fucosyltransferase, myeloid-specific)	2526
205711_x_at	0.465	ATP5C1	NM_005174	ATP5C1	ATP synthase, H+ transporting, mitochondrial F1 complex, gamma polypeptide 1	509
228453_at	0.464	KIAA1632	AW004076	KIAA1632	KIAA1632	57724
36830_at	0.464	MIPEP	U80034	MIPEP	mitochondrial intermediate peptidase	4285
222574_s_at	0.464	DHX40	BF431360	DHX40	DEAH (Asp-Glu-Ala-His) box polypeptide 40	79665
218797_s_at	0.464	SIRT7	NM_016538	SIRT7	sirtuin (silent mating type information regulation 2 homolog) 7 (S. cerevisiae)	51547
225354_s_at	0.464	SH3BGRL2	AL035700	SH3BGRL2	SH3 domain binding glutamic acid-rich protein like 2	83699
205271_s_at	0.463	CCRK	NM_012119	CCRK	cell cycle related kinase	23552
219547_at	0.463	COX15	NM_004376	COX15	COX15 homolog, cytochrome c oxidase assembly protein (yeast)	1355
218346_s_at	0.463	SESN1	NM_014454	SESN1	sestrin 1	27244
218017_s_at	0.463	HGSNAT	NM_025070	HGSNAT /// LOC643642	Heparan-alpha-glucosaminide N-acetyltransferase /// similar to transmembrane protein 76	138050 /// 643642
217956_s_at	0.463	MASA	NM_021204	MASA	E-1 enzyme	58478
201929_s_at	0.463	PKP4	NM_003628	PKP4	plakophilin 4	8502
48659_at	0.463	RP5-1077B9.4	W60802	RP5-1077B9.4 /// ZNF557	invasion inhibitory protein 45 /// zinc finger protein 557	60672 /// 79230
212647_at	0.463	RRAS	NM_006270	RRAS	related RAS viral (r-ras) oncogene homolog	6237
202943_s_at	0.463	NAGA	M38083	NAGA	N-acetylgalactosaminidase, alpha-	4668
243438_at	0.463	PDE7B	BE968570	PDE7B	phosphodiesterase 7B	27115
205408_at	0.463	MLLT10	NM_004641	MLLT10	myeloid/lymphoid or mixed-lineage leukemia (trithorax homolog, Drosophila); translocated to, 10	8028
218869_at	0.463	MLYCD	NM_012213	MLYCD	malonyl-CoA decarboxylase	23417
213366_x_at	0.462	ATP5C1	AV711183	ATP5C1	ATP synthase, H+ transporting, mitochondrial F1 complex, gamma polypeptide 1	509
243444_at	0.462		AI221894	---	---	---
212018_s_at	0.462	RSL1D1	AK000822	RSL1D1	ribosomal L1 domain containing 1	26156
210688_s_at	0.462	CPT1A	BC000185	CPT1A	carnitine palmitoyltransferase 1A (liver)	1374
209407_s_at	0.462	DEAF1	AF068892	DEAF1	deformed epidermal autoregulatory factor 1 (Drosophila)	10522
231274_s_at	0.462		R92925	---	Transcribed locus	---
203781_at	0.462	MRPL33	NM_004891	MRPL33	mitochondrial ribosomal protein L33	9553
213460_x_at	0.462	NSUN5C	N29665	NSUN5C	NOL1/NOP2/Sun domain family, member 5C	260294
242839_at	0.462	MDN1	AA605145	MDN1	MDN1, midasin homolog (yeast)	23195
211569_s_at	0.462	HADHSC	AF001903	HADHSC	L-3-hydroxyacyl-Coenzyme A dehydrogenase, short chain	3033
214531_s_at	0.461	SNX1	AF065484	SNX1	sorting nexin 1	6642
203147_s_at	0.461	TRIM14	BE962483	TRIM14	tripartite motif-containing 14	9830
209871_s_at	0.461	APBA2	AB014719	APBA2	amyloid beta (A4) precursor protein-binding, family A, member 2 (X11-like)	321
225992_at	0.461	MLLT10	AL562031	MLLT10	myeloid/lymphoid or mixed-lineage leukemia (trithorax homolog, Drosophila); translocated to, 10	8028
212348_s_at	0.461	AOF2	AB011173	AOF2	amine oxidase (flavin containing) domain 2	23028
218788_s_at	0.461	SMYD3	NM_022743	SMYD3	SET and MYND domain containing 3	64754
218069_at	0.461	XTP3TPA	NM_024096	XTP3TPA	XTP3-transactivated protein A	79077
1555407_s_at	0.461	FGD3	BC032232	FGD3	FYVE, RhoGEF and PH domain containing 3	89846
1553611_s_at	0.461	FLJ33790	NM_173583	FLJ33790	hypothetical protein FLJ33790	283212
235158_at	0.461	FLJ14803	AI807036	FLJ14803	hypothetical protein FLJ14803	84928
212955_s_at	0.461	RPSA	AL037557	RPSA /// POLR2I	ribosomal protein SA /// polymerase (RNA) II (DNA directed) polypeptide I, 14.5kDa	3921 /// 5438
212568_s_at	0.46	DLAT	BF978872	DLAT	dihydrolipoamide S-acetyltransferase (E2 component of pyruvate dehydrogenase complex)	1737
1561488_at	0.46		BC035649	---	Homo sapiens, clone IMAGE:5575984, mRNA	---
224415_s_at	0.46	HINT2	AF356515	HINT2	histidine triad nucleotide binding protein 2 /// histidine triad nucleotide binding protein 2	84681
200847_s_at	0.46	TMEM66	NM_016127	TMEM66	transmembrane protein 66	51669
218923_at	0.46	CTBS	AW304174	CTBS	chitobiase, di-N-acetyl-	1486
227001_at	0.459	NPAL2	AI096706	NPAL2	NIPA-like domain containing 2	79815
225004_at	0.459	TMEM101	AL525613	TMEM101	transmembrane protein 101	84336
218671_s_at	0.459	ATPIF1	NM_016311	ATPIF1	ATPase inhibitory factor 1	93974
213085_s_at	0.459	WWC1	AB020676	WWC1	WW, C2 and coiled-coil domain containing 1	23286
214198_s_at	0.459	DGCR2	AU150824	DGCR2	DiGeorge syndrome critical region gene 2	9993
229884_s_at	0.459	MRPL2	AA187325	MRPL2	mitochondrial ribosomal protein L2	51069
235900_at	0.459	MGC29671	AW016030	MGC29671	hypothetical protein MGC29671	201305
223439_at	0.459	NKAP	BC000940	NKAP	NF-kappaB activating protein	79576
222426_at	0.459	MAPKAP1	BG499947	MAPKAP1	mitogen-activated protein kinase associated protein 1	79109
225237_s_at	0.458	MSI2	BF435123	MSI2	musashi homolog 2 (Drosophila)	124540
212459_x_at	0.458	SUCLG2	BF593940	SUCLG2	succinate-CoA ligase, GDP-forming, beta subunit	8801
227987_at	0.458	VPS13A	AW629014	VPS13A	vacuolar protein sorting 13 homolog A (S. cerevisiae)	23230
219937_at	0.458	TRHDE	NM_013381	TRHDE	thyrotropin-releasing hormone degrading enzyme	29953
226816_s_at	0.458	LOC644295	AI745170	LOC644295	KIAA1143 pseudogene	644295
221797_at	0.458	LOC339229	AY007126	LOC339229	hypothetical protein LOC339229	339229
234937_x_at	0.458	ZFP28	AC007228	ZFP28	zinc finger protein 28 homolog (mouse)	140612
203774_at	0.458	MTR	NM_000254	MTR	5-methyltetrahydrofolate-homocysteine methyltransferase	4548
201013_s_at	0.458	PAICS	AA902652	PAICS	phosphoribosylaminoimidazole carboxylase, phosphoribosylaminoimidazole succinocarboxamide synthetase	10606
217872_at	0.458	NOP17	NM_017916	NOP17	NOP17	55011
222741_s_at	0.457	C6orf64	AI761426	C6orf64	chromosome 6 open reading frame 64	55776
226437_at	0.457	YIF1B	AI079540	YIF1B	Yip1 interacting factor homolog B (S. cerevisiae)	90522
224729_s_at	0.457	ATPAF1	AI653592	ATPAF1	ATP synthase mitochondrial F1 complex assembly factor 1	64756
59631_at	0.457	TXNRD3	AI247566	TXNRD3	thioredoxin reductase 3	114112
222609_s_at	0.457	EXOSC1	AL582889	EXOSC1	exosome component 1	51013
217973_at	0.457	DCXR	NM_016286	DCXR	dicarbonyl/L-xylulose reductase	51181
202024_at	0.457	ASNA1	NM_004317	ASNA1	arsA arsenite transporter, ATP-binding, homolog 1 (bacterial)	439
215376_at	0.457		AU147830	---	CDNA FLJ12295 fis, clone MAMMA1001818	---
223338_s_at	0.457	ATPIF1	BC001867	ATPIF1	ATPase inhibitory factor 1	93974
212693_at	0.456	MDN1	BE670928	MDN1	MDN1, midasin homolog (yeast)	23195
219885_at	0.456	SLFN12	NM_018042	SLFN12	schlafen family member 12	55106
217727_x_at	0.456	VPS35	NM_018206	VPS35	vacuolar protein sorting 35 (yeast)	55737
223128_at	0.456	FOXRED1	AL136923	FOXRED1	FAD-dependent oxidoreductase domain containing 1	55572
1555041_a_at	0.456	NAGA	M29276	NAGA	N-acetylgalactosaminidase, alpha-	4668
221759_at	0.456	G6PC3	AL583123	G6PC3	glucose 6 phosphatase, catalytic, 3	92579
229677_at	0.456	SLC39A3	AA535975	SLC39A3	solute carrier family 39 (zinc transporter), member 3	29985
1558801_at	0.456	FLJ39349	AK055769	FLJ39349	Hypothetical protein LOC644115	644116
224904_at	0.456	PDPR	AV724415	PDPR	pyruvate dehydrogenase phosphatase regulatory subunit	55066
212778_at	0.456	PACS2	AL583340	PACS2	phosphofurin acidic cluster sorting protein 2	23241
201862_s_at	0.456	LRRFIP1	NM_004735	LRRFIP1	leucine rich repeat (in FLII) interacting protein 1	9208
204057_at	0.456	IRF8	AI073984	IRF8	interferon regulatory factor 8 /// interferon regulatory factor 8	3394
224959_at	0.456	SLC26A2	AI718385	SLC26A2	solute carrier family 26 (sulfate transporter), member 2	1836
221605_s_at	0.455	PIPOX	AF136970	PIPOX	pipecolic acid oxidase	51268
225641_at	0.455	MEF2D	AI829724	MEF2D	MADS box transcription enhancer factor 2, polypeptide D (myocyte enhancer factor 2D)	4209
1559265_at	0.455	FLJ45187	AI363206	FLJ45187	hypothetical protein LOC387640	387640
202034_x_at	0.455	RB1CC1	NM_014781	RB1CC1	RB1-inducible coiled-coil 1	9821
217824_at	0.455	UBE2J1	AW500009	UBE2J1	ubiquitin-conjugating enzyme E2, J1 (UBC6 homolog, yeast)	51465
205164_at	0.455	GCAT	NM_014291	GCAT	glycine C-acetyltransferase (2-amino-3-ketobutyrate coenzyme A ligase)	23464
231188_at	0.455	ZSCAN2	AW206602	ZSCAN2	zinc finger and SCAN domain containing 2	54993
241693_at	0.455	OSBPL1A	BF246603	OSBPL1A	Oxysterol binding protein-like 1A	114876
209565_at	0.455	RNF113A	BC000832	RNF113A	ring finger protein 113A	7737
218575_at	0.455	ANAPC1	NM_022662	ANAPC1	anaphase promoting complex subunit 1	64682
204576_s_at	0.455	CLUAP1	AA207013	CLUAP1	clusterin associated protein 1	23059
202681_at	0.455	USP4	AI346043	USP4	ubiquitin specific peptidase 4 (proto-oncogene)	7375
1554043_a_at	0.455		BC012528	---	CDNA clone IMAGE:3928921	---
204545_at	0.454	PEX6	NM_000287	PEX6	peroxisomal biogenesis factor 6	5190
219369_s_at	0.454	OTUB2	NM_023112	OTUB2	OTU domain, ubiquitin aldehyde binding 2	78990
213738_s_at	0.454	ATP5A1	AI587323	ATP5A1	ATP synthase, H+ transporting, mitochondrial F1 complex, alpha subunit 1, cardiac muscle	498
226480_at	0.454	HSA9761	N21475	HSA9761	Dimethyladenosine transferase	27292
214789_x_at	0.454	SFRS2B	AA524274	SFRS2B	splicing factor, arginine/serine-rich 2B	10929
203860_at	0.454	PCCA	NM_000282	PCCA	propionyl Coenzyme A carboxylase, alpha polypeptide	5095
207069_s_at	0.454	SMAD6	NM_005585	SMAD6	SMAD, mothers against DPP homolog 6 (Drosophila)	4091
218021_at	0.454	DHRS4	NM_021004	DHRS4	dehydrogenase/reductase (SDR family) member 4	10901
228324_at	0.454	C9orf41	BF031819	C9orf41	chromosome 9 open reading frame 41	138199
226388_at	0.454	TCEA3	AI675780	TCEA3	transcription elongation factor A (SII), 3	6920
208363_s_at	0.453	INPP4A	NM_001566	INPP4A	inositol polyphosphate-4-phosphatase, type I, 107kDa	3631
227790_at	0.453	C6orf157	AV692609	C6orf157	chromosome 6 open reading frame 157	90025
205550_s_at	0.453	BRE	NM_004899	BRE	brain and reproductive organ-expressed (TNFRSF1A modulator)	9577
212160_at	0.453	XPOT	AI984005	XPOT	exportin, tRNA (nuclear export receptor for tRNAs)	11260
218773_s_at	0.453	MSRB2	NM_012228	MSRB2	methionine sulfoxide reductase B2	22921
218185_s_at	0.453	ARMC1	NM_018120	ARMC1	armadillo repeat containing 1	55156
225392_at	0.453	GFM2	BF967912	GFM2	G elongation factor, mitochondrial 2	84340
218813_s_at	0.453	SH3GLB2	NM_020145	SH3GLB2	SH3-domain GRB2-like endophilin B2	56904
219342_at	0.453	CASD1	NM_022900	CASD1	CAS1 domain containing 1	64921
218075_at	0.453	AAAS	NM_015665	AAAS	achalasia, adrenocortical insufficiency, alacrimia (Allgrove, triple-A)	8086
207949_s_at	0.453	ICA1	NM_004968	ICA1	islet cell autoantigen 1, 69kDa	3382
226745_at	0.452	CYP4V2	AU146978	CYP4V2	cytochrome P450, family 4, subfamily V, polypeptide 2	285440
223064_at	0.452	LOC51255	AF151072	LOC51255	hypothetical protein LOC51255	51255
203616_at	0.452	POLB	NM_002690	POLB	polymerase (DNA directed), beta	5423
202161_at	0.452	PKN1	NM_002741	PKN1	protein kinase N1	5585
204169_at	0.452	IMPDH1	NM_000883	IMPDH1	IMP (inosine monophosphate) dehydrogenase 1	3614
213773_x_at	0.451	NSUN5	AW248552	NSUN5	NOL1/NOP2/Sun domain family, member 5	55695
208813_at	0.451	GOT1	BC000498	GOT1	glutamic-oxaloacetic transaminase 1, soluble (aspartate aminotransferase 1)	2805
243973_at	0.451	LOC125893	R67076	LOC125893	Hypothetical protein LOC125893	125893
242934_at	0.451		AA780365	---	---	---
227331_at	0.451	ITGB7	BF114738	ITGB7	Integrin, beta 7	3695
215772_x_at	0.451	SUCLG2	AL050226	SUCLG2	succinate-CoA ligase, GDP-forming, beta subunit	8801
202862_at	0.451	FAH	NM_000137	FAH	fumarylacetoacetate hydrolase (fumarylacetoacetase)	2184
209064_x_at	0.451	PAIP1	AL136920	PAIP1	poly(A) binding protein interacting protein 1	10605
208845_at	0.451	VDAC3	BC002456	VDAC3	voltage-dependent anion channel 3	7419
200627_at	0.451	PTGES3	BC003005	PTGES3	prostaglandin E synthase 3 (cytosolic)	10728
1554624_a_at	0.451	SIRPB1	BC025286	SIRPB1	signal-regulatory protein beta 1	10326
201600_at	0.451	PHB2	NM_007273	PHB2	prohibitin 2	11331
218957_s_at	0.451	WDR71	NM_025155	WDR71	WD repeat domain 71	80227
201077_s_at	0.451	NHP2L1	AF155235	NHP2L1	NHP2 non-histone chromosome protein 2-like 1 (S. cerevisiae)	4809
209870_s_at	0.451	APBA2	AW571582	APBA2	amyloid beta (A4) precursor protein-binding, family A, member 2 (X11-like)	321
228274_at	0.45	SDSL	BE963955	SDSL	serine dehydratase-like	113675
1554466_a_at	0.45	MGC13114	BC007207	MGC13114	hypothetical protein MGC13114	84326
208820_at	0.45	PTK2	AL037339	PTK2	PTK2 protein tyrosine kinase 2	5747
202019_s_at	0.45	LANCL1	AI935255	LANCL1	LanC lantibiotic synthetase component C-like 1 (bacterial)	10314
236834_at	0.45	SCFD2	AI025103	SCFD2	sec1 family domain containing 2	152579
218968_s_at	0.45	ZFP64	NM_018197	ZFP64	zinc finger protein 64 homolog (mouse)	55734
226594_at	0.449	ENTPD5	AA528157	ENTPD5	Ectonucleoside triphosphate diphosphohydrolase 5	957
224619_at	0.449	CASC4	BE904551	CASC4	cancer susceptibility candidate 4	113201
223677_at	0.449	ATG10	AL136912	ATG10	ATG10 autophagy related 10 homolog (S. cerevisiae)	83734
227482_at	0.449	ADCK1	AI097656	ADCK1	aarF domain containing kinase 1	57143
223087_at	0.449	ECHDC1	AL109939	ECHDC1	enoyl Coenzyme A hydratase domain containing 1	55862
218654_s_at	0.449	MRPS33	NM_016071	MRPS33	mitochondrial ribosomal protein S33	51650
222623_s_at	0.449	ZNF639	BF001614	ZNF639	zinc finger protein 639	51193
1554102_a_at	0.449	TMTC4	BC018707	TMTC4	transmembrane and tetratricopeptide repeat containing 4	84899
231850_x_at	0.449	KIAA1712	AB051499	KIAA1712	KIAA1712	80817
233250_x_at	0.449	FOXRED2	AL022313	FOXRED2	FAD-dependent oxidoreductase domain containing 2	80020
223215_s_at	0.449	C14orf100	AF151047	C14orf100	chromosome 14 open reading frame 100	51528
209858_x_at	0.449	MPPE1	BC002877	MPPE1	metallophosphoesterase 1	65258
1554757_a_at	0.448	INPP5A	AF273055	INPP5A	inositol polyphosphate-5-phosphatase, 40kDa	3632
223415_at	0.448	RPP25	BC002497	RPP25	ribonuclease P 25kDa subunit	54913
232286_at	0.448	AFF3	AA572675	AFF3	AF4/FMR2 family, member 3	3899
217840_at	0.448	DDX41	NM_016222	DDX41	DEAD (Asp-Glu-Ala-Asp) box polypeptide 41	51428
226977_at	0.448	LOC492311	N26029	LOC492311	similar to bovine IgA regulatory protein	492311
223989_s_at	0.448	REXO2	BC003502	REXO2	REX2, RNA exonuclease 2 homolog (S. cerevisiae)	25996
212517_at	0.448	ATRN	AL132773	ATRN	attractin	8455
205434_s_at	0.448	AAK1	AW451954	AAK1	AP2 associated kinase 1	22848
201540_at	0.447	FHL1	NM_001449	FHL1	four and a half LIM domains 1	2273
219330_at	0.447	VANGL1	NM_024062	VANGL1	vang-like 1 (van gogh, Drosophila)	81839
221027_s_at	0.447	PLA2G12A	NM_030821	PLA2G12A	phospholipase A2, group XIIA /// phospholipase A2, group XIIA	81579
231022_at	0.447	DKFZP686P18101	AI139990	DKFZP686P18101	Similar to TFIIH basal transcription factor complex p44 subunit (Basic transcription factor 2 44 kDa subunit) (BTF2-p44) (General transcription factor IIH polypeptide 2)	653249
212689_s_at	0.447	JMJD1A	AA524505	JMJD1A	jumonji domain containing 1A	55818
202793_at	0.447	MBOAT5	NM_005768	MBOAT5	membrane bound O-acyltransferase domain containing 5	10162
202105_at	0.447	IGBP1	NM_001551	IGBP1	immunoglobulin (CD79A) binding protein 1	3476
216308_x_at	0.447	GRHPR	AK026752	GRHPR	glyoxylate reductase/hydroxypyruvate reductase	9380
202845_s_at	0.447	RALBP1	NM_006788	RALBP1	ralA binding protein 1	10928
214835_s_at	0.446	SUCLG2	AF131748	SUCLG2	succinate-CoA ligase, GDP-forming, beta subunit	8801
204060_s_at	0.446	PRKX	NM_005044	PRKX /// PRKY	protein kinase, X-linked /// protein kinase, Y-linked	5613 /// 5616
204061_at	0.446	PRKX	NM_005044	PRKX	protein kinase, X-linked	5613
223150_s_at	0.446	PTPN23	AF290614	PTPN23	protein tyrosine phosphatase, non-receptor type 23	25930
213237_at	0.446	LOC400506	AI652058	LOC400506	similar to TSG118.1	400506
209522_s_at	0.446	CRAT	BC000723	CRAT	carnitine acetyltransferase	1384
226631_at	0.446	LOC399818	C06331	LOC399818	similar to CG9643-PA	399818
218983_at	0.446	C1RL	NM_016546	C1RL	complement component 1, r subcomponent-like	51279
213786_at	0.445		AI935415	---	---	---
34406_at	0.445	PACS2	AB011174	PACS2	phosphofurin acidic cluster sorting protein 2	23241
221634_at	0.445	RPL23AP7	BC000596	RPL23AP7	ribosomal protein L23a pseudogene 7	118433
219077_s_at	0.445	WWOX	NM_016373	WWOX	WW domain containing oxidoreductase	51741
211042_x_at	0.445	MCAM	BC006329	MCAM	melanoma cell adhesion molecule /// melanoma cell adhesion molecule	4162
201708_s_at	0.445	NIPSNAP1	AW083371	NIPSNAP1	nipsnap homolog 1 (C. elegans)	8508
1568593_a_at	0.445	NUDT16P	CA431328	NUDT16P	nudix (nucleoside diphosphate linked moiety X)-type motif 16 pseudogene	152195
228174_at	0.444	GOLGA1	AI832363	GOLGA1	Golgi autoantigen, golgin subfamily a, 1	2800
217848_s_at	0.444	PPA1	NM_021129	PPA1	pyrophosphatase (inorganic) 1	5464
214283_at	0.444	TMEM97	AU150186	TMEM97	transmembrane protein 97	27346
200659_s_at	0.444	PHB	NM_002634	PHB	prohibitin	5245
210825_s_at	0.444	PEBP1	AF130103	PEBP1	phosphatidylethanolamine binding protein 1	5037
218209_s_at	0.444	P15RS	NM_018170	P15RS	hypothetical protein FLJ10656	55197
227726_at	0.444	RNF166	BF057084	RNF166	ring finger protein 166	115992
223320_s_at	0.444	ABCB10	AF277184	ABCB10	ATP-binding cassette, sub-family B (MDR/TAP), member 10	23456
218844_at	0.444	FLJ20920	NM_025149	FLJ20920	hypothetical protein FLJ20920	80221
210482_x_at	0.444	MAP2K5	U71087	MAP2K5	mitogen-activated protein kinase kinase 5	5607
220558_x_at	0.444	TSPAN32	NM_005705	TSPAN32	tetraspanin 32	10077
208855_s_at	0.444	STK24	AF083420	STK24	serine/threonine kinase 24 (STE20 homolog, yeast)	8428
235470_at	0.444		AI766279	---	Transcribed locus, strongly similar to NP_057284.1 U6 snRNA-associated Sm-like protein LSm8 [Homo sapiens]	---
1294_at	0.444	UBE1L	L13852	UBE1L	ubiquitin-activating enzyme E1-like	7318
206303_s_at	0.444	NUDT4	AF191653	NUDT4 /// NUDT4P1	nudix (nucleoside diphosphate linked moiety X)-type motif 4 /// nudix (nucleoside diphosphate linked moiety X)-type motif 4 pseudogene 1	11163 /// 440672
227634_at	0.444	STK32C	AW245946	STK32C	serine/threonine kinase 32C	282974
218628_at	0.444	CCDC53	NM_016053	CCDC53	coiled-coil domain containing 53	51019
203208_s_at	0.444	MTFR1	NM_014637	MTFR1	mitochondrial fission regulator 1	9650
223040_at	0.443	NAT5	BC005181	NAT5	N-acetyltransferase 5	51126
229597_s_at	0.443	WDFY4	BF592952	WDFY4	WDFY family member 4	57705
219048_at	0.443	PIGN	NM_012327	PIGN	phosphatidylinositol glycan anchor biosynthesis, class N	23556
217791_s_at	0.443	ALDH18A1	NM_002860	ALDH18A1	aldehyde dehydrogenase 18 family, member A1	5832
212975_at	0.443	DENND3	AB020677	DENND3	DENN/MADD domain containing 3	22898
214582_at	0.443	PDE3B	NM_000753	PDE3B	phosphodiesterase 3B, cGMP-inhibited	5140
223988_x_at	0.443	METT11D1	BC005053	METT11D1	methyltransferase 11 domain containing 1	64745
225240_s_at	0.443	MSI2	BE220026	MSI2	musashi homolog 2 (Drosophila)	124540
204392_at	0.443	CAMK1	NM_003656	CAMK1	calcium/calmodulin-dependent protein kinase I	8536
1552902_a_at	0.442	FOXP2	NM_148898	FOXP2	forkhead box P2	93986
222558_at	0.442	P15RS	T79568	P15RS	hypothetical protein FLJ10656	55197
208787_at	0.442	MRPL3	BC003375	MRPL3	mitochondrial ribosomal protein L3	11222
202317_s_at	0.442	UBE4B	NM_006048	UBE4B	ubiquitination factor E4B (UFD2 homolog, yeast)	10277
209531_at	0.442	GSTZ1	BC001453	GSTZ1	glutathione transferase zeta 1 (maleylacetoacetate isomerase)	2954
235010_at	0.442		AA833832	---	Homo sapiens, clone IMAGE:3930408, mRNA	---
213320_at	0.442	PRMT3	AL551971	PRMT3	protein arginine methyltransferase 3	10196
226157_at	0.442	TFDP2	AI569747	TFDP2	Transcription factor Dp-2 (E2F dimerization partner 2)	7029
222553_x_at	0.442	OXR1	AL541048	OXR1	oxidation resistance 1	55074
213261_at	0.442	LBA1	AA035414	LBA1	lupus brain antigen 1	9881
214136_at	0.442	NUDT13	W80642	NUDT13	nudix (nucleoside diphosphate linked moiety X)-type motif 13	25961
212125_at	0.442	RANGAP1	NM_002883	RANGAP1	Ran GTPase activating protein 1	5905
203912_s_at	0.442	DNASE1L1	NM_006730	DNASE1L1	deoxyribonuclease I-like 1	1774
208874_x_at	0.442	PPP2R4	BC002545	PPP2R4	protein phosphatase 2A, regulatory subunit B' (PR 53)	5524
217367_s_at	0.442	ZHX3	AB007855	ZHX3	zinc fingers and homeoboxes 3	23051
209759_s_at	0.442	DCI	BC002746	DCI	dodecenoyl-Coenzyme A delta isomerase (3,2 trans-enoyl-Coenzyme A isomerase)	1632
218234_at	0.441	ING4	NM_016162	ING4	inhibitor of growth family, member 4	51147
1554938_a_at	0.441	ACOT11	AF416922	ACOT11	acyl-CoA thioesterase 11	26027
212189_s_at	0.441	COG4	AK022874	COG4	component of oligomeric golgi complex 4	25839
204278_s_at	0.441	EBAG9	NM_004215	EBAG9	estrogen receptor binding site associated, antigen, 9	9166
205412_at	0.441	ACAT1	NM_000019	ACAT1	acetyl-Coenzyme A acetyltransferase 1 (acetoacetyl Coenzyme A thiolase)	38
209217_s_at	0.441	WDR45	BC000464	WDR45	WD repeat domain 45	11152
1555783_x_at	0.441	PQLC2	BC015324	PQLC2	PQ loop repeat containing 2	54896
226397_s_at	0.441	TBC1D7	BG502771	TBC1D7	TBC1 domain family, member 7	51256
224163_s_at	0.441	DMAP1	AL136657	DMAP1	DNA methyltransferase 1 associated protein 1	55929
203049_s_at	0.441	KIAA0372	NM_014639	KIAA0372	KIAA0372	9652
204928_s_at	0.441	SLC10A3	NM_019848	SLC10A3	solute carrier family 10 (sodium/bile acid cotransporter family), member 3	8273
210401_at	0.441	P2RX1	U45448	P2RX1	purinergic receptor P2X, ligand-gated ion channel, 1	5023
217904_s_at	0.441	BACE1	NM_012104	BACE1	beta-site APP-cleaving enzyme 1	23621
1554774_at	0.441	MINA	AB083191	MINA	MYC induced nuclear antigen	84864
229699_at	0.44		AW237752	---	CDNA FLJ45384 fis, clone BRHIP3021987	---
235208_at	0.44	CCDC112	AW157712	CCDC112	coiled-coil domain containing 112	153733
227972_at	0.44	TOR2A	AA873275	TOR2A	torsin family 2, member A	27433
224196_x_at	0.44	DPH5	AF161492	DPH5	DPH5 homolog (S. cerevisiae)	51611
201219_at	0.439	CTBP2	AW269836	CTBP2 /// LOC645291 /// LOC650999	C-terminal binding protein 2 /// similar to C-terminal binding protein 2 /// similar to C-terminal binding protein 2	1488 /// 645291 /// 650999
231955_s_at	0.439	HIBADH	AC007130	HIBADH	3-hydroxyisobutyrate dehydrogenase	11112
202250_s_at	0.439	WDR42A	NM_015726	WDR42A	WD repeat domain 42A	50717
223319_at	0.439	GPHN	AF272663	GPHN	gephyrin	10243
218557_at	0.439	NIT2	NM_020202	NIT2	nitrilase family, member 2	56954
218153_at	0.439	FLJ12118	NM_024537	FLJ12118	hypothetical protein FLJ12118	79587
212719_at	0.439	PHLPP	AB011178	PHLPP	PH domain and leucine rich repeat protein phosphatase	23239
204266_s_at	0.439	CHKA	NM_001277	CHKA /// LOC650122	choline kinase alpha /// similar to choline kinase alpha isoform a	1119 /// 650122
208697_s_at	0.438	EIF3S6	BC000734	EIF3S6	eukaryotic translation initiation factor 3, subunit 6 48kDa	3646
219665_at	0.438	NUDT18	NM_024815	NUDT18	nudix (nucleoside diphosphate linked moiety X)-type motif 18	79873
222604_at	0.438	GTF3C3	AI608833	GTF3C3	general transcription factor IIIC, polypeptide 3, 102kDa	9330
214279_s_at	0.438	NDRG2	W74452	NDRG2	NDRG family member 2	57447
233825_s_at	0.438	CD99L2	AU158444	CD99L2	CD99 molecule-like 2	83692
206441_s_at	0.438	COMMD4	NM_017828	COMMD4	COMM domain containing 4	54939
209320_at	0.438	ADCY3	AF033861	ADCY3	adenylate cyclase 3	109
57532_at	0.438	DVL2	AW016304	DVL2	dishevelled, dsh homolog 2 (Drosophila)	1856
223025_s_at	0.438	AP1M1	AF290613	AP1M1	adaptor-related protein complex 1, mu 1 subunit	8907
227374_at	0.438	EARS2	AA833716	EARS2	glutamyl-tRNA synthetase 2 (mitochondrial)(putative)	124454
210826_x_at	0.437	RAD17	AF098533	RAD17	RAD17 homolog (S. pombe)	5884
203733_at	0.437	DEXI	NM_014015	DEXI	dexamethasone-induced transcript	28955
203720_s_at	0.437	ERCC1	NM_001983	ERCC1	excision repair cross-complementing rodent repair deficiency, complementation group 1 (includes overlapping antisense sequence)	2067
215268_at	0.437	KIAA0754	AW663712	KIAA0754	hypothetical LOC643314	643314
203950_s_at	0.437	CLCN6	NM_001286	CLCN6	chloride channel 6	1185
227999_at	0.437	PWWP2	AI290476	PWWP2	PWWP domain containing 2	170394
218282_at	0.437	EDEM2	NM_018217	EDEM2	ER degradation enhancer, mannosidase alpha-like 2	55741
220755_s_at	0.437	C6orf48	NM_016947	C6orf48	chromosome 6 open reading frame 48	50854
214783_s_at	0.436	ANXA11	BG177920	ANXA11	annexin A11	311
238457_at	0.436		AW954539	---	CDNA FLJ33029 fis, clone THYMU2000162	---
222391_at	0.436	TMEM30A	AL080250	TMEM30A	transmembrane protein 30A	55754
203054_s_at	0.436	TCTA	NM_022171	TCTA	T-cell leukemia translocation altered gene	6988
222713_s_at	0.436	FANCF	AF181995	FANCF	Fanconi anemia, complementation group F	2188
204853_at	0.436	ORC2L	NM_006190	ORC2L	origin recognition complex, subunit 2-like (yeast)	4999
213132_s_at	0.436	MT	AL022237	MT	malonyl-CoA:acyl carrier protein transacylase, mitochondrial	27349
200726_at	0.436	PPP1CC	NM_002710	PPP1CC	protein phosphatase 1, catalytic subunit, gamma isoform	5501
221762_s_at	0.436	C20orf67	AL162458	C20orf67	chromosome 20 open reading frame 67	63935
209233_at	0.436	EMG1	U72514	EMG1	EMG1 nucleolar protein homolog (S. cerevisiae)	10436
226680_at	0.435	IKZF5	BF056303	IKZF5	IKAROS family zinc finger 5 (Pegasus)	64376
200978_at	0.435	MDH1	NM_005917	MDH1	malate dehydrogenase 1, NAD (soluble)	4190
219111_s_at	0.435	DDX54	NM_024072	DDX54	DEAD (Asp-Glu-Ala-Asp) box polypeptide 54	79039
200662_s_at	0.435	TOMM20	NM_014765	TOMM20	translocase of outer mitochondrial membrane 20 homolog (yeast)	9804
221556_at	0.435	CDC14B	BF792631	CDC14B	CDC14 cell division cycle 14 homolog B (S. cerevisiae)	8555
214881_s_at	0.435	UBTF	X56687	UBTF	upstream binding transcription factor, RNA polymerase I	7343
219335_at	0.435	ARMCX5	NM_022838	ARMCX5	armadillo repeat containing, X-linked 5	64860
210154_at	0.434	ME2	M55905	ME2	malic enzyme 2, NAD(+)-dependent, mitochondrial	4200
204873_at	0.434	PEX1	NM_000466	PEX1	peroxisome biogenesis factor 1	5189
1554127_s_at	0.434	MSRB3	BC040053	MSRB3	methionine sulfoxide reductase B3	253827
223268_at	0.434	C11orf54	BF109592	C11orf54	chromosome 11 open reading frame 54	28970
206220_s_at	0.434	RASA3	NM_007368	RASA3	RAS p21 protein activator 3	22821
38290_at	0.434	RGS14	AF037195	RGS14	regulator of G-protein signalling 14	10636
221878_at	0.434	LOC388969	BF110411	LOC388969	hypothetical LOC388969	388969
227089_at	0.433		BF590980	---	Transcribed locus	---
233510_s_at	0.433	PARVG	AL355092	PARVG	parvin, gamma	64098
211760_s_at	0.433	VAMP4	BC005974	VAMP4	vesicle-associated membrane protein 4 /// vesicle-associated membrane protein 4	8674
205361_s_at	0.433	PFDN4	AI718295	PFDN4	prefoldin subunit 4	5203
210257_x_at	0.433	CUL4B	AF212995	CUL4B	cullin 4B	8450
223018_at	0.433	NOB1	BC000050	NOB1	NIN1/RPN12 binding protein 1 homolog (S. cerevisiae)	28987
224838_at	0.433	FOXP1	AK026898	FOXP1	forkhead box P1	27086
221712_s_at	0.433	WDR74	BC006351	WDR74	WD repeat domain 74 /// WD repeat domain 74	54663
212563_at	0.432	BOP1	BG491842	BOP1 /// LOC653119	block of proliferation 1 /// similar to block of proliferation 1	23246 /// 653119
221983_at	0.432	C2orf17	AL040896	C2orf17	chromosome 2 open reading frame 17	79137
211941_s_at	0.432	PEBP1	BE969671	PEBP1	phosphatidylethanolamine binding protein 1	5037
225925_s_at	0.432	USP48	AA044730	USP48	ubiquitin specific peptidase 48	84196
224410_s_at	0.432	LMBR1	AF348513	LMBR1	limb region 1 homolog (mouse) /// limb region 1 homolog (mouse)	64327
204226_at	0.432	STAU2	NM_014393	STAU2	staufen, RNA binding protein, homolog 2 (Drosophila)	27067
202231_at	0.431	PCID1	NM_006360	PCID1	PCI domain containing 1 (herpesvirus entry mediator)	10480
203522_at	0.431	CCS	NM_005125	CCS	copper chaperone for superoxide dismutase	9973
206452_x_at	0.431	PPP2R4	NM_021131	PPP2R4	protein phosphatase 2A, regulatory subunit B' (PR 53)	5524
204331_s_at	0.431	MRPS12	NM_021107	MRPS12	mitochondrial ribosomal protein S12	6183
212186_at	0.431	ACACA	BE855983	ACACA	acetyl-Coenzyme A carboxylase alpha	31
217884_at	0.431	NAT10	NM_024662	NAT10	N-acetyltransferase 10	55226
225346_at	0.431	MTERFD3	NM_025198	MTERFD3	MTERF domain containing 3	80298
35179_at	0.431	B3GAT3	AB009598	B3GAT3	beta-1,3-glucuronyltransferase 3 (glucuronosyltransferase I)	26229
212547_at	0.43	FLJ35348	N34842	FLJ35348	FLJ35348	266655
202309_at	0.43	MTHFD1	NM_005956	MTHFD1	methylenetetrahydrofolate dehydrogenase (NADP+ dependent) 1, methenyltetrahydrofolate cyclohydrolase, formyltetrahydrofolate synthetase	4522
205279_s_at	0.43	GLRB	AF094754	GLRB	glycine receptor, beta	2743
209184_s_at	0.43	IRS2	BF700086	IRS2	insulin receptor substrate 2	8660
212585_at	0.43	OSBPL8	BF970829	OSBPL8	oxysterol binding protein-like 8	114882
1555278_a_at	0.429	CKAP5	BC035554	CKAP5	cytoskeleton associated protein 5	9793
218285_s_at	0.429	BDH2	NM_020139	BDH2	3-hydroxybutyrate dehydrogenase, type 2	56898
1557480_a_at	0.429	DYSFIP1	AI972007	DYSFIP1	dysferlin interacting protein 1 (toonin)	116729
226546_at	0.429		BG477064	---	CDNA clone IMAGE:5268696	---
225336_at	0.429		AV714014	---	---	---
32837_at	0.429	AGPAT2	U56418	AGPAT2	1-acylglycerol-3-phosphate O-acyltransferase 2 (lysophosphatidic acid acyltransferase, beta)	10555
214763_at	0.429	ACOT11	AK023937	ACOT11	acyl-CoA thioesterase 11	26027
202119_s_at	0.429	CPNE3	NM_003909	CPNE3	copine III	8895
207438_s_at	0.429	SNUPN	NM_005701	SNUPN	snurportin 1	10073
217915_s_at	0.429	C15orf15	NM_016304	C15orf15	chromosome 15 open reading frame 15	51187
204868_at	0.429	ICT1	NM_001545	ICT1	immature colon carcinoma transcript 1	3396
221906_at	0.429	TXNRD3	BF513089	TXNRD3	thioredoxin reductase 3	114112
41858_at	0.429	FRAG1	AL049261	FRAG1	FGF receptor activating protein 1	27315
214864_s_at	0.429	GRHPR	AK024386	GRHPR	glyoxylate reductase/hydroxypyruvate reductase	9380
230560_at	0.428	STXBP6	N21096	STXBP6	syntaxin binding protein 6 (amisyn)	29091
210148_at	0.428		AF305239	---	---	---
238418_at	0.428	SLC35B4	AI590926	SLC35B4	solute carrier family 35, member B4	84912
227286_at	0.428	CCDC95	AA743390	CCDC95	coiled-coil domain containing 95	283899
203095_at	0.428	MTIF2	NM_002453	MTIF2	mitochondrial translational initiation factor 2	4528
213244_at	0.428	SCAMP4	AI207792	SCAMP4	secretory carrier membrane protein 4	113178
1558254_s_at	0.428	SRPK2	BU155802	SRPK2	SFRS protein kinase 2	6733
236453_at	0.428	LOC643473	AW243154	LOC643473 /// LOC643519	hypothetical protein LOC643473 /// hypothetical protein LOC643519	643473 /// 643519
1554930_a_at	0.428	FUT8	AB049740	FUT8	fucosyltransferase 8 (alpha (1,6) fucosyltransferase)	2530
222396_at	0.428	HN1	AF060925	HN1	hematological and neurological expressed 1	51155
208971_at	0.428	SMAD3	M14016	SMAD3 /// UROD	SMAD, mothers against DPP homolog 3 (Drosophila) /// uroporphyrinogen decarboxylase	4088 /// 7389
220157_x_at	0.428	PLEKHA9	NM_015899	PLEKHA9 /// PLEKHA8	pleckstrin homology domain containing, family A (phosphoinositide binding specific) member 9 /// pleckstrin homology domain containing, family A (phosphoinositide binding specific) member 8	51054 /// 84725
215343_at	0.427	KIAA1509	AF070587	KIAA1509	KIAA1509	440193
235450_at	0.427	FBXL4	BF571480	FBXL4	F-box and leucine-rich repeat protein 4	26235
202658_at	0.427	PEX11B	NM_003846	PEX11B	peroxisomal biogenesis factor 11B	8799
208940_at	0.427	SEPHS1	AI885670	SEPHS1	Selenophosphate synthetase 1	22929
205353_s_at	0.426	PEBP1	NM_002567	PEBP1	phosphatidylethanolamine binding protein 1	5037
1555910_at	0.426	PTCD2	AK056761	PTCD2	pentatricopeptide repeat domain 2	79810
215933_s_at	0.426	HHEX	Z21533	HHEX	homeobox, hematopoietically expressed	3087
226501_at	0.426	XPNPEP3	BE966628	XPNPEP3	X-prolyl aminopeptidase (aminopeptidase P) 3, putative	63929
230304_at	0.425		AW005298	---	CDNA clone IMAGE:30332316	---
208721_s_at	0.425	ANAPC5	BF967271	ANAPC5	anaphase promoting complex subunit 5	51433
222422_s_at	0.425	NDFIP1	AW167859	NDFIP1	Nedd4 family interacting protein 1	80762
213190_at	0.425	COG7	R61519	COG7	component of oligomeric golgi complex 7	91949
218463_s_at	0.425	MUS81	NM_025128	MUS81	MUS81 endonuclease homolog (S. cerevisiae)	80198
204417_at	0.425	GALC	NM_000153	GALC	galactosylceramidase	2581
206468_s_at	0.425	KIAA0859	NM_015935	KIAA0859	KIAA0859	51603
204212_at	0.425	ACOT8	NM_005469	ACOT8	acyl-CoA thioesterase 8	10005
228067_at	0.425	MGC42367	AW249666	MGC42367	similar to 2010300C02Rik protein	343990
234735_s_at	0.425	USP21	AF217979	USP21	ubiquitin specific peptidase 21	27005
1555275_a_at	0.425	KLHL6	BC032348	KLHL6	kelch-like 6 (Drosophila)	89857
52159_at	0.425	HEMK1	W93807	HEMK1	HemK methyltransferase family member 1	51409
229632_s_at	0.424	INTS10	AA115512	INTS10	integrator complex subunit 10	55174
203360_s_at	0.424	MYCBP	D50692	MYCBP	c-myc binding protein	26292
210719_s_at	0.424	HMG20B	BC002552	HMG20B	high-mobility group 20B	10362
204484_at	0.424	PIK3C2B	NM_002646	PIK3C2B	phosphoinositide-3-kinase, class 2, beta polypeptide	5287
41037_at	0.424	TEAD4	U63824	TEAD4	TEA domain family member 4	7004
229874_x_at	0.424		BE865517	---	CDNA clone IMAGE:3960708	---
214281_s_at	0.424	RCHY1	AA524525	RCHY1	ring finger and CHY zinc finger domain containing 1	25898
220239_at	0.424	KLHL7	NM_018846	KLHL7	kelch-like 7 (Drosophila)	55975
204362_at	0.424	SCAP2	NM_003930	SCAP2	src family associated phosphoprotein 2	8935
227692_at	0.424	GNAI1	AU153866	GNAI1	guanine nucleotide binding protein (G protein), alpha inhibiting activity polypeptide 1	2770
207911_s_at	0.424	TGM5	NM_004245	TGM5	transglutaminase 5	9333
225903_at	0.424	CDC91L1	AL118520	CDC91L1	CDC91 cell division cycle 91-like 1 (S. cerevisiae)	128869
218030_at	0.423	GIT1	NM_014030	GIT1	G protein-coupled receptor kinase interactor 1	28964
224779_s_at	0.423	FAM96A	AI193090	FAM96A	family with sequence similarity 96, member A	84191
204149_s_at	0.423	GSTM4	NM_000850	GSTM4	glutathione S-transferase M4	2948
213036_x_at	0.423	ATP2A3	Y15724	ATP2A3	ATPase, Ca++ transporting, ubiquitous	489
225108_at	0.423	HEATR2	BF111719	HEATR2	HEAT repeat containing 2	54919
223419_at	0.423	FBXW9	BC004290	FBXW9	F-box and WD-40 domain protein 9	84261
227940_at	0.423	LOC339803	N90774	LOC339803	Hypothetical protein LOC339803	339803
218047_at	0.423	OSBPL9	NM_024586	OSBPL9	oxysterol binding protein-like 9	114883
229407_at	0.423	SDK1	AF131799	SDK1	sidekick homolog 1 (chicken)	221935
210752_s_at	0.423	MLX	AF213666	MLX	MAX-like protein X	6945
224841_x_at	0.423	GAS5	BF316352	GAS5	growth arrest-specific 5	60674
226088_at	0.423	ZDHHC12	AW084791	ZDHHC12	zinc finger, DHHC-type containing 12	84885
213289_at	0.423	SATL1	BE221922	SATL1	Spermidine/spermine N1-acetyl transferase-like 1	340562
222716_s_at	0.423	SNX24	AU144093	SNX24	sorting nexing 24	28966
204569_at	0.422	ICK	NM_014920	ICK	intestinal cell (MAK-like) kinase	22858
201391_at	0.422	TRAP1	NM_016292	TRAP1	TNF receptor-associated protein 1	10131
225639_at	0.422	SCAP2	N21390	SCAP2	src family associated phosphoprotein 2	8935
208970_s_at	0.422	SMAD3	M14016	SMAD3 /// UROD	SMAD, mothers against DPP homolog 3 (Drosophila) /// uroporphyrinogen decarboxylase	4088 /// 7389
201968_s_at	0.422	PGM1	NM_002633	PGM1	phosphoglucomutase 1	5236
218275_at	0.422	SLC25A10	NM_012140	SLC25A10	solute carrier family 25 (mitochondrial carrier; dicarboxylate transporter), member 10	1468
218643_s_at	0.422	CRIPT	NM_014171	CRIPT	cysteine-rich PDZ-binding protein	9419
219317_at	0.422	POLI	NM_007195	POLI	polymerase (DNA directed) iota	11201
218102_at	0.422	DERA	NM_015954	DERA	2-deoxyribose-5-phosphate aldolase homolog (C. elegans)	51071
1556261_a_at	0.422		AK097571	---	CDNA FLJ40252 fis, clone TESTI2024299	---
225772_s_at	0.422	C12orf62	BF203664	C12orf62	chromosome 12 open reading frame 62	84987
38069_at	0.422	CLCN7	Z67743	CLCN7	chloride channel 7	1186
212586_at	0.421	CAST	AA195244	CAST	calpastatin	831
203802_x_at	0.421	NSUN5	NM_018044	NSUN5	NOL1/NOP2/Sun domain family, member 5	55695
213934_s_at	0.421	ZNF19	AL567808	ZNF19 /// ZNF23	zinc finger protein 19 /// zinc finger protein 23 (KOX 16)	7567 /// 7571
202802_at	0.421	DHPS	NM_001930	DHPS	deoxyhypusine synthase	1725
227042_at	0.421	LOC150223	BE218514	LOC150223	hypothetical protein LOC150223	150223
217445_s_at	0.421	GART	AF008655	GART	phosphoribosylglycinamide formyltransferase, phosphoribosylglycinamide synthetase, phosphoribosylaminoimidazole synthetase	2618
212310_at	0.421	MIA3	D87742	MIA3	melanoma inhibitory activity family, member 3	375056
210306_at	0.421	L3MBTL	U89358	L3MBTL	l(3)mbt-like (Drosophila)	26013
227176_at	0.42	SLC2A13	AL565362	SLC2A13	solute carrier family 2 (facilitated glucose transporter), member 13	114134
226557_at	0.42	TTC5	AW044606	TTC5	tetratricopeptide repeat domain 5	91875
240147_at	0.42	MGC11257	AA830578	MGC11257	hypothetical protein MGC11257	84310
217786_at	0.42	PRMT5	NM_006109	PRMT5	protein arginine methyltransferase 5	10419
222465_at	0.42	C15orf15	AF165521	C15orf15 /// LOC284288	chromosome 15 open reading frame 15 /// similar to ribosomal protein L24-like	284288 /// 51187
208846_s_at	0.42	ITPR2	U90943	ITPR2 /// VDAC3	inositol 1,4,5-triphosphate receptor, type 2 /// voltage-dependent anion channel 3	3709 /// 7419
236328_at	0.42	ZNF285	AW513227	ZNF285	zinc finger protein 285	26974
218055_s_at	0.42	WDR41	NM_018268	WDR41	WD repeat domain 41	55255
223461_at	0.42	TBC1D7	AF151073	TBC1D7	TBC1 domain family, member 7	51256
233864_s_at	0.42	VPS35	BG537579	VPS35	vacuolar protein sorting 35 (yeast)	55737
244871_s_at	0.42	USP32	AW268357	USP32	ubiquitin specific peptidase 32	84669
210465_s_at	0.42	SNAPC3	U71300	SNAPC3	small nuclear RNA activating complex, polypeptide 3, 50kDa	6619
203704_s_at	0.42		AW118862	---	---	---
219215_s_at	0.419	SLC39A4	NM_017767	SLC39A4	solute carrier family 39 (zinc transporter), member 4	55630
244052_at	0.419	CBR4	AI469277	CBR4	carbonyl reductase 4	84869
220079_s_at	0.419	USP48	NM_018391	USP48	ubiquitin specific peptidase 48	84196
208854_s_at	0.419	STK24	AA586774	STK24	serine/threonine kinase 24 (STE20 homolog, yeast)	8428
218505_at	0.419	WDR59	NM_024673	WDR59	WD repeat domain 59	79726
205400_at	0.419	WAS	NM_000377	WAS	Wiskott-Aldrich syndrome (eczema-thrombocytopenia)	7454
200977_s_at	0.419	TAX1BP1	AF090891	TAX1BP1	Tax1 (human T-cell leukemia virus type I) binding protein 1	8887
204690_at	0.418	STX8	NM_004853	STX8	syntaxin 8	9482
222773_s_at	0.418	GALNT12	AA554045	GALNT12	UDP-N-acetyl-alpha-D-galactosamine:polypeptide N-acetylgalactosaminyltransferase 12 (GalNAc-T12)	79695
1564238_a_at	0.418	WDR49	AK097556	WDR49	WD repeat domain 49	151790
226016_at	0.418	CD47	AL118798	CD47	CD47 molecule	961
210740_s_at	0.418	ITPK1	AF279372	ITPK1	inositol 1,3,4-triphosphate 5/6 kinase	3705
227078_at	0.418	TMEM110	BE646540	TMEM110	Transmembrane protein 110	375346
222785_x_at	0.418	C11orf1	AJ250229	C11orf1	chromosome 11 open reading frame 1	64776
228972_at	0.418		AI028602	---	---	---
235033_at	0.418	NPEPL1	AL577823	NPEPL1	Aminopeptidase-like 1	79716
1554710_at	0.418	KCNMB1	BC025707	KCNMB1	potassium large conductance calcium-activated channel, subfamily M, beta member 1	3779
233734_s_at	0.418	OSBPL5	AW271225	OSBPL5	oxysterol binding protein-like 5	114879
200857_s_at	0.417	NCOR1	NM_006311	NCOR1	nuclear receptor co-repressor 1	9611
238546_at	0.417	SLC8A1	BF344961	SLC8A1	solute carrier family 8 (sodium/calcium exchanger), member 1	6546
204215_at	0.417	C7orf23	NM_024315	C7orf23	chromosome 7 open reading frame 23	79161
227369_at	0.417	SERBP1	AW771919	SERBP1	SERPINE1 mRNA binding protein 1	26135
223435_s_at	0.417	PCDHA9	AI268404	PCDHA9 /// PCDHAC2 /// PCDHAC1 /// PCDHA13 /// PCDHA12 /// PCDHA11 /// PCDHA10 /// PCDHA8 /// PCDHA7 /// PCDHA6 /// PCDHA5 /// PCDHA4 /// PCDHA3 /// PCDHA2 /// PCDHA1	protocadherin alpha 9 /// protocadherin alpha subfamily C, 2 /// protocadherin alpha subfamily C, 1 /// protocadherin alpha 13 /// protocadherin alpha 12 /// protocadherin alpha 11 /// protocadherin alpha 10 /// protocadherin alpha 8 /// protocadherin alpha 7 /// protocadherin alpha 6 /// protocadherin alpha 5 /// protocadherin alpha 4 /// protocadherin alpha 3 /// protocadherin alpha 2 /// proto…	56134 /// 56135 /// 56136 /// 56137 /// 56138 /// 56139 /// 56140 /// 56141 /// 56142 /// 56143 /// 56144 /// 56145 /// 56146 /// 56147 /// 9752
201725_at	0.417	C10orf7	NM_006023	C10orf7	chromosome 10 open reading frame 7	8872
223041_at	0.417	CD99L2	AL136580	CD99L2	CD99 molecule-like 2	83692
218545_at	0.417	CCDC91	NM_018318	CCDC91	coiled-coil domain containing 91	55297
226781_at	0.417	HSPC268	BF540829	HSPC268	hypothetical protein HSPC268	154791
202621_at	0.417	IRF3	NM_001571	IRF3	interferon regulatory factor 3	3661
218885_s_at	0.417	GALNT12	NM_024642	GALNT12	UDP-N-acetyl-alpha-D-galactosamine:polypeptide N-acetylgalactosaminyltransferase 12 (GalNAc-T12)	79695
215794_x_at	0.417	GLUD2	AC006144	GLUD2	glutamate dehydrogenase 2	2747
201576_s_at	0.417	GLB1	NM_000404	GLB1	galactosidase, beta 1	2720
212748_at	0.417	MKL1	AB037859	MKL1	megakaryoblastic leukemia (translocation) 1	57591
1555923_a_at	0.417	C10orf114	BQ007522	C10orf114	chromosome 10 open reading frame 114	399726
229534_at	0.417	ACOT4	AA046424	ACOT4	acyl-CoA thioesterase 4	122970
228239_at	0.417	C21orf51	AA148789	C21orf51	chromosome 21 open reading frame 51	54065
225298_at	0.416	PNKD	AA074597	PNKD	paroxysmal nonkinesiogenic dyskinesia	25953
212779_at	0.416	KIAA1109	AB029032	KIAA1109	KIAA1109	84162
218440_at	0.416	MCCC1	NM_020166	MCCC1	methylcrotonoyl-Coenzyme A carboxylase 1 (alpha)	56922
201876_at	0.416	PON2	NM_000305	PON2	paraoxonase 2	5445
38149_at	0.416	ARHGAP25	D29642	ARHGAP25	Rho GTPase activating protein 25	9938
222478_at	0.415	VPS36	AL576924	VPS36	vacuolar protein sorting 36 (yeast)	51028
203452_at	0.415	B3GAT3	NM_012200	B3GAT3	beta-1,3-glucuronyltransferase 3 (glucuronosyltransferase I)	26229
230987_at	0.415		AA626210	---	Transcribed locus, strongly similar to XP_530134.1 PREDICTED: hypothetical protein XP_530134 [Pan troglodytes]	---
223993_s_at	0.415	CNIH4	AL136930	CNIH4	cornichon homolog 4 (Drosophila)	29097
216095_x_at	0.415	MTMR1	AF057354	MTMR1	myotubularin related protein 1	8776
1558613_at	0.415	OAF	BC040647	OAF	OAF homolog (Drosophila)	220323
201076_at	0.415	NHP2L1	NM_005008	NHP2L1	NHP2 non-histone chromosome protein 2-like 1 (S. cerevisiae)	4809
235843_at	0.415	DGKG	BF448158	DGKG	Diacylglycerol kinase, gamma 90kDa	1608
243099_at	0.415	NFAM1	AW271350	NFAM1	NFAT activating protein with ITAM motif 1	150372
212672_at	0.415	ATM	U82828	ATM	ataxia telangiectasia mutated (includes complementation groups A, C and D)	472
224741_x_at	0.415	GAS5	BG329175	GAS5	growth arrest-specific 5	60674
218609_s_at	0.414	NUDT2	NM_001161	NUDT2	nudix (nucleoside diphosphate linked moiety X)-type motif 2	318
225597_at	0.414	SLC45A4	AI346128	SLC45A4	solute carrier family 45, member 4	57210
204559_s_at	0.414	LSM7	NM_016199	LSM7	LSM7 homolog, U6 small nuclear RNA associated (S. cerevisiae)	51690
37652_at	0.414	CABIN1	AB002328	CABIN1	calcineurin binding protein 1	23523
209113_s_at	0.414	HMG20B	AF288679	HMG20B	high-mobility group 20B	10362
1553218_a_at	0.414	ZNF512	NM_032434	ZNF512	zinc finger protein 512	84450
224855_at	0.414	PYCR2	AL561868	PYCR2	pyrroline-5-carboxylate reductase family, member 2	29920
213620_s_at	0.414	ICAM2	AA126728	ICAM2	intercellular adhesion molecule 2	3384
1553581_s_at	0.414	P18SRP	NM_173829	P18SRP	P18SRP protein	285672
200976_s_at	0.414	TAX1BP1	NM_006024	TAX1BP1	Tax1 (human T-cell leukemia virus type I) binding protein 1	8887
232678_at	0.414	SLC2A9	AK025887	SLC2A9	solute carrier family 2 (facilitated glucose transporter), member 9	56606
225545_at	0.413	EEF2K	BF001312	EEF2K	eukaryotic elongation factor-2 kinase	29904
215047_at	0.413	TRIM58	AL080170	TRIM58	tripartite motif-containing 58	25893
204425_at	0.413	ARHGAP4	NM_001666	ARHGAP4	Rho GTPase activating protein 4	393
233334_x_at	0.413	SULT1A3	AK027092	SULT1A3 /// GIYD2 /// SULT1A4 /// GIYD1 /// LOC644122	sulfotransferase family, cytosolic, 1A, phenol-preferring, member 3 /// GIY-YIG domain containing 2 /// sulfotransferase family, cytosolic, 1A, phenol-preferring, member 4 /// GIY-YIG domain containing 1 /// similar to GIY-YIG domain containing 2 isoform 1	445329 /// 548593 /// 644122 /// 6818 /// 79008
204504_s_at	0.413	HIRIP3	NM_003609	HIRIP3	HIRA interacting protein 3	8479
1552947_x_at	0.413	ZNF114	NM_153608	ZNF114	zinc finger protein 114	163071
234973_at	0.413	SLC38A5	BG325630	SLC38A5	solute carrier family 38, member 5	92745
202232_s_at	0.413	PCID1	NM_006360	PCID1	PCI domain containing 1 (herpesvirus entry mediator)	10480
208939_at	0.412	SEPHS1	AV682679	SEPHS1	selenophosphate synthetase 1	22929
210024_s_at	0.412	UBE2E3	AB017644	UBE2E3	ubiquitin-conjugating enzyme E2E 3 (UBC4/5 homolog, yeast)	10477
222491_at	0.412	HGSNAT	T56470	HGSNAT /// LOC643642	Heparan-alpha-glucosaminide N-acetyltransferase /// similar to transmembrane protein 76	138050 /// 643642
219161_s_at	0.412	CKLF	NM_016951	CKLF	chemokine-like factor	51192
227711_at	0.412	FAM112B	BG150433	FAM112B	family with sequence similarity 112, member B	121355
201814_at	0.412	TBC1D5	AI300084	TBC1D5	TBC1 domain family, member 5	9779
202736_s_at	0.412	LSM4	AA112507	LSM4	LSM4 homolog, U6 small nuclear RNA associated (S. cerevisiae)	25804
210298_x_at	0.412	FHL1	AF098518	FHL1	four and a half LIM domains 1	2273
212331_at	0.412	RBL2	X76061	RBL2	retinoblastoma-like 2 (p130)	5934
205708_s_at	0.411	TRPM2	AI051254	TRPM2	transient receptor potential cation channel, subfamily M, member 2	7226
218154_at	0.411	GSDMDC1	NM_024736	GSDMDC1	gasdermin domain containing 1	79792
201619_at	0.411	PRDX3	NM_006793	PRDX3	peroxiredoxin 3	10935
203557_s_at	0.411	PCBD1	NM_000281	PCBD1	pterin-4 alpha-carbinolamine dehydratase/dimerization cofactor of hepatocyte nuclear factor 1 alpha (TCF1)	5092
202031_s_at	0.411	WIPI2	NM_015610	WIPI2	WD repeat domain, phosphoinositide interacting 2	26100
204824_at	0.41	ENDOG	NM_004435	ENDOG	endonuclease G	2021
1556033_at	0.41	PDE4DIP	BQ187042	PDE4DIP	Phosphodiesterase 4D interacting protein (myomegalin)	9659
224947_at	0.41	RNF26	AL559247	RNF26	ring finger protein 26	79102
1552977_a_at	0.41	TNRC5	NM_006586	TNRC5	trinucleotide repeat containing 5	10695
208916_at	0.41	SLC1A5	AF105230	SLC1A5	solute carrier family 1 (neutral amino acid transporter), member 5	6510
201782_s_at	0.41	AIP	NM_003977	AIP	aryl hydrocarbon receptor interacting protein	9049
216899_s_at	0.41	SCAP2	AC003999	SCAP2	src family associated phosphoprotein 2	8935
201825_s_at	0.409	SCCPDH	AL572542	SCCPDH	saccharopine dehydrogenase (putative)	51097
200827_at	0.409	PLOD1	NM_000302	PLOD1	procollagen-lysine 1, 2-oxoglutarate 5-dioxygenase 1	5351
201347_x_at	0.409	GRHPR	NM_012203	GRHPR	glyoxylate reductase/hydroxypyruvate reductase	9380
210817_s_at	0.409	CALCOCO2	BC004130	CALCOCO2	calcium binding and coiled-coil domain 2	10241
228027_at	0.409	GPRASP2	BF732712	GPRASP2	G protein-coupled receptor associated sorting protein 2	114928
1559946_s_at	0.408	RUVBL2	AI860098	RUVBL2	RuvB-like 2 (E. coli)	10856
226666_at	0.408	GPR135	BG434703	GPR135	G protein-coupled receptor 135	64582
217931_at	0.408	TNRC5	BC004423	TNRC5	trinucleotide repeat containing 5	10695
225502_at	0.408	DOCK8	AL161725	DOCK8	dedicator of cytokinesis 8	81704
224302_s_at	0.408	MRPS36	AF271777	MRPS36	mitochondrial ribosomal protein S36	92259
217942_at	0.408	MRPS35	NM_021821	MRPS35	mitochondrial ribosomal protein S35	60488
226642_s_at	0.408	NUDCD2	BF735901	NUDCD2	NudC domain containing 2	134492
224129_s_at	0.408	LOC84661	AF226998	LOC84661	dpy-30-like protein	84661
203763_at	0.407	DYNC2LI1	NM_016008	DYNC2LI1	dynein, cytoplasmic 2, light intermediate chain 1	51626
227945_at	0.407	TBC1D1	BE882538	TBC1D1	TBC1 (tre-2/USP6, BUB2, cdc16) domain family, member 1	23216
243009_at	0.407	LOC441242	AW513654	LOC441242 /// C11orf67	Hypothetical LOC441242 /// Chromosome 11 open reading frame 67	28971 /// 441242
226031_at	0.407	FLJ20097	AA523733	FLJ20097	hypothetical protein LOC55610, isoform b	55610
219374_s_at	0.407	ALG9	NM_024740	ALG9	asparagine-linked glycosylation 9 homolog (S. cerevisiae, alpha- 1,2-mannosyltransferase)	79796
214946_x_at	0.407	FAM21B	AV728658	FAM21B /// FAM21C /// RP11-56A21.1 /// LOC653450	family with sequence similarity 21, member B /// family with sequence similarity 21, member C /// similar to KIAA0592 protein /// similar to similar to KIAA0592 protein	253725 /// 387680 /// 55747 /// 653450
1555702_a_at	0.407	ST3GAL3	AF425866	ST3GAL3	ST3 beta-galactoside alpha-2,3-sialyltransferase 3	6487
205468_s_at	0.407	IRF5	AI028035	IRF5	interferon regulatory factor 5	3663
231800_s_at	0.407	DMRT3	AI052121	DMRT3	doublesex and mab-3 related transcription factor 3	58524
223547_at	0.407	C14orf100	AL038769	C14orf100	chromosome 14 open reading frame 100	51528
210010_s_at	0.406	SLC25A1	U25147	SLC25A1	solute carrier family 25 (mitochondrial carrier; citrate transporter), member 1	6576
226270_at	0.406	EXOC2	AL562686	EXOC2	exocyst complex component 2	55770
204981_at	0.406	SLC22A18	NM_002555	SLC22A18	solute carrier family 22 (organic cation transporter), member 18	5002
221688_s_at	0.406	IMP3	AL136913	IMP3	IMP3, U3 small nucleolar ribonucleoprotein, homolog (yeast)	55272
220311_at	0.406	HEMK2	NM_013240	HEMK2	HemK methyltransferase family member 2	29104
37965_at	0.406	PARVB	AA181053	PARVB	parvin, beta	29780
227686_at	0.406	OXNAD1	BE465433	OXNAD1	oxidoreductase NAD-binding domain containing 1	92106
237441_at	0.406	ZNF439	AW271626	ZNF439	Zinc finger protein 439	90594
226906_s_at	0.406	ARHGAP9	AL548053	ARHGAP9	Rho GTPase activating protein 9	64333
202847_at	0.406	PCK2	NM_004563	PCK2	phosphoenolpyruvate carboxykinase 2 (mitochondrial)	5106
218452_at	0.405	SMARCAL1	NM_014140	SMARCAL1	SWI/SNF related, matrix associated, actin dependent regulator of chromatin, subfamily a-like 1	50485
208717_at	0.405	OXA1L	BC001669	OXA1L	oxidase (cytochrome c) assembly 1-like	5018
228113_at	0.405	RAB37	R62453	RAB37	RAB37, member RAS oncogene family	326624
1557570_a_at	0.405	LOC285084	AA416910	LOC285084	hypothetical protein LOC285084	285084
228578_at	0.405	DRB1	AI471723	DRB1	developmentally regulated RNA-binding protein 1	129831
221564_at	0.405	PRMT2	AL570294	PRMT2	protein arginine methyltransferase 2	3275
204143_s_at	0.405	ENOSF1	NM_017512	ENOSF1	enolase superfamily member 1	55556
225341_at	0.405	MTERFD3	BF697312	MTERFD3	MTERF domain containing 3	80298
1553993_s_at	0.405	MED25	BC024312	MED25	mediator of RNA polymerase II transcription, subunit 25 homolog (S. cerevisiae)	81857
223686_at	0.404	TPK1	AB028138	TPK1	thiamin pyrophosphokinase 1	27010
41113_at	0.404	ZNF500	AI871396	ZNF500	zinc finger protein 500	26048
218881_s_at	0.404	FOSL2	NM_024530	FOSL2	FOS-like antigen 2	2355
208089_s_at	0.404	TDRD3	NM_030794	TDRD3	tudor domain containing 3 /// tudor domain containing 3	81550
202163_s_at	0.404	CNOT8	NM_004779	CNOT8	CCR4-NOT transcription complex, subunit 8	9337
200854_at	0.404	NCOR1	AB028970	NCOR1	nuclear receptor co-repressor 1	9611
202329_at	0.404	CSK	NM_004383	CSK	c-src tyrosine kinase	1445
205882_x_at	0.404	ADD3	AI818488	ADD3	adducin 3 (gamma)	120
218363_at	0.404	EXDL2	NM_018199	EXDL2	exonuclease 3'-5' domain-like 2	55218
223475_at	0.404	CRISPLD1	AF142573	CRISPLD1	cysteine-rich secretory protein LCCL domain containing 1	83690
219575_s_at	0.403	PDF	NM_022341	PDF /// COG8	peptide deformylase (mitochondrial) /// component of oligomeric golgi complex 8	64146 /// 84342
226529_at	0.403	TMEM106B	BF513060	TMEM106B	transmembrane protein 106B	54664
226683_at	0.403	SNAG1	AU146771	SNAG1	Sorting nexin associated golgi protein 1	112574
214797_s_at	0.403	PCTK3	BC000281	PCTK3	PCTAIRE protein kinase 3	5129
205301_s_at	0.403	OGG1	NM_016820	OGG1	8-oxoguanine DNA glycosylase	4968
65718_at	0.403	GPR124	AI655903	GPR124	G protein-coupled receptor 124	25960
228225_at	0.403		AW512586	---	Full-length cDNA clone CS0DB004YB15 of Neuroblastoma Cot 10-normalized of Homo sapiens (human)	---
224617_at	0.403	ROD1	AI735576	ROD1	ROD1 regulator of differentiation 1 (S. pombe)	9991
205441_at	0.403	OCEL1	NM_024578	OCEL1	occludin/ELL domain containing 1	79629
201433_s_at	0.403	PTDSS1	NM_014754	PTDSS1	phosphatidylserine synthase 1	9791
229558_at	0.403	MGC16824	AI927643	MGC16824	Esophageal cancer associated protein	57020
230848_s_at	0.403	MGA	BF438227	MGA	MAX gene associated	23269
224881_at	0.403	VKORC1L1	AV724827	VKORC1L1	vitamin K epoxide reductase complex, subunit 1-like 1	154807
218887_at	0.403	MRPL2	NM_015950	MRPL2	mitochondrial ribosomal protein L2	51069
213626_at	0.402	CBR4	AL049442	CBR4	carbonyl reductase 4	84869
210672_s_at	0.402	C16orf35	BC004185	C16orf35	chromosome 16 open reading frame 35	8131
203970_s_at	0.402	PEX3	NM_003630	PEX3	peroxisomal biogenesis factor 3	8504
205407_at	0.402	RECK	NM_021111	RECK	reversion-inducing-cysteine-rich protein with kazal motifs	8434
209367_at	0.402	STXBP2	AB002559	STXBP2	syntaxin binding protein 2	6813
212973_at	0.402	RPIA	AI692341	RPIA	ribose 5-phosphate isomerase A (ribose 5-phosphate epimerase)	22934
220934_s_at	0.402	MGC3196	NM_024084	MGC3196	hypothetical protein MGC3196	79064
229257_at	0.402	KIAA1856	AI625045	KIAA1856	KIAA1856 protein	84629
223249_at	0.402	CLDN12	AL136770	CLDN12	claudin 12	9069
236172_at	0.401	LTB4R	AW206817	LTB4R	Leukotriene B4 receptor	1241
1552257_a_at	0.401	TTLL12	NM_015140	TTLL12	tubulin tyrosine ligase-like family, member 12	23170
203073_at	0.401	COG2	NM_007357	COG2	component of oligomeric golgi complex 2	22796
1556736_at	0.401	SCOC	AK095554	SCOC	Short coiled-coil protein	60592
228959_at	0.401	PCYT1B	AI676241	PCYT1B	Phosphate cytidylyltransferase 1, choline, beta	9468
208832_at	0.401	ATXN10	AW241832	ATXN10	ataxin 10	25814
1555427_s_at	0.401	SYNCRIP	AY034482	SYNCRIP	synaptotagmin binding, cytoplasmic RNA interacting protein	10492
219583_s_at	0.401	SPATA7	NM_018418	SPATA7	spermatogenesis associated 7	55812
210846_x_at	0.401	TRIM14	AF220130	TRIM14	tripartite motif-containing 14	9830
225600_at	0.401	DKFZP779L1068	AW303300	DKFZP779L1068	PRO0845	642649
218544_s_at	0.401	RCL1	NM_005772	RCL1	RNA terminal phosphate cyclase-like 1	10171
222705_s_at	0.401	SLC25A15	BC002702	SLC25A15	solute carrier family 25 (mitochondrial carrier; ornithine transporter) member 15	10166
210624_s_at	0.401	ILVBL	BC000109	ILVBL	ilvB (bacterial acetolactate synthase)-like	10994
220416_at	0.401	ATP8B4	NM_024837	ATP8B4	ATPase, Class I, type 8B, member 4	79895
238731_at	0.4	SETDB2	AW977837	SETDB2	SET domain, bifurcated 2	83852
204547_at	0.4	RAB40B	NM_006822	RAB40B	RAB40B, member RAS oncogene family	10966
1567080_s_at	0.4	CLN6	D17218	CLN6	ceroid-lipofuscinosis, neuronal 6, late infantile, variant	54982
205420_at	0.4	PEX7	NM_000288	PEX7	peroxisomal biogenesis factor 7	5191
205879_x_at	0.4	RET	BC004257	RET	ret proto-oncogene (multiple endocrine neoplasia and medullary thyroid carcinoma 1, Hirschsprung disease)	5979
212137_at	0.4	LARP1	AV746402	LARP1	La ribonucleoprotein domain family, member 1	23367
222702_x_at	0.4	CRIPT	BF540954	CRIPT	cysteine-rich PDZ-binding protein	9419
223100_s_at	0.4	NUDT5	BC000025	NUDT5	nudix (nucleoside diphosphate linked moiety X)-type motif 5	11164
224873_s_at	0.4	MRPS25	AK024433	MRPS25	mitochondrial ribosomal protein S25	64432
41644_at	0.4	SASH1	AB018333	SASH1	SAM and SH3 domain containing 1	23328
201153_s_at	0.4	MBNL1	NM_021038	MBNL1	muscleblind-like (Drosophila)	4154
230404_at	0.4		AI418538	---	---	---
227806_at	0.399	C16orf74	BG285710	C16orf74	chromosome 16 open reading frame 74	404550
218728_s_at	0.399	CNIH4	NM_014184	CNIH4	cornichon homolog 4 (Drosophila)	29097
202944_at	0.399	NAGA	NM_000262	NAGA	N-acetylgalactosaminidase, alpha-	4668
222907_x_at	0.399	TMEM50B	BC000569	TMEM50B	transmembrane protein 50B	757
227526_at	0.399	CDON	AU151222	CDON	Cdon homolog (mouse)	50937
223009_at	0.399	C11orf59	BC001706	C11orf59	chromosome 11 open reading frame 59	55004
228006_at	0.399		BG403361	---	---	---
200736_s_at	0.399	GPX1	NM_000581	GPX1	glutathione peroxidase 1	2876
201280_s_at	0.399	DAB2	NM_001343	DAB2	disabled homolog 2, mitogen-responsive phosphoprotein (Drosophila)	1601
201928_at	0.398	PKP4	AA194254	PKP4	plakophilin 4	8502
241466_at	0.398	MTL5	AI275776	MTL5	Metallothionein-like 5, testis-specific (tesmin)	9633
206403_at	0.398	ZNF536	NM_014717	ZNF536	zinc finger protein 536	9745
212145_at	0.398	MRPS27	D87453	MRPS27	mitochondrial ribosomal protein S27	23107
243011_at	0.398	FAM55C	BF317081	FAM55C	family with sequence similarity 55, member C	91775
201767_s_at	0.398	ELAC2	NM_018127	ELAC2	elaC homolog 2 (E. coli)	60528
213246_at	0.398	C14orf109	AI346504	C14orf109	chromosome 14 open reading frame 109	26175
229299_at	0.398	FLJ30596	AI816919	FLJ30596	hypothetical protein FLJ30596	133686
203500_at	0.398	GCDH	NM_000159	GCDH	glutaryl-Coenzyme A dehydrogenase	2639
223671_x_at	0.397	DPH5	AF248965	DPH5	DPH5 homolog (S. cerevisiae)	51611
231973_s_at	0.397	ANAPC1	AK001223	ANAPC1	anaphase promoting complex subunit 1	64682
209025_s_at	0.397	SYNCRIP	AF037448	SYNCRIP	synaptotagmin binding, cytoplasmic RNA interacting protein	10492
228594_at	0.397	FLJ30596	H94910	FLJ30596	hypothetical protein FLJ30596	133686
202749_at	0.397	WRB	NM_004627	WRB	tryptophan rich basic protein	7485
223695_s_at	0.397	ARSD	BC003660	ARSD /// DPH5	arylsulfatase D /// DPH5 homolog (S. cerevisiae)	414 /// 51611
209611_s_at	0.397	SLC1A4	AB026689	SLC1A4	solute carrier family 1 (glutamate/neutral amino acid transporter), member 4	6509
238647_at	0.397	C14orf28	AA496213	C14orf28 /// SYPL2	chromosome 14 open reading frame 28 /// synaptophysin-like 2	122525 /// 284612
222697_s_at	0.397	ABHD10	AI521709	ABHD10	abhydrolase domain containing 10	55347
222477_s_at	0.397	TM7SF3	BC005176	TM7SF3	transmembrane 7 superfamily member 3	51768
211685_s_at	0.397	NCALD	AF251061	NCALD	neurocalcin delta /// neurocalcin delta	83988
1558511_s_at	0.396	FAM62B	AA187963	FAM62B	family with sequence similarity 62 (C2 domain containing) member B	57488
201753_s_at	0.396	ADD3	NM_019903	ADD3	adducin 3 (gamma)	120
220353_at	0.396	FAM86C	NM_018172	FAM86C	family with sequence similarity 86, member C	55199
212765_at	0.396	CAMSAP1L1	AB029001	CAMSAP1L1	calmodulin regulated spectrin-associated protein 1-like 1	23271
1555906_s_at	0.396	C3orf23	AI147556	C3orf23	chromosome 3 open reading frame 23	285343
207396_s_at	0.396	ALG3	NM_005787	ALG3	asparagine-linked glycosylation 3 homolog (S. cerevisiae, alpha-1,3-mannosyltransferase)	10195
215222_x_at	0.396	MACF1	AK023406	MACF1	microtubule-actin crosslinking factor 1	23499
218503_at	0.396	KIAA1797	NM_017794	KIAA1797	KIAA1797	54914
228538_at	0.396	ZNF662	BE671164	ZNF662	zinc finger protein 662	389114
223385_at	0.396	CYP2S1	AF335278	CYP2S1	cytochrome P450, family 2, subfamily S, polypeptide 1	29785
225898_at	0.396	WDR54	AK023015	WDR54	WD repeat domain 54	84058
209702_at	0.396	FTO	U79260	FTO	fatso	79068
219771_at	0.395	TBC1D8B	NM_017752	TBC1D8B	TBC1 domain family, member 8B (with GRAM domain)	54885
218384_at	0.395	CARHSP1	NM_014316	CARHSP1	calcium regulated heat stable protein 1, 24kDa	23589
202546_at	0.395	VAMP8	NM_003761	VAMP8	vesicle-associated membrane protein 8 (endobrevin)	8673
57540_at	0.395	RBKS	AI823980	RBKS	ribokinase	64080
225327_at	0.395	KIAA1370	AB037791	KIAA1370	KIAA1370	56204
232843_s_at	0.395	DOCK8	AL161725	DOCK8	dedicator of cytokinesis 8	81704
232618_at	0.394	CYorf15A	AF332224	CYorf15A	chromosome Y open reading frame 15A	246126
241847_at	0.394		BF026578	---	CDNA FLJ33274 fis, clone ASTRO2007962	---
229969_at	0.394		AV723931	---	---	---
228841_at	0.394	C5orf31	AW299250	C5orf31	chromosome 5 open reading frame 31	90624
201003_x_at	0.394	RNPEP	NM_003349	RNPEP /// UBE2V1 /// Kua /// Kua-UEV	arginyl aminopeptidase (aminopeptidase B) /// ubiquitin-conjugating enzyme E2 variant 1 /// ubiquitin-conjugating enzyme variant Kua /// ubiquitin-conjugating enzyme E2 variant 1	387521 /// 387522 /// 6051 /// 7335
218361_at	0.394	GOLPH3L	NM_018178	GOLPH3L	golgi phosphoprotein 3-like	55204
226484_at	0.394	ZNF651	AA532640	ZNF651	zinc finger protein 651	92999
228249_at	0.394	C11orf74	AA535128	C11orf74	chromosome 11 open reading frame 74	119710
220261_s_at	0.394	ZDHHC4	NM_018106	ZDHHC4	zinc finger, DHHC-type containing 4	55146
203988_s_at	0.393	FUT8	NM_004480	FUT8	fucosyltransferase 8 (alpha (1,6) fucosyltransferase)	2530
205760_s_at	0.393	OGG1	NM_016821	OGG1	8-oxoguanine DNA glycosylase	4968
211150_s_at	0.393	DLAT	J03866	DLAT	dihydrolipoamide S-acetyltransferase (E2 component of pyruvate dehydrogenase complex)	1737
212749_s_at	0.393	RCHY1	AI096477	RCHY1	ring finger and CHY zinc finger domain containing 1	25898
203931_s_at	0.393	MRPL12	NM_002949	MRPL12	mitochondrial ribosomal protein L12	6182
226175_at	0.393	TTC9C	AI890604	TTC9C	tetratricopeptide repeat domain 9C	283237
214373_at	0.393		AI582773	---	CDNA clone IMAGE:3613219	---
221428_s_at	0.393	TBL1XR1	NM_030921	TBL1XR1	transducin (beta)-like 1X-linked receptor 1 /// transducin (beta)-like 1X-linked receptor 1	79718
221892_at	0.393	H6PD	AK024548	H6PD	hexose-6-phosphate dehydrogenase (glucose 1-dehydrogenase)	9563
213727_x_at	0.393	MPPE1	AI743654	MPPE1	metallophosphoesterase 1	65258
225623_at	0.392	KIAA1737	AI621225	KIAA1737	KIAA1737	85457
202471_s_at	0.392	IDH3G	NM_004135	IDH3G	isocitrate dehydrogenase 3 (NAD+) gamma	3421
211376_s_at	0.392	C10orf86	BC005212	C10orf86	chromosome 10 open reading frame 86	54780
209381_x_at	0.391	SF3A2	BC004434	SF3A2	splicing factor 3a, subunit 2, 66kDa	8175
209123_at	0.391	QDPR	BC000576	QDPR	quinoid dihydropteridine reductase	5860
235936_at	0.391	LOC254559	AA437272	LOC254559	hypothetical protein LOC254559	254559
223515_s_at	0.391	COQ3	AL136726	COQ3	coenzyme Q3 homolog, methyltransferase (S. cerevisiae)	51805
1553034_at	0.391	PDE9A	NM_006642	PDE9A /// SDCCAG8	phosphodiesterase 9A /// serologically defined colon cancer antigen 8	10806 /// 5152
1568658_at	0.391	LOC339804	BU069195	LOC339804	hypothetical gene supported by AK075484; BC014578	339804
205512_s_at	0.391	PDCD8	NM_004208	PDCD8	programmed cell death 8 (apoptosis-inducing factor)	9131
226573_at	0.391	DIRAS1	AI829795	DIRAS1	DIRAS family, GTP-binding RAS-like 1	148252
204168_at	0.391	MGST2	NM_002413	MGST2	microsomal glutathione S-transferase 2	4258
201813_s_at	0.391	TBC1D5	AI654161	TBC1D5	TBC1 domain family, member 5	9779
244552_at	0.391	ZNF788	AI190287	ZNF788 /// LOC642089	zinc finger family member 788 /// hypothetical protein LOC642089	388507 /// 642089
202306_at	0.39	POLR2G	NM_002696	POLR2G	polymerase (RNA) II (DNA directed) polypeptide G	5436
209892_at	0.39	FUT4	AF305083	FUT4	fucosyltransferase 4 (alpha (1,3) fucosyltransferase, myeloid-specific)	2526
226813_at	0.39	C1orf57	AA883980	C1orf57	chromosome 1 open reading frame 57	84284
226212_s_at	0.39		AV726689	---	CDNA: FLJ21874 fis, clone HEP02488	---
236398_s_at	0.39		AA815354	---	---	---
226405_s_at	0.39	ARRDC1	AK001822	ARRDC1	arrestin domain containing 1	92714
218792_s_at	0.39	BSPRY	NM_017688	BSPRY	B-box and SPRY domain containing	54836
215273_s_at	0.39	TADA3L	AK024982	TADA3L	transcriptional adaptor 3 (NGG1 homolog, yeast)-like	10474
211299_s_at	0.389	FLOT2	BC003683	FLOT2	flotillin 2	2319
218133_s_at	0.389	NIF3L1	NM_021824	NIF3L1	NIF3 NGG1 interacting factor 3-like 1 (S. pombe)	60491
226214_at	0.389	MIR16	BE677894	MIR16	membrane interacting protein of RGS16	51573
225230_at	0.389	TMEM77	AI735261	TMEM77	transmembrane protein 77	128338
230435_at	0.389	LOC375190	BF108666	LOC375190	hypothetical LOC375190	375190
231713_s_at	0.389	PTHLH	NM_018255	PTHLH /// STATIP1	parathyroid hormone-like hormone /// signal transducer and activator of transcription 3 interacting protein 1	55250 /// 5744
220773_s_at	0.389	GPHN	NM_020806	GPHN	gephyrin	10243
200023_s_at	0.389	EIF3S5	NM_003754	EIF3S5	eukaryotic translation initiation factor 3, subunit 5 epsilon, 47kDa /// eukaryotic translation initiation factor 3, subunit 5 epsilon, 47kDa	8665
219862_s_at	0.388	NARF	NM_012336	NARF	nuclear prelamin A recognition factor	26502
211033_s_at	0.388	PEX7	BC006268	PEX7	peroxisomal biogenesis factor 7 /// peroxisomal biogenesis factor 7	5191
219282_s_at	0.388	TRPV2	NM_015930	TRPV2	transient receptor potential cation channel, subfamily V, member 2	51393
200991_s_at	0.388	SNX17	NM_014748	SNX17	sorting nexin 17	9784
218342_s_at	0.388	KIAA1815	NM_024896	KIAA1815	KIAA1815	79956
218511_s_at	0.388	PNPO	NM_018129	PNPO	pyridoxamine 5'-phosphate oxidase	55163
242056_at	0.388	TRIM45	AI793200	TRIM45	tripartite motif-containing 45	80263
227117_at	0.388		AW242820	---	CDNA FLJ40762 fis, clone TRACH2002847	---
236694_at	0.388	CYorf15A	AW468885	CYorf15A	chromosome Y open reading frame 15A	246126
209537_at	0.388	EXTL2	AF000416	EXTL2	exostoses (multiple)-like 2	2135
204381_at	0.388	LRP3	NM_002333	LRP3	low density lipoprotein receptor-related protein 3	4037
202539_s_at	0.388	HMGCR	AL518627	HMGCR	3-hydroxy-3-methylglutaryl-Coenzyme A reductase	3156
213056_at	0.388	FRMD4B	AU145019	FRMD4B	FERM domain containing 4B	23150
1562139_a_at	0.388	FOXP2	AF467254	FOXP2	forkhead box P2	93986
203375_s_at	0.388	TPP2	NM_003291	TPP2	tripeptidyl peptidase II	7174
213703_at	0.387	LOC150759	W95043	LOC150759	hypothetical protein LOC150759	150759
219696_at	0.387	FLJ20054	NM_019049	FLJ20054	hypothetical protein FLJ20054	54530
225173_at	0.387	ARHGAP18	BE501862	ARHGAP18	Rho GTPase activating protein 18	93663
201253_s_at	0.387	CDIPT	NM_006319	CDIPT	CDP-diacylglycerol--inositol 3-phosphatidyltransferase (phosphatidylinositol synthase)	10423
212675_s_at	0.387		AB011154	---	---	---
222453_at	0.387	CYBRD1	AL136693	CYBRD1	cytochrome b reductase 1	79901
227587_at	0.387	FLJ12949	N46431	FLJ12949	hypothetical protein FLJ12949	65095
213073_at	0.387	ZFYVE26	AB002319	ZFYVE26	zinc finger, FYVE domain containing 26	23503
201554_x_at	0.387	GYG1	NM_004130	GYG1	glycogenin 1	2992
1569029_at	0.386		AA442226	---	---	---
209662_at	0.386	CETN3	BC005383	CETN3	centrin, EF-hand protein, 3 (CDC31 homolog, yeast)	1070
233526_at	0.386	ST3GAL3	AL109782	ST3GAL3	ST3 beta-galactoside alpha-2,3-sialyltransferase 3	6487
1555830_s_at	0.386	FAM62B	BC001224	FAM62B	family with sequence similarity 62 (C2 domain containing) member B	57488
231530_s_at	0.386	C11orf1	BG150085	C11orf1	chromosome 11 open reading frame 1	64776
1560007_at	0.386	LOC645984	BG337478	LOC645984	hypothetical protein LOC645984	645984
216620_s_at	0.386	ARHGEF10	AF009205	ARHGEF10	Rho guanine nucleotide exchange factor (GEF) 10	9639
228108_at	0.386		AW274846	---	CDNA clone IMAGE:5263177	---
206206_at	0.386	CD180	NM_005582	CD180	CD180 molecule	4064
203152_at	0.386	MRPL40	NM_003776	MRPL40	mitochondrial ribosomal protein L40	64976
224492_s_at	0.386	ZNF627	BC006279	ZNF627	zinc finger protein 627 /// zinc finger protein 627	199692
203182_s_at	0.386	SRPK2	NM_003138	SRPK2	SFRS protein kinase 2	6733
241607_at	0.386	LZTR2	BF382808	LZTR2	Leucine zipper transcription regulator 2	89866
221218_s_at	0.386	TPK1	NM_022445	TPK1	thiamin pyrophosphokinase 1	27010
218549_s_at	0.386	FAM82B	NM_016033	FAM82B	family with sequence similarity 82, member B	51115
209948_at	0.386	KCNMB1	U61536	KCNMB1	potassium large conductance calcium-activated channel, subfamily M, beta member 1	3779
224837_at	0.386	FOXP1	AW080845	FOXP1	forkhead box P1	27086
203662_s_at	0.386	TMOD1	NM_003275	TMOD1	tropomodulin 1	7111
216958_s_at	0.385	IVD	AK022777	IVD	isovaleryl Coenzyme A dehydrogenase	3712
231632_at	0.385	LOC644320	AW051599	LOC644320	Hypothetical protein LOC644320	644320
210378_s_at	0.385	SSNA1	BC004118	SSNA1	Sjogren's syndrome nuclear autoantigen 1	8636
211068_x_at	0.385	FAM21C	BC006456	FAM21C /// LOC653450	family with sequence similarity 21, member C /// family with sequence similarity 21, member C /// similar to similar to KIAA0592 protein /// similar to similar to KIAA0592 protein	253725 /// 653450
201969_at	0.385	NASP	AW003362	NASP	nuclear autoantigenic sperm protein (histone-binding)	4678
229267_at	0.385		AW205749	---	---	---
220707_s_at	0.385	FOXRED2	NM_024955	FOXRED2	FAD-dependent oxidoreductase domain containing 2	80020
223964_x_at	0.384		AF172327	---	---	---
218919_at	0.384	ZFAND1	NM_024699	ZFAND1	zinc finger, AN1-type domain 1	79752
1554892_a_at	0.384	MS4A3	AY095480	MS4A3	membrane-spanning 4-domains, subfamily A, member 3 (hematopoietic cell-specific)	932
204756_at	0.384	MAP2K5	NM_002757	MAP2K5	mitogen-activated protein kinase kinase 5	5607
217838_s_at	0.384	EVL	NM_016337	EVL	Enah/Vasp-like	51466
225904_at	0.384	C1orf96	N64686	C1orf96	chromosome 1 open reading frame 96	126731
202996_at	0.384	POLD4	NM_021173	POLD4	polymerase (DNA-directed), delta 4	57804
214431_at	0.384	GMPS	NM_003875	GMPS	guanine monphosphate synthetase	8833
218460_at	0.384	HEATR2	NM_017802	HEATR2	HEAT repeat containing 2	54919
215559_at	0.384	ABCC6	AI074459	ABCC6	ATP-binding cassette, sub-family C (CFTR/MRP), member 6	368
226946_at	0.383	FLJ30596	AI453203	FLJ30596	hypothetical protein FLJ30596	133686
211275_s_at	0.383	GYG1	AF087942	GYG1	glycogenin 1	2992
203003_at	0.383	MEF2D	AL530331	MEF2D	MADS box transcription enhancer factor 2, polypeptide D (myocyte enhancer factor 2D)	4209
213989_x_at	0.383	SETD4	AB004853	SETD4	SET domain containing 4	54093
204361_s_at	0.383	SCAP2	AB014486	SCAP2	src family associated phosphoprotein 2	8935
224160_s_at	0.383	ACAD9	BC001817	ACAD9	acyl-Coenzyme A dehydrogenase family, member 9	28976
201561_s_at	0.382	CLSTN1	NM_014944	CLSTN1	calsyntenin 1	22883
202959_at	0.382	MUT	AI433712	MUT	methylmalonyl Coenzyme A mutase	4594
218365_s_at	0.382	DARS2	AI765051	DARS2	aspartyl-tRNA synthetase 2 (mitochondrial)	55157
229001_at	0.382	PPP1R3E	BE259127	PPP1R3E	Protein phosphatase 1, regulatory (inhibitor) subunit 3E	90673
57082_at	0.381	LDLRAP1	AA169780	LDLRAP1	low density lipoprotein receptor adaptor protein 1	26119
203420_at	0.381	FAM8A1	NM_016255	FAM8A1	family with sequence similarity 8, member A1	51439
226969_at	0.381	LOC149448	AV706396	LOC149448	hypothetical protein LOC149448	149448
222496_s_at	0.381	FLJ20273	AW241742	FLJ20273	RNA-binding protein	54502
214318_s_at	0.38	FRY	W58342	FRY	furry homolog (Drosophila)	10129
228916_at	0.38	CWF19L2	BE857467	CWF19L2	CWF19-like 2, cell cycle control (S. pombe)	143884
1554588_a_at	0.38	TTC30B	BC033795	TTC30B	tetratricopeptide repeat domain 30B	150737
214769_at	0.38		AF052117	---	Clone 23809 mRNA sequence	---
202770_s_at	0.38	CCNG2	NM_004354	CCNG2	cyclin G2	901
232676_x_at	0.38	MYEF2	AK002075	MYEF2	myelin expression factor 2	50804
229000_at	0.38	ZNF77	AW450750	ZNF77	zinc finger protein 77	58492
228730_s_at	0.38	SCRN2	AW006952	SCRN2	secernin 2	90507
230207_s_at	0.38	DOCK5	AI692645	DOCK5	Dedicator of cytokinesis 5	80005
218277_s_at	0.379	DHX40	NM_024612	DHX40	DEAH (Asp-Glu-Ala-His) box polypeptide 40	79665
219169_s_at	0.379	TFB1M	NM_016020	TFB1M	transcription factor B1, mitochondrial	51106
44120_at	0.379	ADCK2	AI879381	ADCK2	aarF domain containing kinase 2	90956
215152_at	0.379	MYB	AI357042	MYB	v-myb myeloblastosis viral oncogene homolog (avian)	4602
211938_at	0.379	EIF4B	BF247371	EIF4B	eukaryotic translation initiation factor 4B	1975
1553542_at	0.379	CCDC125	NM_176816	CCDC125	coiled-coil domain containing 125	202243
221692_s_at	0.379	MRPL34	AB049652	MRPL34	mitochondrial ribosomal protein L34 /// mitochondrial ribosomal protein L34	64981
218705_s_at	0.379	SNX24	NM_014035	SNX24	sorting nexing 24	28966
210005_at	0.379	GART	D32051	GART	phosphoribosylglycinamide formyltransferase, phosphoribosylglycinamide synthetase, phosphoribosylaminoimidazole synthetase	2618
216251_s_at	0.379	TTLL12	BF965437	TTLL12	tubulin tyrosine ligase-like family, member 12	23170
213581_at	0.379	PDCD2	BF446180	PDCD2	programmed cell death 2	5134
206918_s_at	0.379	CPNE1	NM_003915	CPNE1	copine I	8904
221984_s_at	0.379	C2orf17	AL040896	C2orf17	chromosome 2 open reading frame 17	79137
205761_s_at	0.378	DUS4L	AW242981	DUS4L	dihydrouridine synthase 4-like (S. cerevisiae)	11062
223738_s_at	0.378	PGM2	AL136705	PGM2	phosphoglucomutase 2	55276
219469_at	0.378	DYNC2H1	NM_024606	DYNC2H1	dynein, cytoplasmic 2, heavy chain 1	79659
240358_at	0.378	DENND3	AA292747	DENND3	DENN/MADD domain containing 3	22898
212057_at	0.378	KIAA0182	AA206161	KIAA0182	KIAA0182	23199
228615_at	0.377	LOC286161	AW291761	LOC286161	hypothetical protein LOC286161	286161
239072_at	0.377		BE080109	---	CDNA FLJ46881 fis, clone UTERU3015647, moderately similar to Embigin precursor	---
211228_s_at	0.377	RAD17	AF085736	RAD17	RAD17 homolog (S. pombe)	5884
212332_at	0.377	RBL2	BF110947	RBL2	retinoblastoma-like 2 (p130)	5934
242714_at	0.377		AW500340	---	---	---
202666_s_at	0.377	ACTL6A	NM_004301	ACTL6A	actin-like 6A	86
206260_at	0.377	TGM4	NM_003241	TGM4	transglutaminase 4 (prostate)	7047
224879_at	0.377	C9orf123	BF315994	C9orf123	chromosome 9 open reading frame 123	90871
203257_s_at	0.377	C11orf49	NM_024113	C11orf49	chromosome 11 open reading frame 49	79096
219193_at	0.377	WDR70	NM_018034	WDR70	WD repeat domain 70	55100
203550_s_at	0.377	C1orf2	NM_006589	C1orf2	chromosome 1 open reading frame 2	10712
227274_at	0.376		AI709389	---	Transcribed locus	---
211810_s_at	0.376	GALC	D25284	GALC	galactosylceramidase	2581
235054_at	0.376	NUDT16	BF941983	NUDT16	nudix (nucleoside diphosphate linked moiety X)-type motif 16	131870
224931_at	0.376	SLC41A3	AK021925	SLC41A3	solute carrier family 41, member 3	54946
221267_s_at	0.376	FAM108A1	NM_031213	FAM108A1	family with sequence similarity 108, member A1 /// family with sequence similarity 108, member A1	81926
208967_s_at	0.376	AK2	U39945	AK2	adenylate kinase 2	204
202502_at	0.375	ACADM	NM_000016	ACADM	acyl-Coenzyme A dehydrogenase, C-4 to C-12 straight chain	34
212467_at	0.375	DNAJC13	AB014578	DNAJC13	DnaJ (Hsp40) homolog, subfamily C, member 13	23317
202590_s_at	0.375	PDK2	AL574319	PDK2	pyruvate dehydrogenase kinase, isozyme 2	5164
212565_at	0.375	STK38L	BE302191	STK38L	serine/threonine kinase 38 like	23012
233252_s_at	0.375	STRBP	AK024960	STRBP	spermatid perinuclear RNA binding protein	55342
217768_at	0.375	C14orf166	NM_016039	C14orf166	chromosome 14 open reading frame 166	51637
219242_at	0.375	CEP63	NM_025180	CEP63	centrosomal protein 63kDa	80254
219919_s_at	0.375	SSH3	NM_018276	SSH3	slingshot homolog 3 (Drosophila)	54961
227809_at	0.375	ZC3H6	AI703114	ZC3H6	Zinc finger CCCH-type containing 6	376940
203829_at	0.375	ELP4	NM_019040	ELP4	elongation protein 4 homolog (S. cerevisiae)	26610
202184_s_at	0.374	NUP133	NM_018230	NUP133	nucleoporin 133kDa	55746
201819_at	0.374	SCARB1	NM_005505	SCARB1	scavenger receptor class B, member 1	949
228284_at	0.374	TLE1	BE302305	TLE1	Transducin-like enhancer of split 1 (E(sp1) homolog, Drosophila)	7088
202491_s_at	0.374	IKBKAP	NM_003640	IKBKAP	inhibitor of kappa light polypeptide gene enhancer in B-cells, kinase complex-associated protein	8518
223452_s_at	0.374	DKFZP564J0863	AL117600	DKFZP564J0863	DKFZP564J0863 protein	25923
231804_at	0.374	RXFP1	AI805323	RXFP1	relaxin/insulin-like family peptide receptor 1	59350
219553_at	0.374	NME7	NM_013330	NME7	non-metastatic cells 7, protein expressed in (nucleoside-diphosphate kinase)	29922
209980_s_at	0.374	SHMT1	L23928	SHMT1	serine hydroxymethyltransferase 1 (soluble)	6470
243302_at	0.374	BCKDHB	AI452738	BCKDHB	Branched chain keto acid dehydrogenase E1, beta polypeptide (maple syrup urine disease)	594
203801_at	0.373	MRPS14	AA013164	MRPS14	mitochondrial ribosomal protein S14	63931
224699_s_at	0.373	FAM62B	BE385892	FAM62B	family with sequence similarity 62 (C2 domain containing) member B	57488
219401_at	0.373	XYLT2	NM_022167	XYLT2	xylosyltransferase II	64132
219960_s_at	0.373	UCHL5	NM_015984	UCHL5	ubiquitin carboxyl-terminal hydrolase L5	51377
230032_at	0.373	OSGEPL1	AW130077	OSGEPL1	O-sialoglycoprotein endopeptidase-like 1	64172
226851_at	0.373	LYPLAL1	AW612657	LYPLAL1	lysophospholipase-like 1	127018
224364_s_at	0.373	PPIL3	AF251049	PPIL3	peptidylprolyl isomerase (cyclophilin)-like 3 /// peptidylprolyl isomerase (cyclophilin)-like 3	53938
217736_s_at	0.373	EIF2AK1	NM_014413	EIF2AK1	eukaryotic translation initiation factor 2-alpha kinase 1	27102
227899_at	0.373	VIT	AI817458	VIT	vitrin	5212
230425_at	0.373	EPHB1	AI674183	EPHB1	EPH receptor B1	2047
202419_at	0.373	FVT1	NM_002035	FVT1	follicular lymphoma variant translocation 1	2531
218526_s_at	0.373	RANGNRF	NM_014185	RANGNRF	RAN guanine nucleotide release factor	29098
201709_s_at	0.373	NIPSNAP1	NM_003634	NIPSNAP1	nipsnap homolog 1 (C. elegans)	8508
223287_s_at	0.373	FOXP1	AF146696	FOXP1	forkhead box P1	27086
219043_s_at	0.373	PDCL3	NM_024065	PDCL3 /// LOC285359 /// LOC644850	phosducin-like 3 /// phosducin-like 3 pseudogene /// similar to phosducin-like 3	285359 /// 644850 /// 79031
218037_at	0.372	C2orf17	NM_024293	C2orf17	chromosome 2 open reading frame 17	79137
227864_s_at	0.372	FAM125A	AI091713	FAM125A	family with sequence similarity 125, member A	93343
215873_x_at	0.372	ABCC10	AK024446	ABCC10	ATP-binding cassette, sub-family C (CFTR/MRP), member 10	89845
205270_s_at	0.371	LCP2	NM_005565	LCP2	lymphocyte cytosolic protein 2 (SH2 domain containing leukocyte protein of 76kDa)	3937
212329_at	0.371	SCAP	D83782	SCAP	SREBP cleavage-activating protein	22937
1562012_at	0.371		AK074453	---	---	---
217988_at	0.371	CCNB1IP1	NM_021178	CCNB1IP1	cyclin B1 interacting protein 1	57820
214246_x_at	0.371	MINK1	AI859060	MINK1	misshapen-like kinase 1 (zebrafish)	50488
211825_s_at	0.371	FLI1	AF327066	FLI1	Friend leukemia virus integration 1	2313
201740_at	0.371	NDUFS3	NM_004551	NDUFS3	NADH dehydrogenase (ubiquinone) Fe-S protein 3, 30kDa (NADH-coenzyme Q reductase)	4722
222457_s_at	0.371	LIMA1	BC001247	LIMA1	LIM domain and actin binding 1	51474
203281_s_at	0.371	UBE1L	NM_003335	UBE1L	ubiquitin-activating enzyme E1-like	7318
217993_s_at	0.371	MAT2B	NM_013283	MAT2B	methionine adenosyltransferase II, beta	27430
235758_at	0.371	PNMA6A	BF508272	PNMA6A	paraneoplastic antigen like 6A	84968
222686_s_at	0.371	FLJ11151	AL572407	FLJ11151	hypothetical protein FLJ11151	55313
224812_at	0.371	HIBADH	AL577446	HIBADH	3-hydroxyisobutyrate dehydrogenase	11112
204957_at	0.371	ORC5L	NM_002553	ORC5L	origin recognition complex, subunit 5-like (yeast)	5001
218271_s_at	0.37	PARL	NM_018622	PARL	presenilin associated, rhomboid-like	55486
231714_s_at	0.37	AP4B1	NM_006594	AP4B1	adaptor-related protein complex 4, beta 1 subunit	10717
218270_at	0.37	MRPL24	NM_024540	MRPL24	mitochondrial ribosomal protein L24	79590
200597_at	0.37	EIF3S10	AI123320	EIF3S10	eukaryotic translation initiation factor 3, subunit 10 theta, 150/170kDa	8661
223318_s_at	0.37	ALKBH7	BC004393	ALKBH7	alkB, alkylation repair homolog 7 (E. coli)	84266
227942_s_at	0.37	CRIPT	BF591360	CRIPT	cysteine-rich PDZ-binding protein	9419
212690_at	0.369	DDHD2	AB018268	DDHD2	DDHD domain containing 2	23259
213321_at	0.369	BCKDHB	AL531533	BCKDHB	branched chain keto acid dehydrogenase E1, beta polypeptide (maple syrup urine disease)	594
222849_s_at	0.369	SCRN3	AI306487	SCRN3	secernin 3	79634
212482_at	0.369	RMND5A	BF671894	RMND5A	required for meiotic nuclear division 5 homolog A (S. cerevisiae)	64795
218078_s_at	0.369	ZDHHC3	NM_016598	ZDHHC3	zinc finger, DHHC-type containing 3	51304
1554077_a_at	0.369	TMEM53	BC007521	TMEM53	transmembrane protein 53	79639
213365_at	0.369	EXOD1	N64622	EXOD1	exonuclease domain containing 1	112479
204276_at	0.369	TK2	BE895437	TK2	thymidine kinase 2, mitochondrial	7084
225057_at	0.368	SLC15A4	AI636759	SLC15A4	Solute carrier family 15, member 4	121260
201459_at	0.368	RUVBL2	NM_006666	RUVBL2	RuvB-like 2 (E. coli)	10856
203790_s_at	0.368	HRSP12	N54448	HRSP12	heat-responsive protein 12	10247
201752_s_at	0.368	ADD3	AI763123	ADD3	adducin 3 (gamma)	120
220486_x_at	0.368	TMEM164	NM_017698	TMEM164 /// LOC653522	transmembrane protein 164 /// similar to hypothetical protein FLJ22679	653522 /// 84187
211727_s_at	0.368	COX11	BC005895	COX11	COX11 homolog, cytochrome c oxidase assembly protein (yeast) /// COX11 homolog, cytochrome c oxidase assembly protein (yeast)	1353
203190_at	0.368	NDUFS8	NM_002496	NDUFS8	NADH dehydrogenase (ubiquinone) Fe-S protein 8, 23kDa (NADH-coenzyme Q reductase)	4728
209068_at	0.368	HNRPDL	D89678	HNRPDL	heterogeneous nuclear ribonucleoprotein D-like	9987
218715_at	0.367	UTP6	NM_018428	UTP6	UTP6, small subunit (SSU) processome component, homolog (yeast)	55813
219241_x_at	0.367	SSH3	NM_017857	SSH3	slingshot homolog 3 (Drosophila)	54961
241365_at	0.367		AA002140	---	CDNA FLJ42259 fis, clone TKIDN2011289	---
213103_at	0.367	STARD13	AA128023	STARD13	START domain containing 13	90627
212360_at	0.367	AMPD2	AI916249	AMPD2	adenosine monophosphate deaminase 2 (isoform L)	271
218961_s_at	0.367	PNKP	NM_007254	PNKP	polynucleotide kinase 3'-phosphatase	11284
225082_at	0.367	CPSF3	NM_016207	CPSF3	cleavage and polyadenylation specific factor 3, 73kDa	51692
221958_s_at	0.367	GPR177	AA775681	GPR177	G protein-coupled receptor 177	79971
230381_at	0.367	C1orf186	AI587638	C1orf186	chromosome 1 open reading frame 186	440712
218461_at	0.367	ATPBD1C	NM_016301	ATPBD1C	ATP binding domain 1 family, member C	51184
208644_at	0.367	PARP1	M32721	PARP1	poly (ADP-ribose) polymerase family, member 1	142
224332_s_at	0.367	MRPL43	AB049656	MRPL43	mitochondrial ribosomal protein L43 /// mitochondrial ribosomal protein L43	84545
238429_at	0.366	TMEM71	AI342543	TMEM71	transmembrane protein 71	137835
202623_at	0.366	C14orf11	NM_018453	C14orf11	chromosome 14 open reading frame 11	55837
229850_at	0.366		N30152	---	Full length insert cDNA clone YX81F03	---
219222_at	0.366	RBKS	NM_022128	RBKS	ribokinase	64080
202003_s_at	0.366	ACAA2	NM_006111	ACAA2	acetyl-Coenzyme A acyltransferase 2 (mitochondrial 3-oxoacyl-Coenzyme A thiolase)	10449
232693_s_at	0.365	ZNF395	AK021850	ZNF395 /// FBXO16	zinc finger protein 395 /// F-box protein 16	157574 /// 55893
220256_s_at	0.365	OXCT2	NM_022120	OXCT2	3-oxoacid CoA transferase 2	64064
1555964_at	0.365	ARL17P1	BU623906	ARL17P1	ADP-ribosylation factor-like 17 pseudogene 1	51326
204613_at	0.365	PLCG2	NM_002661	PLCG2	phospholipase C, gamma 2 (phosphatidylinositol-specific)	5336
226007_at	0.365	HBLD1	AV715993	HBLD1	HESB like domain containing 1	122961
205074_at	0.365	SLC22A5	NM_003060	SLC22A5	solute carrier family 22 (organic cation transporter), member 5	6584
231808_at	0.365	KRTAP4-7	AY007106	KRTAP4-7	Keratin associated protein 4-7	85287
218910_at	0.365	TMEM16K	NM_018075	TMEM16K	transmembrane protein 16K	55129
224909_s_at	0.365	PREX1	BF308645	PREX1	phosphatidylinositol 3,4,5-trisphosphate-dependent RAC exchanger 1	57580
227185_at	0.365	LOC643988	BE378494	LOC643988 /// LOC647347	hypothetical protein LOC643988 /// hypothetical protein LOC647347	643988 /// 647347
203114_at	0.365	SSSCA1	NM_006396	SSSCA1	Sjogren's syndrome/scleroderma autoantigen 1	10534
227620_at	0.364		AV721564	---	---	---
230492_s_at	0.364	RP5-1022P6.2	BE328402	RP5-1022P6.2	hypothetical protein KIAA1434	56261
218146_at	0.364	GLT8D1	NM_018446	GLT8D1	glycosyltransferase 8 domain containing 1	55830
210589_s_at	0.364	GBA	D13287	GBA /// GBAP	glucosidase, beta; acid (includes glucosylceramidase) /// glucosidase, beta; acid, pseudogene	2629 /// 2630
209825_s_at	0.364	UCK2	BC002906	UCK2	uridine-cytidine kinase 2	7371
1555781_at	0.364	PQLC2	BC015324	PQLC2	PQ loop repeat containing 2	54896
214790_at	0.364	SENP6	AK001406	SENP6	SUMO1/sentrin specific peptidase 6	26054
204882_at	0.364	ARHGAP25	NM_014882	ARHGAP25	Rho GTPase activating protein 25	9938
222559_s_at	0.363	P15RS	T79568	P15RS	hypothetical protein FLJ10656	55197
200843_s_at	0.363	EPRS	NM_004446	EPRS	glutamyl-prolyl-tRNA synthetase	2058
203515_s_at	0.363	PMVK	NM_006556	PMVK	phosphomevalonate kinase	10654
222190_s_at	0.363	C16orf58	BC000822	C16orf58	chromosome 16 open reading frame 58	64755
202699_s_at	0.363	TMEM63A	AW510783	TMEM63A	transmembrane protein 63A	9725
230313_at	0.363		AA524412	---	Transcribed locus	---
225721_at	0.363	SYNPO2	AI658662	SYNPO2	synaptopodin 2	171024
210061_at	0.363	ZNF589	AF114817	ZNF589	zinc finger protein 589	51385
218112_at	0.362	MRPS34	NM_023936	MRPS34	mitochondrial ribosomal protein S34	65993
223201_s_at	0.362	TMEM164	AW205122	TMEM164 /// LOC653522	transmembrane protein 164 /// similar to hypothetical protein FLJ22679	653522 /// 84187
207063_at	0.362	CYorf14	NM_018542	CYorf14	chromosome Y open reading frame 14	55410
203351_s_at	0.362	ORC4L	AF047598	ORC4L	origin recognition complex, subunit 4-like (yeast)	5000
210075_at	0.362	2007-03-02	AF151074	2007-03-02	membrane-associated ring finger (C3HC4) 2	51257
221748_s_at	0.362	TNS1	AL046979	TNS1	tensin 1 /// tensin 1	7145
210254_at	0.362	MS4A3	L35848	MS4A3	membrane-spanning 4-domains, subfamily A, member 3 (hematopoietic cell-specific)	932
211987_at	0.362	TOP2B	NM_001068	TOP2B	topoisomerase (DNA) II beta 180kDa	7155
226715_at	0.362	FOXK1	AW007319	FOXK1	forkhead box K1	221937
205571_at	0.362	LIPT1	NM_015929	LIPT1	lipoyltransferase 1	51601
201892_s_at	0.362	IMPDH2	NM_000884	IMPDH2	IMP (inosine monophosphate) dehydrogenase 2	3615
232983_s_at	0.362	SERGEF	AJ243951	SERGEF	secretion regulating guanine nucleotide exchange factor	26297
208270_s_at	0.362	RNPEP	NM_020216	RNPEP	arginyl aminopeptidase (aminopeptidase B)	6051
222533_at	0.362	CRBN	AI676103	CRBN	cereblon	51185
222764_at	0.361	ASRGL1	AI928342	ASRGL1	asparaginase like 1	80150
238750_at	0.361		AW083576	---	---	---
219459_at	0.361	POLR3B	NM_018082	POLR3B	polymerase (RNA) III (DNA directed) polypeptide B	55703
201624_at	0.36	DARS	NM_001349	DARS	aspartyl-tRNA synthetase	1615
203189_s_at	0.36	NDUFS8	NM_002496	NDUFS8	NADH dehydrogenase (ubiquinone) Fe-S protein 8, 23kDa (NADH-coenzyme Q reductase)	4728
230020_at	0.36		AI536000	---	Transcribed locus, strongly similar to NP_057284.1 U6 snRNA-associated Sm-like protein LSm8 [Homo sapiens]	---
211702_s_at	0.36	USP32	AF350251	USP32	ubiquitin specific peptidase 32 /// ubiquitin specific peptidase 32	84669
201966_at	0.36	NDUFS2	NM_004550	NDUFS2	NADH dehydrogenase (ubiquinone) Fe-S protein 2, 49kDa (NADH-coenzyme Q reductase)	4720
227391_x_at	0.36	LRRFIP1	BE674143	LRRFIP1	leucine rich repeat (in FLII) interacting protein 1	9208
222151_s_at	0.36	CEP63	AK023738	CEP63	centrosomal protein 63kDa	80254
226338_at	0.36	TMEM55A	AA604382	TMEM55A	transmembrane protein 55A	55529
221740_x_at	0.36	LOC388397	AI140364	LOC388397	hypothetical LOC388397	388397
212370_x_at	0.359	FAM21B	AL080183	FAM21B /// RP11-56A21.1	family with sequence similarity 21, member B /// similar to KIAA0592 protein	387680 /// 55747
218158_s_at	0.359	APPL	NM_012096	APPL	adaptor protein containing pH domain, PTB domain and leucine zipper motif 1	26060
239340_at	0.359		R20647	---	Transcribed locus, strongly similar to XP_541723.2 PREDICTED: similar to zinc finger protein 536 [Canis familiaris]	---
223156_at	0.359	MRPS23	BC000242	MRPS23	mitochondrial ribosomal protein S23	51649
36030_at	0.359	HOM-TES-103	AL080214	HOM-TES-103	hypothetical protein LOC25900, isoform 3	25900
203241_at	0.359	UVRAG	NM_003369	UVRAG	UV radiation resistance associated gene	7405
205565_s_at	0.359	FXN	NM_000144	FXN	frataxin	2395
203253_s_at	0.358	HISPPD1	NM_015216	HISPPD1	Histidine acid phosphatase domain containing 1	23262
224060_s_at	0.358	DPH5	AF157319	DPH5	DPH5 homolog (S. cerevisiae)	51611
229332_at	0.358	GLOXD1	AI653050	GLOXD1	glyoxalase domain containing 1	84842
213555_at	0.358	RWDD2	AL049699	RWDD2	RWD domain containing 2	112611
212378_at	0.358	GART	NM_000819	GART	phosphoribosylglycinamide formyltransferase, phosphoribosylglycinamide synthetase, phosphoribosylaminoimidazole synthetase	2618
1555201_a_at	0.357	C6orf96	BC012081	C6orf96	chromosome 6 open reading frame 96	55005
221746_at	0.357	UBL4A	BE543027	UBL4A	ubiquitin-like 4A	8266
212181_s_at	0.357	NUDT4	AF191654	NUDT4	nudix (nucleoside diphosphate linked moiety X)-type motif 4	11163
225280_x_at	0.357	ARSD	N51673	ARSD	arylsulfatase D	414
223457_at	0.357	COPG2	AB047847	COPG2	coatomer protein complex, subunit gamma 2	26958
212523_s_at	0.357	KIAA0146	D63480	KIAA0146	KIAA0146	23514
203867_s_at	0.357	NLE1	NM_018096	NLE1	notchless homolog 1 (Drosophila)	54475
65585_at	0.357	FAM86C	AA527515	FAM86C /// FAM86B1 /// LOC648808 /// LOC653113 /// LOC653333 /// LOC653726 /// FAM86D	family with sequence similarity 86, member C /// family with sequence similarity 86, member B1 /// similar to CG7889-PA /// similar to CG7889-PA /// similar to CG7889-PA /// similar to family with sequence similarity 86, member B1 /// family with sequence similarity 86, member D	55199 /// 648808 /// 653113 /// 653333 /// 653726 /// 692099 /// 85002
226361_at	0.357	TMEM42	BF056095	TMEM42	transmembrane protein 42	131616
208637_x_at	0.357	ACTN1	BC003576	ACTN1	actinin, alpha 1	87
212061_at	0.357	SR140	AB002330	SR140	U2-associated SR140 protein	23350
230027_s_at	0.357	MRPL43	N74662	MRPL43	mitochondrial ribosomal protein L43	84545
220742_s_at	0.357	NGLY1	NM_018297	NGLY1	N-glycanase 1	55768
226684_at	0.356		AI217906	---	CDNA FLJ41457 fis, clone BRSTN2013502	---
227978_s_at	0.356	ZADH2	BF591611	ZADH2	zinc binding alcohol dehydrogenase, domain containing 2	284273
223936_s_at	0.356	FOXP1	BC005055	FOXP1	forkhead box P1	27086
223696_at	0.356	ARSD	BC003660	ARSD /// DPH5	arylsulfatase D /// DPH5 homolog (S. cerevisiae)	414 /// 51611
219326_s_at	0.356	B3GNT2	NM_006577	B3GNT2	UDP-GlcNAc:betaGal beta-1,3-N-acetylglucosaminyltransferase 2	10678
217823_s_at	0.356	UBE2J1	AL562528	UBE2J1	ubiquitin-conjugating enzyme E2, J1 (UBC6 homolog, yeast)	51465
205631_at	0.356	KIAA0586	NM_014749	KIAA0586	KIAA0586	9786
225682_s_at	0.356	POLR3H	AI587069	POLR3H	polymerase (RNA) III (DNA directed) polypeptide H (22.9kD)	171568
1554761_a_at	0.356	HEATR2	BC010850	HEATR2	HEAT repeat containing 2	54919
225059_at	0.355	AGTRAP	BE875567	AGTRAP	angiotensin II receptor-associated protein	57085
232740_at	0.355	MCM3APAS	BC002458	MCM3APAS	MCM3 minichromosome maintenance deficient 3 (S. cerevisiae) associated protein antisense	114044
212155_at	0.355	RNF187	AA085748	RNF187 /// LOC644942 /// LOC649694	ring finger protein 187 /// similar to ring finger protein 187 /// similar to ring finger protein 187	149603 /// 644942 /// 649694
223283_s_at	0.355	TSHZ1	AF039698	TSHZ1	teashirt family zinc finger 1	10194
211752_s_at	0.355	NDUFS7	BC005954	NDUFS7	NADH dehydrogenase (ubiquinone) Fe-S protein 7, 20kDa (NADH-coenzyme Q reductase) /// NADH dehydrogenase (ubiquinone) Fe-S protein 7, 20kDa (NADH-coenzyme Q reductase)	374291
225432_s_at	0.355	CSRP2BP	AF252257	CSRP2BP	CSRP2 binding protein	57325
213116_at	0.355	NEK3	AI191920	NEK3	NIMA (never in mitosis gene a)-related kinase 3	4752
226636_at	0.355	PLD1	AI378587	PLD1	phospholipase D1, phosphatidylcholine-specific	5337
218387_s_at	0.355	PGLS	NM_012088	PGLS	6-phosphogluconolactonase	25796
219487_at	0.355	BBS10	NM_024685	BBS10	Bardet-Biedl syndrome 10	79738
229265_at	0.355		AA927480	---	---	---
225169_at	0.355	INTS4	AL526652	INTS4	integrator complex subunit 4	92105
226850_at	0.355	SUMF1	AA683501	SUMF1	sulfatase modifying factor 1	285362
204017_at	0.354	KDELR3	NM_006855	KDELR3	KDEL (Lys-Asp-Glu-Leu) endoplasmic reticulum protein retention receptor 3	11015
226488_at	0.354	RCCD1	AW007826	RCCD1	RCC1 domain containing 1	91433
202164_s_at	0.354	CNOT8	AF180476	CNOT8	CCR4-NOT transcription complex, subunit 8	9337
202159_at	0.354	FARSLA	NM_004461	FARSLA	phenylalanine-tRNA synthetase-like, alpha subunit	2193
200098_s_at	0.354	ANAPC5	T33068	ANAPC5	anaphase promoting complex subunit 5 /// anaphase promoting complex subunit 5	51433
219489_s_at	0.354	NXN	NM_017821	NXN	nucleoredoxin	64359
217907_at	0.353	MRPL18	NM_014161	MRPL18	mitochondrial ribosomal protein L18	29074
205324_s_at	0.353	FTSJ1	NM_012280	FTSJ1	FtsJ homolog 1 (E. coli)	24140
235444_at	0.353	FOXP1	AI417897	FOXP1	forkhead box P1	27086
202562_s_at	0.353	C14orf1	AL136658	C14orf1	chromosome 14 open reading frame 1	11161
226126_at	0.353	MGC16169	AA702160	MGC16169	hypothetical protein MGC16169	93627
200715_x_at	0.353	RPL13A	BC000514	RPL13A	ribosomal protein L13a	23521
214894_x_at	0.352	MACF1	AK023285	MACF1	microtubule-actin crosslinking factor 1	23499
221570_s_at	0.352	METTL5	AF201938	METTL5	methyltransferase like 5	29081
203458_at	0.352	SPR	AI951454	SPR	sepiapterin reductase (7,8-dihydrobiopterin:NADP+ oxidoreductase)	6697
229575_at	0.352		AW271460	---	Transcribed locus	---
223703_at	0.352	C10orf11	AF267860	C10orf11	chromosome 10 open reading frame 11	83938
215215_s_at	0.352	LOC81691	AC004381	LOC81691	exonuclease NEF-sp	81691
213160_at	0.352	DOCK2	D86964	DOCK2	dedicator of cytokinesis 2	1794
222698_s_at	0.351	IMPACT	AF208694	IMPACT	Impact homolog (mouse)	55364
219891_at	0.351	PGPEP1	NM_017712	PGPEP1	pyroglutamyl-peptidase I	54858
205200_at	0.351	CLEC3B	NM_003278	CLEC3B	C-type lectin domain family 3, member B	7123
220770_s_at	0.351	LOC63920	NM_022090	LOC63920	transposon-derived Buster3 transposase-like	63920
1555526_a_at	0.351	2007-09-06	AF403061	2007-09-06	septin 6	23157
211036_x_at	0.35	ANAPC5	BC006301	ANAPC5	anaphase promoting complex subunit 5 /// anaphase promoting complex subunit 5	51433
203115_at	0.35	FECH	AU152635	FECH	ferrochelatase (protoporphyria)	2235
203964_at	0.35	NMI	NM_004688	NMI	N-myc (and STAT) interactor	9111
221754_s_at	0.35	CORO1B	AI341234	CORO1B	coronin, actin binding protein, 1B	57175
212630_at	0.35	EXOC3	AF055006	EXOC3	exocyst complex component 3	11336
201614_s_at	0.349	RUVBL1	NM_003707	RUVBL1	RuvB-like 1 (E. coli)	8607
210255_at	0.349	RAD51L1	U84138	RAD51L1	RAD51-like 1 (S. cerevisiae)	5890
204820_s_at	0.349	BTN3A3	NM_006994	BTN3A3 /// BTN3A2	butyrophilin, subfamily 3, member A3 /// butyrophilin, subfamily 3, member A2	10384 /// 11118
1554704_at	0.349	ATP8B3	BC033179	ATP8B3	ATPase, Class I, type 8B, member 3	148229
211534_x_at	0.349	PTPRN2	U65065	PTPRN2	protein tyrosine phosphatase, receptor type, N polypeptide 2	5799
222820_at	0.349	TNRC6C	AW005818	TNRC6C	trinucleotide repeat containing 6C	57690
222870_s_at	0.349	B3GNT2	AF288208	B3GNT2	UDP-GlcNAc:betaGal beta-1,3-N-acetylglucosaminyltransferase 2	10678
201841_s_at	0.349	HSPB1	NM_001540	HSPB1 /// MEIS3	heat shock 27kDa protein 1 /// Meis1, myeloid ecotropic viral integration site 1 homolog 3 (mouse)	3315 /// 56917
212914_at	0.349	CBX7	AV648364	CBX7	chromobox homolog 7	23492
219191_s_at	0.349	BIN2	NM_016293	BIN2	bridging integrator 2	51411
244532_x_at	0.348	LOC644488	AW665538	LOC644488	Hypothetical protein LOC644488	644488
226254_s_at	0.348	KIAA1430	AI912523	KIAA1430	KIAA1430	57587
223285_s_at	0.348	ST6GALNAC4	AW044319	ST6GALNAC4	ST6 (alpha-N-acetyl-neuraminyl-2,3-beta-galactosyl-1,3)-N-acetylgalactosaminide alpha-2,6-sialyltransferase 4	27090
205642_at	0.348	CEP110	NM_007018	CEP110	centrosomal protein 110kDa	11064
226127_at	0.348	ALKBH3	BF062547	ALKBH3	alkB, alkylation repair homolog 3 (E. coli)	221120
209022_at	0.348	STAG2	AK026678	STAG2	stromal antigen 2	10735
214369_s_at	0.348	RASGRP2	AI688812	RASGRP2	RAS guanyl releasing protein 2 (calcium and DAG-regulated)	10235
36920_at	0.348	MTM1	U46024	MTM1	myotubularin 1	4534
219041_s_at	0.347	REPIN1	NM_014374	REPIN1	replication initiator 1	29803
210830_s_at	0.347	PON2	AF001602	PON2	paraoxonase 2	5445
202183_s_at	0.347	KIF22	NM_007317	KIF22	kinesin family member 22	3835
239388_at	0.347	RNASET2	T53260	RNASET2	Ribonuclease T2	8635
203718_at	0.347	PNPLA6	NM_006702	PNPLA6	patatin-like phospholipase domain containing 6	10908
203405_at	0.347	DSCR2	NM_003720	DSCR2	Down syndrome critical region gene 2	8624
202519_at	0.347	MLXIP	NM_014938	MLXIP	MLX interacting protein	22877
238480_at	0.347	C18orf17	AI871745	C18orf17	Chromosome 18 open reading frame 17	125488
207270_x_at	0.347	CD300C	NM_006678	CD300C	CD300c molecule	10871
222388_s_at	0.347	VPS35	AF186382	VPS35	vacuolar protein sorting 35 (yeast)	55737
227492_at	0.347		AI829721	---	---	---
202769_at	0.347	CCNG2	AW134535	CCNG2	cyclin G2	901
227134_at	0.346	SYTL1	AI341537	SYTL1	synaptotagmin-like 1	84958
229810_at	0.346		AI796536	---	Transcribed locus, moderately similar to NP_055301.1 neuronal thread protein AD7c-NTP [Homo sapiens]	---
203305_at	0.346	F13A1	NM_000129	F13A1	coagulation factor XIII, A1 polypeptide	2162
215533_s_at	0.346	UBE4B	AF091093	UBE4B	ubiquitination factor E4B (UFD2 homolog, yeast)	10277
224962_at	0.346	LOC90120	AU153030	LOC90120	hypothetical gene supported by AK023162	90120
230131_x_at	0.346	ARSD	AI824034	ARSD	arylsulfatase D	414
225101_s_at	0.346	SNX14	AL578668	SNX14	sorting nexin 14	57231
214579_at	0.346	NPAL3	NM_020448	NPAL3	NIPA-like domain containing 3	57185
228075_x_at	0.346	TFB1M	AI341648	TFB1M	transcription factor B1, mitochondrial	51106
222761_at	0.346	BIVM	AI862694	BIVM	basic, immunoglobulin-like variable motif containing	54841
232075_at	0.346	WDR61	BF791874	WDR61	WD repeat domain 61	80349
203830_at	0.346	C17orf75	NM_022344	C17orf75	chromosome 17 open reading frame 75	64149
203778_at	0.346	MANBA	NM_005908	MANBA	mannosidase, beta A, lysosomal	4126
225483_at	0.345	VPS26B	AI971602	VPS26B	vacuolar protein sorting 26 homolog B (S. cerevisiae)	112936
227119_at	0.345		BF103856	---	Full-length cDNA clone CS0DK002YD06 of HeLa cells Cot 25-normalized of Homo sapiens (human)	---
202740_at	0.345	ACY1	NM_000666	ACY1	aminoacylase 1	95
225286_at	0.344	ARSD	AI741110	ARSD	arylsulfatase D	414
201781_s_at	0.344	AIP	AL558532	AIP	aryl hydrocarbon receptor interacting protein	9049
210685_s_at	0.344	UBE4B	AB028839	UBE4B	ubiquitination factor E4B (UFD2 homolog, yeast)	10277
211392_s_at	0.344	ZNF278	AF242522	ZNF278	zinc finger protein 278	23598
226542_at	0.344		AI300571	---	Full-length cDNA clone CS0DJ002YF02 of T cells (Jurkat cell line) Cot 10-normalized of Homo sapiens (human)	---
221249_s_at	0.344	FAM117A	NM_030802	FAM117A	family with sequence similarity 117, member A /// family with sequence similarity 117, member A	81558
227298_at	0.344	FLJ37798	AI806330	FLJ37798	hypothetical gene supported by AK095117	401264
200648_s_at	0.344	GLUL	NM_002065	GLUL	glutamate-ammonia ligase (glutamine synthetase)	2752
212651_at	0.344	RHOBTB1	AB018283	RHOBTB1	Rho-related BTB domain containing 1	9886
202315_s_at	0.344	BCR	NM_004327	BCR	breakpoint cluster region	613
202945_at	0.344	FPGS	NM_004957	FPGS	folylpolyglutamate synthase	2356
218388_at	0.344	PGLS	NM_012088	PGLS	6-phosphogluconolactonase	25796
229735_s_at	0.344	NPAL3	W15435	NPAL3	NIPA-like domain containing 3	57185
212413_at	0.343	2007-09-06	D50918	2007-09-06	septin 6	23157
218981_at	0.343	ACN9	NM_020186	ACN9	ACN9 homolog (S. cerevisiae)	57001
224996_at	0.343	MGC34646	N30209	MGC34646	Hypothetical protein MGC34646	157807
223412_at	0.343	KBTBD7	AL136782	KBTBD7	kelch repeat and BTB (POZ) domain containing 7	84078
225050_at	0.343	ZNF512	N22677	ZNF512	zinc finger protein 512	84450
201755_at	0.342	MCM5	NM_006739	MCM5	MCM5 minichromosome maintenance deficient 5, cell division cycle 46 (S. cerevisiae)	4174
220083_x_at	0.342	UCHL5	NM_016017	UCHL5	ubiquitin carboxyl-terminal hydrolase L5	51377
200070_at	0.342	C2orf24	BC001393	C2orf24	chromosome 2 open reading frame 24 /// chromosome 2 open reading frame 24	27013
201692_at	0.342	OPRS1	NM_005866	OPRS1	opioid receptor, sigma 1	10280
222603_at	0.342	KIAA1815	AL136980	KIAA1815	KIAA1815	79956
218882_s_at	0.342	WDR3	NM_006784	WDR3	WD repeat domain 3	10885
226159_at	0.342	LOC285636	N31982	LOC285636	hypothetical protein LOC285636	285636
225358_at	0.342	DNAJC19	AI003794	DNAJC19	DnaJ (Hsp40) homolog, subfamily C, member 19	131118
212627_s_at	0.342	EXOSC7	AL581473	EXOSC7	exosome component 7	23016
226355_at	0.341	WDR51A	AW001089	WDR51A	WD repeat domain 51A	25886
226272_at	0.341		N25986	---	Full length insert cDNA clone ZD79H10	---
224623_at	0.341	THOC3	BE614567	THOC3	THO complex 3	84321
241925_x_at	0.341		BF207870	---	Transcribed locus	---
206934_at	0.341	SIRPB1	NM_006065	SIRPB1	signal-regulatory protein beta 1	10326
203711_s_at	0.341	HIBCH	NM_014362	HIBCH	3-hydroxyisobutyryl-Coenzyme A hydrolase	26275
219033_at	0.341	PARP8	NM_024615	PARP8	poly (ADP-ribose) polymerase family, member 8	79668
225666_at	0.341	TMTC4	D80480	TMTC4	transmembrane and tetratricopeptide repeat containing 4	84899
223024_at	0.34	AP1M1	AL562950	AP1M1	adaptor-related protein complex 1, mu 1 subunit	8907
203517_at	0.34	MTX2	NM_006554	MTX2	metaxin 2	10651
217846_at	0.34	QARS	NM_005051	QARS	glutaminyl-tRNA synthetase	5859
227210_at	0.34		T65020	---	CDNA FLJ32568 fis, clone SPLEN2000098	---
203409_at	0.34	DDB2	NM_000107	DDB2	damage-specific DNA binding protein 2, 48kDa	1643
223013_at	0.34	TBL1XR1	AF267864	TBL1XR1	transducin (beta)-like 1X-linked receptor 1	79718
225317_at	0.339	ACBD6	AL574669	ACBD6	acyl-Coenzyme A binding domain containing 6	84320
214190_x_at	0.339	GGA2	AI799984	GGA2	golgi associated, gamma adaptin ear containing, ARF binding protein 2	23062
230179_at	0.339	LOC285812	N52572	LOC285812	hypothetical protein LOC285812	285812
204849_at	0.339	TCFL5	NM_006602	TCFL5	transcription factor-like 5 (basic helix-loop-helix)	10732
228370_at	0.339		BF114870	---	---	---
202138_x_at	0.339	JTV1	NM_006303	JTV1	JTV1 gene	7965
203905_at	0.339	PARN	NM_002582	PARN	poly(A)-specific ribonuclease (deadenylation nuclease)	5073
1556064_at	0.338	LOC284926	BQ575161	LOC284926	Hypothetical protein LOC284926	284926
1558212_at	0.337	FLJ35024	BC004474	FLJ35024	hypothetical LOC401491	401491
213562_s_at	0.337	SQLE	BF979497	SQLE	squalene epoxidase	6713
202758_s_at	0.337	RFXANK	NM_003721	RFXANK	regulatory factor X-associated ankyrin-containing protein	8625
201562_s_at	0.337	SORD	NM_003104	SORD	sorbitol dehydrogenase	6652
213039_at	0.337	ARHGEF18	AB011093	ARHGEF18	rho/rac guanine nucleotide exchange factor (GEF) 18	23370
223532_at	0.337	ANKRD39	AF151034	ANKRD39	ankyrin repeat domain 39	51239
202316_x_at	0.337	UBE4B	AW241715	UBE4B	ubiquitination factor E4B (UFD2 homolog, yeast)	10277
204164_at	0.337	SIPA1	NM_006747	SIPA1	signal-induced proliferation-associated gene 1	6494
217980_s_at	0.337	MRPL16	NM_017840	MRPL16	mitochondrial ribosomal protein L16	54948
202005_at	0.336	ST14	NM_021978	ST14	suppression of tumorigenicity 14 (colon carcinoma)	6768
224893_at	0.336	DKFZP564J0863	AA775408	DKFZP564J0863	DKFZP564J0863 protein	25923
213685_at	0.335		AA830143	---	Gene from PAC 886K2, chromosome 1	---
202369_s_at	0.335	TRAM2	NM_012288	TRAM2	translocation associated membrane protein 2	9697
201381_x_at	0.335	CACYBP	AF057356	CACYBP	calcyclin binding protein	27101
220176_at	0.335	NUBPL	NM_025152	NUBPL	nucleotide binding protein-like	80224
226611_s_at	0.335	PRR6	AA722878	PRR6	proline rich 6	201161
226765_at	0.334		AA971514	---	CDNA clone IMAGE:3897439	---
219190_s_at	0.334	EIF2C4	NM_017629	EIF2C4	eukaryotic translation initiation factor 2C, 4	192670
200632_s_at	0.334	NDRG1	NM_006096	NDRG1	N-myc downstream regulated gene 1	10397
229905_at	0.334		N92500	---	Transcribed locus	---
37232_at	0.334	KIAA0586	AB011158	KIAA0586	KIAA0586	9786
227049_at	0.334	ZADH2	N21127	ZADH2	zinc binding alcohol dehydrogenase, domain containing 2	284273
218653_at	0.334	SLC25A15	NM_014252	SLC25A15	solute carrier family 25 (mitochondrial carrier; ornithine transporter) member 15	10166
235683_at	0.334	SESN3	BF685808	SESN3	sestrin 3	143686
218908_at	0.334	ASPSCR1	NM_024083	ASPSCR1	alveolar soft part sarcoma chromosome region, candidate 1	79058
202659_at	0.333	PSMB10	NM_002801	PSMB10	proteasome (prosome, macropain) subunit, beta type, 10	5699
217969_at	0.333	C11orf2	NM_013265	C11orf2	chromosome 11 open reading frame2	738
243483_at	0.333	TRPM8	AI272941	TRPM8	transient receptor potential cation channel, subfamily M, member 8	79054
202735_at	0.333	EBP	NM_006579	EBP	emopamil binding protein (sterol isomerase)	10682
213920_at	0.333	CUTL2	AB006631	CUTL2	cut-like 2 (Drosophila)	23316
204412_s_at	0.333	NEFH	NM_021076	NEFH	neurofilament, heavy polypeptide 200kDa	4744
210314_x_at	0.333	TNFSF13	AF114013	TNFSF13 /// TNFSF12-TNFSF13	tumor necrosis factor (ligand) superfamily, member 13 /// tumor necrosis factor (ligand) superfamily, member 12-member 13	407977 /// 8741
225401_at	0.333	C1orf85	BF977145	C1orf85	chromosome 1 open reading frame 85	112770
211559_s_at	0.333	CCNG2	L49506	CCNG2	cyclin G2	901
217892_s_at	0.333	LIMA1	NM_016357	LIMA1	LIM domain and actin binding 1	51474
219709_x_at	0.333	C16orf24	NM_023933	C16orf24	chromosome 16 open reading frame 24	65990
225784_s_at	0.333	KIAA1166	AU150745	KIAA1166	KIAA1166	55906
202318_s_at	0.332	SENP6	AF306508	SENP6	SUMO1/sentrin specific peptidase 6	26054
227295_at	0.332	IKIP	AW182575	IKIP	IKK interacting protein	121457
226789_at	0.332		W84421	---	CDNA FLJ46881 fis, clone UTERU3015647, moderately similar to Embigin precursor	---
203576_at	0.332	BCAT2	NM_001190	BCAT2	branched chain aminotransferase 2, mitochondrial	587
228283_at	0.332	MGC61571	BE963026	MGC61571	hypothetical protein MGC61571	152100
201985_at	0.332	KIAA0196	NM_014846	KIAA0196	KIAA0196	9897
232645_at	0.331	LOC153684	AW665885	LOC153684	hypothetical protein LOC153684	153684
200752_s_at	0.331	CAPN1	NM_005186	CAPN1	calpain 1, (mu/I) large subunit	823
228334_x_at	0.331	KIAA1712	AI633734	KIAA1712	KIAA1712	80817
205469_s_at	0.331	IRF5	NM_002200	IRF5	interferon regulatory factor 5	3663
202993_at	0.331	ILVBL	NM_006844	ILVBL	ilvB (bacterial acetolactate synthase)-like	10994
51192_at	0.331	SSH3	AA134926	SSH3	slingshot homolog 3 (Drosophila)	54961
204072_s_at	0.331	FRY	NM_023037	FRY	furry homolog (Drosophila)	10129
203236_s_at	0.331	LGALS9	NM_009587	LGALS9	lectin, galactoside-binding, soluble, 9 (galectin 9)	3965
209218_at	0.331	SQLE	AF098865	SQLE	squalene epoxidase	6713
205538_at	0.331	CORO2A	NM_003389	CORO2A	coronin, actin binding protein, 2A	7464
231842_at	0.331	KIAA1462	AL553774	KIAA1462	KIAA1462	57608
230456_at	0.331	OAF	BE501559	OAF	OAF homolog (Drosophila)	220323
212694_s_at	0.331	PCCB	NM_000532	PCCB	propionyl Coenzyme A carboxylase, beta polypeptide	5096
1555734_x_at	0.331	AP1S3	AF393369	AP1S3	adaptor-related protein complex 1, sigma 3 subunit	130340
200037_s_at	0.331	CBX3	NM_016587	CBX3 /// LOC653972	chromobox homolog 3 (HP1 gamma homolog, Drosophila) /// chromobox homolog 3 (HP1 gamma homolog, Drosophila) /// similar to chromobox homolog 3 /// similar to chromobox homolog 3	11335 /// 653972
236421_at	0.33	ANKRD45	AI204272	ANKRD45	ankyrin repeat domain 45	339416
209777_s_at	0.33	SLC19A1	AF004354	SLC19A1	solute carrier family 19 (folate transporter), member 1	6573
217826_s_at	0.33	UBE2J1	NM_016021	UBE2J1	ubiquitin-conjugating enzyme E2, J1 (UBC6 homolog, yeast)	51465
225176_at	0.33	LNPEP	AA156754	LNPEP	Leucyl/cystinyl aminopeptidase	4012
202414_at	0.33	ERCC5	NM_000123	ERCC5	excision repair cross-complementing rodent repair deficiency, complementation group 5 (xeroderma pigmentosum, complementation group G (Cockayne syndrome))	2073
212407_at	0.33	KIAA0859	AL049669	KIAA0859	KIAA0859	51603
44040_at	0.33	FBXO41	AA524093	FBXO41	F-box protein 41	150726
1569107_s_at	0.33	ZNF642	BQ433060	ZNF642	zinc finger protein 642	339559
218725_at	0.33	SLC25A22	NM_024698	SLC25A22	solute carrier family 25 (mitochondrial carrier: glutamate), member 22	79751
218679_s_at	0.33	VPS28	NM_016208	VPS28	vacuolar protein sorting 28 homolog (S. cerevisiae)	51160
201924_at	0.329	AFF1	NM_005935	AFF1	AF4/FMR2 family, member 1	4299
225311_at	0.329	IVD	AA081349	IVD	isovaleryl Coenzyme A dehydrogenase	3712
209094_at	0.329	DDAH1	AL078459	DDAH1	dimethylarginine dimethylaminohydrolase 1	23576
37462_i_at	0.329	SF3A2	L21990	SF3A2	splicing factor 3a, subunit 2, 66kDa	8175
204101_at	0.329	MTM1	NM_000252	MTM1	myotubularin 1	4534
218434_s_at	0.329	AACS	NM_023928	AACS	acetoacetyl-CoA synthetase	65985
212945_s_at	0.329	MGA	BE502432	MGA	MAX gene associated	23269
206506_s_at	0.329	SUPT3H	NM_003599	SUPT3H	suppressor of Ty 3 homolog (S. cerevisiae)	8464
225367_at	0.329	PGM2	BF512139	PGM2	phosphoglucomutase 2	55276
1555733_s_at	0.329	AP1S3	AF393369	AP1S3	adaptor-related protein complex 1, sigma 3 subunit	130340
238206_at	0.329		AI089319	---	Transcribed locus, strongly similar to NP_067647.1 leucine-rich repeat-containing G protein-coupled receptor 7 [Homo sapiens]	---
208107_s_at	0.328	LOC81691	NM_030941	LOC81691	exonuclease NEF-sp /// exonuclease NEF-sp	81691
1554470_s_at	0.328	BTBD15	BC030580	BTBD15	BTB (POZ) domain containing 15	29068
217173_s_at	0.328	LDLR	S70123	LDLR	low density lipoprotein receptor (familial hypercholesterolemia)	3949
208722_s_at	0.328	ANAPC5	BC001081	ANAPC5	anaphase promoting complex subunit 5	51433
210691_s_at	0.327	CACYBP	AF275803	CACYBP	calcyclin binding protein	27101
219234_x_at	0.327	SCRN3	NM_024583	SCRN3	secernin 3	79634
235912_at	0.327	FAM62B	BE552155	FAM62B	Family with sequence similarity 62 (C2 domain containing) member B	57488
225266_at	0.327	ZNF652	AA526904	ZNF652	Zinc finger protein 652	22834
231841_s_at	0.327	KIAA1462	AL553774	KIAA1462	KIAA1462	57608
203006_at	0.327	INPP5A	NM_005539	INPP5A	inositol polyphosphate-5-phosphatase, 40kDa	3632
217825_s_at	0.327	UBE2J1	AF151039	UBE2J1	ubiquitin-conjugating enzyme E2, J1 (UBC6 homolog, yeast)	51465
212890_at	0.327	MGC15523	BF663461	MGC15523	hypothetical protein MGC15523	124565
209461_x_at	0.326	WDR18	BC001648	WDR18	WD repeat domain 18	57418
205269_at	0.326	LCP2	AI123251	LCP2	lymphocyte cytosolic protein 2 (SH2 domain containing leukocyte protein of 76kDa)	3937
212174_at	0.326	AK2	W02312	AK2	adenylate kinase 2	204
225976_at	0.326	BTF3L4	AL568049	BTF3L4	basic transcription factor 3-like 4	91408
236963_at	0.326		AV700946	---	Transcribed locus, weakly similar to XP_371841.1 PREDICTED: similar to hypothetical protein (L1H 3 region) - human [Homo sapiens]	---
227442_at	0.325	COX18	BG283902	COX18	COX18 cytochrome c oxidase assembly homolog (S. cerevisiae)	285521
203513_at	0.325	KIAA1840	NM_025137	KIAA1840	KIAA1840	80208
209971_x_at	0.325	JTV1	AI928526	JTV1	JTV1 gene	7965
212828_at	0.325	SYNJ2	AA191573	SYNJ2	synaptojanin 2	8871
212135_s_at	0.325	ATP2B4	AW517686	ATP2B4	ATPase, Ca++ transporting, plasma membrane 4	493
225698_at	0.325	C5orf26	BF314746	C5orf26	chromosome 5 open reading frame 26	114915
201270_x_at	0.325	NUDCD3	NM_015332	NUDCD3	NudC domain containing 3	23386
224452_s_at	0.325	MGC12966	BC006110	MGC12966	hypothetical protein LOC84792 /// hypothetical protein LOC84792	84792
203715_at	0.325	TBCE	NM_003193	TBCE	tubulin-specific chaperone e	6905
218194_at	0.324	REXO2	NM_015523	REXO2	REX2, RNA exonuclease 2 homolog (S. cerevisiae)	25996
204513_s_at	0.324	ELMO1	NM_014800	ELMO1	engulfment and cell motility 1	9844
226134_s_at	0.324		AI978754	---	Transcribed locus	---
213787_s_at	0.323	EBP	AV702405	EBP	emopamil binding protein (sterol isomerase)	10682
217752_s_at	0.323	CNDP2	NM_018235	CNDP2	CNDP dipeptidase 2 (metallopeptidase M20 family)	55748
221718_s_at	0.323	AKAP13	M90360	AKAP13	A kinase (PRKA) anchor protein 13 /// A kinase (PRKA) anchor protein 13	11214
244535_at	0.323	FOXP1	AI760944	FOXP1	Forkhead box P1	27086
1553972_a_at	0.323	CBS	BC007257	CBS	cystathionine-beta-synthase	875
201350_at	0.323	FLOT2	NM_004475	FLOT2	flotillin 2	2319
202214_s_at	0.322	CUL4B	NM_003588	CUL4B	cullin 4B	8450
221893_s_at	0.322	ADCK2	N32831	ADCK2	aarF domain containing kinase 2	90956
203983_at	0.322	TSNAX	NM_005999	TSNAX	translin-associated factor X	7257
204290_s_at	0.322	ALDH6A1	NM_005589	ALDH6A1	aldehyde dehydrogenase 6 family, member A1	4329
1552256_a_at	0.322	SCARB1	NM_005505	SCARB1	scavenger receptor class B, member 1	949
204485_s_at	0.322	TOM1L1	NM_005486	TOM1L1	target of myb1-like 1 (chicken)	10040
238878_at	0.322	ARX	AA496211	ARX	aristaless related homeobox	170302
204262_s_at	0.321	PSEN2	NM_000447	PSEN2	presenilin 2 (Alzheimer disease 4)	5664
212183_at	0.321	NUDT4	AW511135	NUDT4	nudix (nucleoside diphosphate linked moiety X)-type motif 4	11163
229337_at	0.321	USP2	AW274034	USP2	ubiquitin specific peptidase 2	9099
223403_s_at	0.321	POLR1B	BC004882	POLR1B	polymerase (RNA) I polypeptide B, 128kDa	84172
244650_at	0.321	LOC651803	AA581439	LOC651803	hypothetical protein LOC651803	651803
210502_s_at	0.321	PPIE	AF042386	PPIE	peptidylprolyl isomerase E (cyclophilin E)	10450
218072_at	0.321	COMMD9	NM_014186	COMMD9	COMM domain containing 9	29099
221551_x_at	0.32	ST6GALNAC4	AB035172	ST6GALNAC4	ST6 (alpha-N-acetyl-neuraminyl-2,3-beta-galactosyl-1,3)-N-acetylgalactosaminide alpha-2,6-sialyltransferase 4	27090
208915_s_at	0.32	GGA2	AF190863	GGA2	golgi associated, gamma adaptin ear containing, ARF binding protein 2	23062
221652_s_at	0.32	C12orf11	AF274950	C12orf11	chromosome 12 open reading frame 11	55726
221256_s_at	0.32	HDHD3	NM_031219	HDHD3	haloacid dehalogenase-like hydrolase domain containing 3 /// haloacid dehalogenase-like hydrolase domain containing 3	81932
226610_at	0.32	PRR6	AA722878	PRR6	proline rich 6	201161
225579_at	0.32	PQLC3	AL516202	PQLC3	PQ loop repeat containing 3	130814
206050_s_at	0.32	RNH1	NM_002939	RNH1	ribonuclease/angiogenin inhibitor 1	6050
223306_at	0.32	EBPL	AF243433	EBPL	emopamil binding protein-like	84650
227087_at	0.319		AA126419	---	CDNA FLJ34214 fis, clone FCBBF3021807	---
223157_at	0.319	C4orf14	BC004894	C4orf14	chromosome 4 open reading frame 14	84273
239934_x_at	0.319	HOXA11S	AA480677	HOXA11S	Homeo box A11, antisense	221883
224690_at	0.319	C20orf108	BG432350	C20orf108	chromosome 20 open reading frame 108	116151
221188_s_at	0.319	CIDEB	NM_014430	CIDEB	cell death-inducing DFFA-like effector b	27141
232252_at	0.319	DUSP27	AI822125	DUSP27	dual specificity phosphatase 27 (putative)	92235
209539_at	0.319	ARHGEF6	D25304	ARHGEF6	Rac/Cdc42 guanine nucleotide exchange factor (GEF) 6	9459
207522_s_at	0.318	ATP2A3	NM_005173	ATP2A3	ATPase, Ca++ transporting, ubiquitous	489
64486_at	0.318	CORO1B	AI341234	CORO1B	coronin, actin binding protein, 1B	57175
211391_s_at	0.318	ZNF278	AF254087	ZNF278	zinc finger protein 278	23598
231271_x_at	0.318	NMRAL1	AI080701	NMRAL1	NmrA-like family domain containing 1	57407
223154_at	0.318	MRPL1	AF212225	MRPL1	mitochondrial ribosomal protein L1	65008
239538_at	0.318	ZRANB3	BG548811	ZRANB3	zinc finger, RAN-binding domain containing 3	84083
220040_x_at	0.318	KIAA1166	NM_018684	KIAA1166	KIAA1166	55906
1554145_a_at	0.317	CCDC128	BC040721	CCDC128	coiled-coil domain containing 128	129285
213333_at	0.317	MDH2	AL520774	MDH2	malate dehydrogenase 2, NAD (mitochondrial)	4191
1555974_a_at	0.317	FLJ39051	BU617042	FLJ39051	Hypothetical gene supported by AK096370	399972
235698_at	0.317	ZFP90	AA771779	ZFP90	zinc finger protein 90 homolog (mouse)	146198
223441_at	0.317	SLC17A5	AK026921	SLC17A5	solute carrier family 17 (anion/sugar transporter), member 5	26503
219278_at	0.317	MAP3K6	NM_004672	MAP3K6	mitogen-activated protein kinase kinase kinase 6	9064
213485_s_at	0.317	ABCC10	AK000002	ABCC10	ATP-binding cassette, sub-family C (CFTR/MRP), member 10	89845
238953_at	0.317	SP2	AA993833	SP2	Sp2 transcription factor	6668
204458_at	0.317	LYPLA3	AL110209	LYPLA3	lysophospholipase 3 (lysosomal phospholipase A2)	23659
244752_at	0.317	ZNF438	AI563915	ZNF438	zinc finger protein 438	220929
212699_at	0.316	SCAMP5	BE222801	SCAMP5	secretory carrier membrane protein 5	192683
202431_s_at	0.316	MYC	NM_002467	MYC	v-myc myelocytomatosis viral oncogene homolog (avian)	4609
213094_at	0.316	GPR126	AL033377	GPR126	G protein-coupled receptor 126	57211
232024_at	0.316	GIMAP2	AI431931	GIMAP2	GTPase, IMAP family member 2	26157
242001_at	0.316	IDH1	AA825652	IDH1	Isocitrate dehydrogenase 1 (NADP+), soluble	3417
221687_s_at	0.316	FAM125B	BC000122	FAM125B	family with sequence similarity 125, member B	89853
239240_at	0.316	NFE2L2	AI814116	NFE2L2	Nuclear factor (erythroid-derived 2)-like 2	4780
204044_at	0.316	QPRT	NM_014298	QPRT	quinolinate phosphoribosyltransferase (nicotinate-nucleotide pyrophosphorylase (carboxylating))	23475
229989_at	0.315	LOC91893	AA805700	LOC91893	hypothetical protein BC006136	91893
235241_at	0.315	FLJ90709	BF696757	FLJ90709	hypothetical protein FLJ90709	153129
208636_at	0.315	ACTN1	AI082078	ACTN1	actinin, alpha 1	87
239457_at	0.315	ATP8B3	AA905217	ATP8B3	ATPase, Class I, type 8B, member 3	148229
1560553_at	0.315	TIAF1	BC011938	TIAF1	TGFB1-induced anti-apoptotic factor 1	9220
202117_at	0.314	ARHGAP1	BG468434	ARHGAP1	Rho GTPase activating protein 1	392
220937_s_at	0.314	ST6GALNAC4	NM_014403	ST6GALNAC4	ST6 (alpha-N-acetyl-neuraminyl-2,3-beta-galactosyl-1,3)-N-acetylgalactosaminide alpha-2,6-sialyltransferase 4	27090
214475_x_at	0.314	CAPN3	AF127764	CAPN3	calpain 3, (p94)	825
203162_s_at	0.314	KATNB1	NM_005886	KATNB1	katanin p80 (WD repeat containing) subunit B 1	10300
236465_at	0.313	RNF175	AW051591	RNF175	ring finger protein 175	285533
230306_at	0.313	VPS26B	AA514326	VPS26B	vacuolar protein sorting 26 homolog B (S. cerevisiae)	112936
202149_at	0.312	NEDD9	AL136139	NEDD9	neural precursor cell expressed, developmentally down-regulated 9	4739
203765_at	0.312	GCA	NM_012198	GCA	grancalcin, EF-hand calcium binding protein /// grancalcin, EF-hand calcium binding protein	25801
244251_at	0.312	LCP2	BF363430	LCP2	Lymphocyte cytosolic protein 2 (SH2 domain containing leukocyte protein of 76kDa)	3937
226591_at	0.312		BG413612	---	CDNA FLJ33569 fis, clone BRAMY2010317	---
230391_at	0.312		BF439449	---	---	---
235201_at	0.312	FOXP2	AW167727	FOXP2	Forkhead box P2	93986
215771_x_at	0.312	RET	X15786	RET	ret proto-oncogene (multiple endocrine neoplasia and medullary thyroid carcinoma 1, Hirschsprung disease)	5979
226912_at	0.311	ZDHHC23	AW003367	ZDHHC23	zinc finger, DHHC-type containing 23	254887
218701_at	0.311	LACTB2	NM_016027	LACTB2	lactamase, beta 2	51110
225359_at	0.311	DNAJC19	BF666961	DNAJC19	DnaJ (Hsp40) homolog, subfamily C, member 19	131118
219641_at	0.311	DET1	NM_017996	DET1	de-etiolated homolog 1 (Arabidopsis)	55070
218970_s_at	0.311	CUTC	NM_015960	CUTC	cutC copper transporter homolog (E. coli)	51076
227417_at	0.31	MOSC2	AW057543	MOSC2	MOCO sulphurase C-terminal domain containing 2	54996
1556728_at	0.31	DLEU8	T92265	DLEU8	Deleted in lymphocytic leukemia 8	79621
1566880_at	0.31	AFF3	AL833691	AFF3	AF4/FMR2 family, member 3	3899
227544_at	0.31	C14orf83	H07095	C14orf83	chromosome 14 open reading frame 83	161145
225332_at	0.31	KRTAP4-7	BF674064	KRTAP4-7	Keratin associated protein 4-7	85287
221096_s_at	0.309	TMCO6	NM_018502	TMCO6	transmembrane and coiled-coil domains 6	55374
220690_s_at	0.309	DHRS7B	NM_015510	DHRS7B	dehydrogenase/reductase (SDR family) member 7B	25979
203686_at	0.309	MPG	NM_002434	MPG	N-methylpurine-DNA glycosylase	4350
221777_at	0.309	C12orf52	BE966197	C12orf52	chromosome 12 open reading frame 52	84934
223179_at	0.309	YPEL3	BC005009	YPEL3	yippee-like 3 (Drosophila)	83719
225313_at	0.309		AI627538	---	---	---
205996_s_at	0.309	AK2	NM_013411	AK2	adenylate kinase 2	204
203555_at	0.309	PTPN18	NM_014369	PTPN18	protein tyrosine phosphatase, non-receptor type 18 (brain-derived)	26469
217891_at	0.309	C16orf58	NM_022744	C16orf58	chromosome 16 open reading frame 58	64755
201612_at	0.309	ALDH9A1	NM_000696	ALDH9A1	aldehyde dehydrogenase 9 family, member A1	223
207714_s_at	0.308	SERPINH1	NM_004353	SERPINH1	serpin peptidase inhibitor, clade H (heat shock protein 47), member 1, (collagen binding protein 1)	871
211105_s_at	0.308	NFATC1	U80918	NFATC1	nuclear factor of activated T-cells, cytoplasmic, calcineurin-dependent 1	4772
200862_at	0.308	DHCR24	NM_014762	DHCR24	24-dehydrocholesterol reductase	1718
212816_s_at	0.308	CBS	BE613178	CBS	cystathionine-beta-synthase	875
201570_at	0.308	SAMM50	NM_015380	SAMM50	sorting and assembly machinery component 50 homolog (S. cerevisiae)	25813
202368_s_at	0.308	TRAM2	AI986461	TRAM2	translocation associated membrane protein 2	9697
216602_s_at	0.307	FARSLA	AD000092	FARSLA	phenylalanine-tRNA synthetase-like, alpha subunit	2193
219360_s_at	0.307	TRPM4	NM_017636	TRPM4	transient receptor potential cation channel, subfamily M, member 4	54795
214033_at	0.307	LOC653770	AI084637	LOC653770	similar to ATP-binding cassette, sub-family C, member 6	653770
205147_x_at	0.307	NCF4	NM_000631	NCF4	neutrophil cytosolic factor 4, 40kDa	4689
213022_s_at	0.307		NM_007124	---	---	---
224826_at	0.306	RP5-1022P6.2	AK001947	RP5-1022P6.2	hypothetical protein KIAA1434	56261
205052_at	0.306	AUH	NM_001698	AUH	AU RNA binding protein/enoyl-Coenzyme A hydratase	549
225719_s_at	0.306	MRPL55	BG497783	MRPL55	mitochondrial ribosomal protein L55	128308
220035_at	0.306	NUP210	NM_024923	NUP210	nucleoporin 210kDa	23225
227656_at	0.306	C6orf70	AW968493	C6orf70	chromosome 6 open reading frame 70	55780
229390_at	0.306	RP1-93H18.5	AV734646	RP1-93H18.5	hypothetical protein LOC441168	441168
210963_s_at	0.306	GYG2	U94363	GYG2	glycogenin 2	8908
202308_at	0.306	SREBF1	NM_004176	SREBF1	sterol regulatory element binding transcription factor 1	6720
208072_s_at	0.306	DGKD	NM_003648	DGKD	diacylglycerol kinase, delta 130kDa	8527
203680_at	0.306	PRKAR2B	NM_002736	PRKAR2B	protein kinase, cAMP-dependent, regulatory, type II, beta	5577
226590_at	0.306	LOC286334	AA910497	LOC286334	hypothetical protein LOC286334	286334
204875_s_at	0.306	GMDS	NM_001500	GMDS	GDP-mannose 4,6-dehydratase	2762
206116_s_at	0.306	TPM1	NM_000366	TPM1	tropomyosin 1 (alpha)	7168
204498_s_at	0.306	ADCY9	NM_001116	ADCY9	adenylate cyclase 9	115
202494_at	0.306	PPIE	NM_006112	PPIE	peptidylprolyl isomerase E (cyclophilin E)	10450
205573_s_at	0.305	SNX7	NM_015976	SNX7	sorting nexin 7	51375
205500_at	0.305	C5	NM_001735	C5	complement component 5	727
223084_s_at	0.305	CCNDBP1	AF246144	CCNDBP1	cyclin D-type binding-protein 1	23582
203919_at	0.305	TCEA2	NM_003195	TCEA2	transcription elongation factor A (SII), 2	6919
224884_at	0.305	AKAP13	AW575773	AKAP13	A kinase (PRKA) anchor protein 13	11214
211023_at	0.305	PDHB	AL117618	PDHB	pyruvate dehydrogenase (lipoamide) beta	5162
201569_s_at	0.305	SAMM50	NM_015380	SAMM50	sorting and assembly machinery component 50 homolog (S. cerevisiae)	25813
225164_s_at	0.304	EIF2AK4	AB037759	EIF2AK4	eukaryotic translation initiation factor 2 alpha kinase 4	440275
222752_s_at	0.304	C1orf75	AK024066	C1orf75	chromosome 1 open reading frame 75	55248
242509_at	0.304	MGC17624	R71072	MGC17624	MGC17624 protein	404550
226219_at	0.304	ARHGAP30	AW575123	ARHGAP30	Rho GTPase activating protein 30	257106
218689_at	0.304	FANCF	NM_022725	FANCF	Fanconi anemia, complementation group F	2188
224464_s_at	0.304	NUDT22	BC006129	NUDT22	nudix (nucleoside diphosphate linked moiety X)-type motif 22 /// nudix (nucleoside diphosphate linked moiety X)-type motif 22	84304
225469_at	0.304	LOC144363	AA015609	LOC144363	hypothetical protein LOC144363	144363
236295_s_at	0.304	NOD3	AA694067	NOD3	NOD3 protein	197358
242760_x_at	0.303	PIGB	AA808203	PIGB	phosphatidylinositol glycan anchor biosynthesis, class B	9488
218351_at	0.303	COMMD8	NM_017845	COMMD8	COMM domain containing 8	54951
1554830_a_at	0.303	STEAP3	AF262322	STEAP3	STEAP family member 3	55240
202715_at	0.302	CAD	NM_004341	CAD /// ARHGEF5 /// LOC653691	carbamoyl-phosphate synthetase 2, aspartate transcarbamylase, and dihydroorotase /// Rho guanine nucleotide exchange factor (GEF) 5 /// FLJ40722-like	653691 /// 790 /// 7984
225225_at	0.302	KRTAP4-7	BF791544	KRTAP4-7	Keratin associated protein 4-7	85287
201000_at	0.302	AARS	NM_001605	AARS	alanyl-tRNA synthetase	16
212242_at	0.302	TUBA1	AL565074	TUBA1	tubulin, alpha 1	7277
213995_at	0.302	ATP5S	AW195882	ATP5S	ATP synthase, H+ transporting, mitochondrial F0 complex, subunit s (factor B)	27109
226707_at	0.302	NAPRT1	AI925574	NAPRT1	nicotinate phosphoribosyltransferase domain containing 1	93100
217608_at	0.302	P18SRP	AW408767	P18SRP	P18SRP protein	285672
215221_at	0.302	FOXP1	AK025064	FOXP1	Forkhead box P1	27086
236513_at	0.302	MGC21644	AW770245	MGC21644	Hypothetical protein MGC21644	153768
228394_at	0.302		BE504180	---	Transcribed locus	---
235714_at	0.301		AA203132	---	---	---
204552_at	0.301		AA355179	---	CDNA FLJ34214 fis, clone FCBBF3021807	---
209760_at	0.301	KIAA0922	AL136932	KIAA0922	KIAA0922	23240
217974_at	0.301	TM7SF3	NM_016551	TM7SF3	transmembrane 7 superfamily member 3	51768
220371_s_at	0.301	SLC12A9	NM_020246	SLC12A9	solute carrier family 12 (potassium/chloride transporters), member 9	56996
212573_at	0.301	ENDOD1	AF131747	ENDOD1	endonuclease domain containing 1	23052
222148_s_at	0.301	RHOT1	BF688108	RHOT1	ras homolog gene family, member T1	55288
201432_at	0.301	CAT	NM_001752	CAT	catalase	847
239443_at	0.3	PCDHB6	AI821557	PCDHB6	protocadherin beta 6	56130
205780_at	0.3	BIK	NM_001197	BIK	BCL2-interacting killer (apoptosis-inducing)	638
226158_at	0.3	KLHL24	AL120021	KLHL24	kelch-like 24 (Drosophila)	54800
206016_at	0.3	CCDC22	NM_014008	CCDC22	coiled-coil domain containing 22	28952
229869_at	0.3		AW170044	---	Transcribed locus	---
226444_at	0.3	SLC39A10	AI700476	SLC39A10	Solute carrier family 39 (zinc transporter), member 10	57181
222494_at	0.3	CHES1	AW051527	CHES1	checkpoint suppressor 1	1112
208369_s_at	0.299	GCDH	NM_013976	GCDH	glutaryl-Coenzyme A dehydrogenase	2639
202665_s_at	0.299	WASPIP	NM_003387	WASPIP	Wiskott-Aldrich syndrome protein interacting protein	7456
177_at	0.299	PLD1	U38545	PLD1	phospholipase D1, phosphatidylcholine-specific	5337
228341_at	0.299		AI809108	---	CDNA FLJ34034 fis, clone FCBBF2004671	---
235696_at	0.299		AI862542	---	CDNA clone IMAGE:4837650	---
201349_at	0.299	SLC9A3R1	NM_004252	SLC9A3R1	solute carrier family 9 (sodium/hydrogen exchanger), member 3 regulator 1	9368
211761_s_at	0.299	CACYBP	BC005975	CACYBP	calcyclin binding protein /// calcyclin binding protein	27101
223917_s_at	0.299	SLC39A3	BC000085	SLC39A3	solute carrier family 39 (zinc transporter), member 3	29985
227256_at	0.299	USP31	BG289456	USP31	ubiquitin specific peptidase 31	57478
230928_at	0.299		H15173	---	Transcribed locus	---
225039_at	0.299	RPE	AV699857	RPE	ribulose-5-phosphate-3-epimerase	6120
208973_at	0.299	PRNPIP	BC001072	PRNPIP	prion protein interacting protein	79033
203661_s_at	0.299	TMOD1	BC002660	TMOD1	tropomodulin 1	7111
206789_s_at	0.299	POU2F1	NM_002697	POU2F1	POU domain, class 2, transcription factor 1	5451
235005_at	0.299	MGC4562	AA192361	MGC4562	hypothetical protein MGC4562	115752
203317_at	0.298	PSD4	NM_012455	PSD4	pleckstrin and Sec7 domain containing 4	23550
243278_at	0.297	FOXP2	AW291402	FOXP2	Forkhead box P2	93986
225010_at	0.297	CCDC6	AK024913	CCDC6	coiled-coil domain containing 6	8030
205090_s_at	0.297	NAGPA	NM_016256	NAGPA	N-acetylglucosamine-1-phosphodiester alpha-N-acetylglucosaminidase	51172
38892_at	0.297	KIAA0240	D87077	KIAA0240	KIAA0240	23506
222798_at	0.297	PTER	BF112019	PTER	phosphotriesterase related	9317
216574_s_at	0.296	RPE	J04742	RPE /// LOC440001 /// LOC649755	ribulose-5-phosphate-3-epimerase /// rcRPE /// similar to Ribulose-phosphate 3-epimerase (Ribulose-5-phosphate-3-epimerase) (HUSSY-17)	440001 /// 6120 /// 649755
212175_s_at	0.296	AK2	AL513611	AK2	adenylate kinase 2	204
209431_s_at	0.296	ZNF278	AF254083	ZNF278	zinc finger protein 278	23598
214719_at	0.295	LOC283537	AK026720	LOC283537	hypothetical protein LOC283537	283537
203221_at	0.295	TLE1	AI758763	TLE1	transducin-like enhancer of split 1 (E(sp1) homolog, Drosophila)	7088
204565_at	0.295	THEM2	NM_018473	THEM2	thioesterase superfamily member 2	55856
210250_x_at	0.295	ADSL	AF067854	ADSL	adenylosuccinate lyase	158
1554239_s_at	0.294	ZADH2	BC033780	ZADH2	zinc binding alcohol dehydrogenase, domain containing 2	284273
226148_at	0.294	BTBD15	AU144305	BTBD15	BTB (POZ) domain containing 15	29068
1556242_a_at	0.294	GSDMDC1	BC040715	GSDMDC1	Gasdermin domain containing 1	79792
235390_at	0.294	P18SRP	AA398321	P18SRP	P18SRP protein	285672
233642_s_at	0.294	KIAA1414	AK001513	KIAA1414	KIAA1414 protein	54497
209832_s_at	0.294	CDT1	AF321125	CDT1	chromatin licensing and DNA replication factor 1	81620
217122_s_at	0.294	SLC35E2	AL031282	SLC35E2	solute carrier family 35, member E2	9906
219777_at	0.294	GIMAP6	NM_024711	GIMAP6	GTPase, IMAP family member 6	474344
232007_at	0.293	AGPAT5	AU145356	AGPAT5	1-acylglycerol-3-phosphate O-acyltransferase 5 (lysophosphatidic acid acyltransferase, epsilon)	55326
204497_at	0.293	ADCY9	AB011092	ADCY9	adenylate cyclase 9	115
202787_s_at	0.293	MAPKAPK3	U43784	MAPKAPK3	mitogen-activated protein kinase-activated protein kinase 3	7867
220998_s_at	0.293	UNC93B1	NM_030930	UNC93B1	unc-93 homolog B1 (C. elegans) /// unc-93 homolog B1 (C. elegans)	81622
225143_at	0.293	SFXN4	AW182455	SFXN4	sideroflexin 4	119559
243209_at	0.293	KCNQ4	BF725804	KCNQ4	potassium voltage-gated channel, KQT-like subfamily, member 4	9132
210239_at	0.292	IRX5	U90304	IRX5	iroquois homeobox protein 5	10265
202319_at	0.292	SENP6	NM_015571	SENP6	SUMO1/sentrin specific peptidase 6	26054
202813_at	0.292	TARBP1	NM_005646	TARBP1	Tar (HIV-1) RNA binding protein 1	6894
229126_at	0.292	TMEM19	AI597651	TMEM19	transmembrane protein 19	55266
212677_s_at	0.292	CEP68	BG530481	CEP68	centrosomal protein 68kDa	23177
217202_s_at	0.292	GLUL	U08626	GLUL	glutamate-ammonia ligase (glutamine synthetase)	2752
242414_at	0.291	QPRT	AW960707	QPRT	quinolinate phosphoribosyltransferase (nicotinate-nucleotide pyrophosphorylase (carboxylating))	23475
218880_at	0.291	FOSL2	N36408	FOSL2	FOS-like antigen 2	2355
223421_at	0.291	CYHR1	BC005073	CYHR1	cysteine/histidine-rich 1	50626
226710_at	0.291	MGC70857	AI199072	MGC70857	similar to RIKEN cDNA C030006K11 gene	414919
212056_at	0.291	KIAA0182	D80004	KIAA0182	KIAA0182	23199
224622_at	0.29	TBC1D14	AB037743	TBC1D14	TBC1 domain family, member 14	57533
209782_s_at	0.29	DBP	U79283	DBP	D site of albumin promoter (albumin D-box) binding protein	1628
225808_at	0.29	LOC124512	AA883486	LOC124512	hypothetical protein LOC124512	124512
228183_s_at	0.29	RPAIN	BF342428	RPAIN	RPA interacting protein	84268
222071_s_at	0.29	SLCO4C1	BE552428	SLCO4C1	solute carrier organic anion transporter family, member 4C1	353189
1555736_a_at	0.29	AGTRAP	AF165187	AGTRAP	angiotensin II receptor-associated protein	57085
211742_s_at	0.289	EVI2B	BC005926	EVI2B	ecotropic viral integration site 2B /// ecotropic viral integration site 2B	2124
50314_i_at	0.289	C20orf27	AI761506	C20orf27	chromosome 20 open reading frame 27	54976
238444_at	0.289	ZNF618	AV704303	ZNF618	zinc finger protein 618	114991
221864_at	0.289	TMEM142C	AW517464	TMEM142C	transmembrane protein 142C	93129
213186_at	0.289	DZIP3	BG502305	DZIP3	zinc finger DAZ interacting protein 3	9666
229298_at	0.289		BF436101	---	---	---
213152_s_at	0.289	SFRS2B	AI343248	SFRS2B	splicing factor, arginine/serine-rich 2B	10929
225743_at	0.289	RPUSD3	AI125996	RPUSD3	RNA pseudouridylate synthase domain containing 3	285367
205381_at	0.289	LRRC17	NM_005824	LRRC17	leucine rich repeat containing 17	10234
228151_at	0.288		BF970431	---	Transcribed locus	---
223636_at	0.288	ZMYND12	AL136858	ZMYND12	zinc finger, MYND-type containing 12	84217
221532_s_at	0.288	WDR61	AF309553	WDR61	WD repeat domain 61	80349
207358_x_at	0.288	MACF1	NM_012090	MACF1	microtubule-actin crosslinking factor 1	23499
226238_at	0.288	MCEE	AI934339	MCEE	methylmalonyl CoA epimerase	84693
202144_s_at	0.288	ADSL	NM_000026	ADSL	adenylosuccinate lyase	158
204247_s_at	0.287	CDK5	NM_004935	CDK5	cyclin-dependent kinase 5	1020
213468_at	0.287	ERCC2	AI918117	ERCC2	excision repair cross-complementing rodent repair deficiency, complementation group 2 (xeroderma pigmentosum D)	2068
229075_at	0.287		AI754871	---	Transcribed locus	---
1555495_a_at	0.287	SDCCAG10	BC012117	SDCCAG10	serologically defined colon cancer antigen 10	10283
203920_at	0.286	NR1H3	NM_005693	NR1H3	nuclear receptor subfamily 1, group H, member 3	10062
209321_s_at	0.285	ADCY3	AF033861	ADCY3	adenylate cyclase 3	109
224298_s_at	0.285	PHGDHL1	BC004528	PHGDHL1	phosphoglycerate dehydrogenase like 1	337867
239412_at	0.285	IRF5	BF223643	IRF5	interferon regulatory factor 5	3663
220661_s_at	0.285	ZNF692	NM_017865	ZNF692	zinc finger protein 692	55657
205515_at	0.285	PRSS12	NM_003619	PRSS12	protease, serine, 12 (neurotrypsin, motopsin)	8492
223223_at	0.285	ARV1	AF321442	ARV1	ARV1 homolog (S. cerevisiae)	64801
210044_s_at	0.285	LYL1	BC002796	LYL1	lymphoblastic leukemia derived sequence 1	4066
204839_at	0.285	POP5	NM_015918	POP5	processing of precursor 5, ribonuclease P/MRP subunit (S. cerevisiae)	51367
213677_s_at	0.284	PMS1	BG434893	PMS1	PMS1 postmeiotic segregation increased 1 (S. cerevisiae)	5378
213556_at	0.284	LOC390940	BE673445	LOC390940	similar to R28379_1	390940
205811_at	0.284	POLG2	NM_007215	POLG2	polymerase (DNA directed), gamma 2, accessory subunit	11232
219471_at	0.284	C13orf18	NM_025113	C13orf18	chromosome 13 open reading frame 18	80183
235532_at	0.284		AI631888	---	CDNA clone IMAGE:5302913	---
222988_s_at	0.284	TMEM9	AF151020	TMEM9	transmembrane protein 9	252839
218870_at	0.283	ARHGAP15	NM_018460	ARHGAP15	Rho GTPase activating protein 15	55843
221531_at	0.283	WDR61	AF309553	WDR61	WD repeat domain 61	80349
221575_at	0.283	SCLY	BC000586	SCLY	selenocysteine lyase	51540
225411_at	0.283	TMEM87B	AI769794	TMEM87B	Transmembrane protein 87B	84910
228799_at	0.283	TMEM22	AA058941	TMEM22	Transmembrane protein 22	80723
223245_at	0.283	STRBP	AK024285	STRBP	spermatid perinuclear RNA binding protein	55342
203232_s_at	0.283	ATXN1	NM_000332	ATXN1	ataxin 1	6310
208758_at	0.283	ATIC	D89976	ATIC	5-aminoimidazole-4-carboxamide ribonucleotide formyltransferase/IMP cyclohydrolase	471
230263_s_at	0.283	DOCK5	BF447954	DOCK5	dedicator of cytokinesis 5	80005
218031_s_at	0.282	CHES1	NM_018589	CHES1	checkpoint suppressor 1	1112
222294_s_at	0.282		AW971415	---	CDNA clone IMAGE:5745639	---
212775_at	0.281	OBSL1	AI978623	OBSL1	obscurin-like 1	23363
228320_x_at	0.281	CCDC64	R61322	CCDC64	coiled-coil domain containing 64	92558
210786_s_at	0.281	FLI1	M93255	FLI1	Friend leukemia virus integration 1	2313
220331_at	0.281	CYP46A1	NM_006668	CYP46A1	cytochrome P450, family 46, subfamily A, polypeptide 1	10858
225720_at	0.281	SYNPO2	AW009747	SYNPO2	synaptopodin 2	171024
227158_at	0.281	C14orf126	AU149257	C14orf126	chromosome 14 open reading frame 126	112487
207677_s_at	0.281	NCF4	NM_013416	NCF4	neutrophil cytosolic factor 4, 40kDa /// neutrophil cytosolic factor 4, 40kDa	4689
204336_s_at	0.28	RGS19	NM_005873	RGS19	regulator of G-protein signalling 19	10287
218123_at	0.28	C21orf59	NM_017835	C21orf59	chromosome 21 open reading frame 59	56683
218872_at	0.28	TESC	NM_017899	TESC	tescalcin	54997
238511_at	0.28	LOC440288	BF982733	LOC440288	Similar to FLJ16518 protein	440288
200789_at	0.28	ECH1	NM_001398	ECH1	enoyl Coenzyme A hydratase 1, peroxisomal	1891
205248_at	0.28	DOPEY2	NM_005128	DOPEY2	dopey family member 2	9980
203714_s_at	0.279	TBCE	NM_003193	TBCE	tubulin-specific chaperone e	6905
229119_s_at	0.279	ACTB	BG108034	ACTB /// SWS1	actin, beta /// SWIM-domain containing Srs2 interacting protein 1	125150 /// 60
221591_s_at	0.279	FAM64A	BC005004	FAM64A	family with sequence similarity 64, member A	54478
225894_at	0.279	SYNPO2	AL589603	SYNPO2	synaptopodin 2	171024
202593_s_at	0.279	MIR16	NM_016641	MIR16	membrane interacting protein of RGS16	51573
219174_at	0.279	IFT74	NM_025103	IFT74	intraflagellar transport 74 homolog (Chlamydomonas)	80173
223202_s_at	0.279	TMEM164	BC002716	TMEM164 /// LOC653522	transmembrane protein 164 /// similar to hypothetical protein FLJ22679	653522 /// 84187
201563_at	0.279	SORD	L29008	SORD	sorbitol dehydrogenase	6652
228159_at	0.279		N45312	---	CDNA FLJ38039 fis, clone CTONG2013934	---
235766_x_at	0.278		AA743462	---	CDNA clone IMAGE:5745639	---
214708_at	0.278	SNTB1	BG484314	SNTB1	syntrophin, beta 1 (dystrophin-associated protein A1, 59kDa, basic component 1)	6641
209880_s_at	0.278	SELPLG	U02297	SELPLG	selectin P ligand	6404
205452_at	0.278	PIGB	NM_004855	PIGB	phosphatidylinositol glycan anchor biosynthesis, class B	9488
219219_at	0.278	TMEM160	NM_017854	TMEM160	transmembrane protein 160	54958
228759_at	0.277	CREB3L2	BG236289	CREB3L2	cAMP responsive element binding protein 3-like 2	64764
227002_at	0.277	FAM78A	BF515132	FAM78A	family with sequence similarity 78, member A	286336
209468_at	0.277	LRP5	AB017498	LRP5	low density lipoprotein receptor-related protein 5	4041
236562_at	0.277	ZNF439	N29327	ZNF439	zinc finger protein 439	90594
215723_s_at	0.276	PLD1	AJ276230	PLD1	phospholipase D1, phosphatidylcholine-specific	5337
213374_x_at	0.276	HIBCH	AW000964	HIBCH	3-hydroxyisobutyryl-Coenzyme A hydrolase	26275
209494_s_at	0.276	ZNF278	AI807017	ZNF278	zinc finger protein 278	23598
213478_at	0.276	KIAA1026	AB028949	KIAA1026	kazrin	23254
218713_at	0.276	NARG2	NM_024611	NARG2	NMDA receptor regulated 2	79664
218646_at	0.275	C4orf27	NM_017867	C4orf27	chromosome 4 open reading frame 27	54969
219991_at	0.275	SLC2A9	NM_020041	SLC2A9	solute carrier family 2 (facilitated glucose transporter), member 9	56606
232760_at	0.275	TEX15	AL133653	TEX15	testis expressed sequence 15	56154
212415_at	0.275	2007-09-06	AW150913	2007-09-06	septin 6	23157
215923_s_at	0.275	PSD4	AK023421	PSD4	pleckstrin and Sec7 domain containing 4	23550
239223_s_at	0.275	FBXL20	AA649201	FBXL20	F-box and leucine-rich repeat protein 20	84961
236994_at	0.274	FBXL4	AW770868	FBXL4	F-box and leucine-rich repeat protein 4	26235
204788_s_at	0.274	PPOX	NM_000309	PPOX	protoporphyrinogen oxidase	5498
214907_at	0.274	CEACAM21	BF110434	CEACAM21	carcinoembryonic antigen-related cell adhesion molecule 21	90273
201401_s_at	0.274	ADRBK1	M80776	ADRBK1	adrenergic, beta, receptor kinase 1	156
226688_at	0.274	C3orf23	AW003508	C3orf23	chromosome 3 open reading frame 23	285343
225295_at	0.274	SLC39A10	AB033091	SLC39A10	solute carrier family 39 (zinc transporter), member 10	57181
224698_at	0.273	FAM62B	AB033054	FAM62B	family with sequence similarity 62 (C2 domain containing) member B	57488
218481_at	0.273	EXOSC5	NM_020158	EXOSC5	exosome component 5	56915
233467_s_at	0.273	TSPAN32	AF176071	TSPAN32	tetraspanin 32	10077
221543_s_at	0.273	SPFH2	AL442077	SPFH2	SPFH domain family, member 2	11160
208911_s_at	0.273	PDHB	M34055	PDHB	pyruvate dehydrogenase (lipoamide) beta	5162
201729_s_at	0.273	KIAA0100	NM_014680	KIAA0100	KIAA0100	9703
229605_at	0.272	LOC606495	AI150848	LOC606495	hypothetical protein LOC606495	606495
219080_s_at	0.272	CTPS2	NM_019857	CTPS2	CTP synthase II	56474
237772_at	0.271		AI732275	---	Transcribed locus	---
214752_x_at	0.271	FLNA	AI625550	FLNA	filamin A, alpha (actin binding protein 280)	2316
229391_s_at	0.271	RP1-93H18.5	AV734646	RP1-93H18.5	hypothetical protein LOC441168	441168
223464_at	0.271	OSBPL5	AL136918	OSBPL5	oxysterol binding protein-like 5	114879
44790_s_at	0.271	C13orf18	AI129310	C13orf18	chromosome 13 open reading frame 18	80183
226019_at	0.271	OMA1	AI927931	OMA1	OMA1 homolog, zinc metallopeptidase (S. cerevisiae)	115209
203222_s_at	0.271	TLE1	NM_005077	TLE1	transducin-like enhancer of split 1 (E(sp1) homolog, Drosophila)	7088
218489_s_at	0.271	ALAD	NM_000031	ALAD	aminolevulinate, delta-, dehydratase	210
218323_at	0.27	RHOT1	NM_018307	RHOT1	ras homolog gene family, member T1	55288
201034_at	0.27	ADD3	BE545756	ADD3	adducin 3 (gamma)	120
211922_s_at	0.27	CAT	AY028632	CAT	catalase /// catalase	847
203127_s_at	0.27	SPTLC2	BC005123	SPTLC2	serine palmitoyltransferase, long chain base subunit 2	9517
213521_at	0.27	PTPN18	AW575379	PTPN18	Protein tyrosine phosphatase, non-receptor type 18 (brain-derived)	26469
219165_at	0.269	PDLIM2	NM_021630	PDLIM2	PDZ and LIM domain 2 (mystique)	64236
228554_at	0.269		AL137566	---	MRNA; cDNA DKFZp586G0321 (from clone DKFZp586G0321)	---
217900_at	0.269	IARS2	NM_018060	IARS2	isoleucine-tRNA synthetase 2, mitochondrial	55699
204647_at	0.269	HOMER3	NM_004838	HOMER3	homer homolog 3 (Drosophila)	9454
223436_s_at	0.269	TRPT1	BC005133	TRPT1	tRNA phosphotransferase 1	83707
244623_at	0.269		BF513800	---	---	---
229099_at	0.269		AW051379	---	CDNA clone MGC:87549 IMAGE:30347387	---
229812_at	0.269	USP48	BE645018	USP48	ubiquitin specific peptidase 48	84196
220615_s_at	0.268	MLSTD1	NM_018099	MLSTD1	male sterility domain containing 1	55711
226261_at	0.268	ZNRF2	AI831561	ZNRF2	zinc and ring finger 2	223082
213188_s_at	0.268	MINA	AI823896	MINA	MYC induced nuclear antigen	84864
223269_at	0.268	POLR3GL	BC004355	POLR3GL	polymerase (RNA) III (DNA directed) polypeptide G (32kD) like	84265
231329_at	0.268	ITPR1	N21631	ITPR1	Inositol 1,4,5-triphosphate receptor, type 1	3708
213589_s_at	0.267	B3GNTL1	AW468201	B3GNTL1	UDP-GlcNAc:betaGal beta-1,3-N-acetylglucosaminyltransferase-like 1	146712
33767_at	0.267	NEFH	X15306	NEFH	neurofilament, heavy polypeptide 200kDa	4744
219218_at	0.267	BAHCC1	NM_024696	BAHCC1	BAH domain and coiled-coil containing 1	57597
228032_s_at	0.267		AW071458	---	CDNA FLJ36663 fis, clone UTERU2002826	---
223337_at	0.267	SDCCAG10	AF039693	SDCCAG10	serologically defined colon cancer antigen 10	10283
204374_s_at	0.267	GALK1	BG474736	GALK1	galactokinase 1	2584
225905_s_at	0.266	ST3GAL3	AL521680	ST3GAL3	ST3 beta-galactoside alpha-2,3-sialyltransferase 3	6487
201284_s_at	0.266	APEH	NM_001640	APEH	N-acylaminoacyl-peptide hydrolase	327
208633_s_at	0.266	MACF1	W61052	MACF1	microtubule-actin crosslinking factor 1	23499
213792_s_at	0.266		AA485908	---	---	---
238025_at	0.264	MLKL	AA706818	MLKL	mixed lineage kinase domain-like	197259
222955_s_at	0.264	FAM45B	AF168713	FAM45B /// FAM45A	family with sequence similarity 45, member B /// family with sequence similarity 45, member A	404636 /// 55855
224925_at	0.264	PREX1	AL445192	PREX1	phosphatidylinositol 3,4,5-trisphosphate-dependent RAC exchanger 1	57580
204225_at	0.264	HDAC4	NM_006037	HDAC4	histone deacetylase 4	9759
205961_s_at	0.264	PSIP1	NM_004682	PSIP1	PC4 and SFRS1 interacting protein 1	11168
209368_at	0.264	EPHX2	AF233336	EPHX2	epoxide hydrolase 2, cytoplasmic	2053
202331_at	0.263	BCKDHA	NM_000709	BCKDHA	Branched chain keto acid dehydrogenase E1, alpha polypeptide	593
205804_s_at	0.263	TRAF3IP3	NM_025228	TRAF3IP3	TRAF3 interacting protein 3	80342
221589_s_at	0.263	ALDH6A1	AW612403	ALDH6A1	aldehyde dehydrogenase 6 family, member A1	4329
231202_at	0.262	ALDH1L2	AI654224	ALDH1L2	aldehyde dehydrogenase 1 family, member L2	160428
235150_at	0.262		AW376955	---	MRNA; cDNA DKFZp313B1017 (from clone DKFZp313B1017)	---
212631_at	0.262	STX7	AI566082	STX7	Syntaxin 7	8417
235168_at	0.262	PIGM	AI701594	PIGM	phosphatidylinositol glycan anchor biosynthesis, class M	93183
1556211_a_at	0.262	LOC644480	N62827	LOC644480	hypothetical protein LOC644480	644480
208071_s_at	0.261	LAIR1	NM_021708	LAIR1	leukocyte-associated immunoglobulin-like receptor 1	3903
217902_s_at	0.261	HERC2	NM_004667	HERC2	hect domain and RLD 2	8924
210874_s_at	0.261	NAT6	BC004483	NAT6	N-acetyltransferase 6	24142
225599_s_at	0.261	DKFZP779L1068	AW303300	DKFZP779L1068	PRO0845	642649
220974_x_at	0.261	SFXN3	NM_030971	SFXN3	sideroflexin 3 /// sideroflexin 3	81855
1554628_at	0.261	ZNF57	BC028974	ZNF57	zinc finger protein 57	126295
202741_at	0.26	PRKACB	AA130247	PRKACB	protein kinase, cAMP-dependent, catalytic, beta	5567
201809_s_at	0.26	ENG	NM_000118	ENG	endoglin (Osler-Rendu-Weber syndrome 1)	2022
210130_s_at	0.26	TM7SF2	AF096304	TM7SF2	transmembrane 7 superfamily member 2	7108
204236_at	0.26	FLI1	NM_002017	FLI1	Friend leukemia virus integration 1	2313
232614_at	0.26	BCL2	AU146963	BCL2	B-cell CLL/lymphoma 2	596
225876_at	0.26	NPAL3	T84558	NPAL3	NIPA-like domain containing 3	57185
228150_at	0.26	LZTR2	AI807478	LZTR2	leucine zipper transcription regulator 2	89866
226820_at	0.259	FLJ25476	W72455	FLJ25476	FLJ25476 protein	149076
219680_at	0.259	NOD9	NM_024618	NOD9	NOD9 protein	79671
203263_s_at	0.259	ARHGEF9	AI625739	ARHGEF9	Cdc42 guanine nucleotide exchange factor (GEF) 9	23229
226797_at	0.259	NME1	AL133577	NME1	Non-metastatic cells 1, protein (NM23A) expressed in	4830
225040_s_at	0.259	RPE	AV699857	RPE	ribulose-5-phosphate-3-epimerase	6120
209933_s_at	0.259	CD300A	AF020314	CD300A	CD300a molecule	11314
224486_s_at	0.258	C15orf41	BC006254	C15orf41	chromosome 15 open reading frame 41 /// chromosome 15 open reading frame 41	84529
205652_s_at	0.258	TTLL1	NM_012263	TTLL1	tubulin tyrosine ligase-like family, member 1	25809
232309_at	0.258	LOC202181	Y13871	LOC202181	hypothetical protein LOC202181	202181
221828_s_at	0.258	FAM125B	AK024432	FAM125B	family with sequence similarity 125, member B	89853
203685_at	0.258	BCL2	NM_000633	BCL2	B-cell CLL/lymphoma 2	596
219889_at	0.257	FRAT1	NM_005479	FRAT1	frequently rearranged in advanced T-cell lymphomas	10023
210644_s_at	0.257	LAIR1	AF109683	LAIR1	leukocyte-associated immunoglobulin-like receptor 1	3903
208771_s_at	0.257	LTA4H	J02959	LTA4H	leukotriene A4 hydrolase	4048
208847_s_at	0.257	ADH5	M29872	ADH5	alcohol dehydrogenase 5 (class III), chi polypeptide	128
219581_at	0.257	TSEN2	NM_025265	TSEN2	tRNA splicing endonuclease 2 homolog (S. cerevisiae)	80746
52940_at	0.257	SIGIRR	AA085764	SIGIRR	single immunoglobulin and toll-interleukin 1 receptor (TIR) domain	59307
209185_s_at	0.257	IRS2	AF073310	IRS2	insulin receptor substrate 2	8660
225522_at	0.256	AAK1	AW628987	AAK1	AP2 associated kinase 1	22848
203656_at	0.256	KIAA0274	NM_014845	KIAA0274	KIAA0274	9896
201278_at	0.256	DAB2	N21202	DAB2	Disabled homolog 2, mitogen-responsive phosphoprotein (Drosophila)	1601
227228_s_at	0.256	KIAA1509	AB040942	KIAA1509	KIAA1509	440193
225625_at	0.256	ALKBH2	AI865555	ALKBH2	alkB, alkylation repair homolog 2 (E. coli)	121642
202501_at	0.256	MAPRE2	NM_014268	MAPRE2	microtubule-associated protein, RP/EB family, member 2	10982
219419_at	0.256	C18orf22	NM_024805	C18orf22	chromosome 18 open reading frame 22	79863
221770_at	0.256	RPE	BE964473	RPE	ribulose-5-phosphate-3-epimerase	6120
[truncated: 624 more rows]
