# Supplementary material for: Divergence of canonical danger signals: The genome-level expression patterns of human mononuclear cells subjected to heat shock or lipopolysaccharide
Source: BMC Immunol. 2008 May 30;9:24. doi: 10.1186/1471-2172-9-24 (PMC2430197; doi:10.1186/1471-2172-9-24)
Supplement: Additional file 2 — 2921 genes regulate in heat shocked thp1 cells.xls, list of genes regulated in response to heat shock alone. [file 1471-2172-9-24-S2.xls]

## Sheet: 1476_upregulated
Gene Name	Fold Change	Common Name	Genbank	Gene Symbol	Description	Entrez
213418_at	3580	HSPA6	NM_002155	HSPA6	heat shock 70kDa protein 6 (HSP70B')	3310
117_at	1526	HSPA6	X51757	HSPA6 /// LOC652878	heat shock 70kDa protein 6 (HSP70B') /// similar to heat shock 70kDa protein 6 (HSP70B)	3310 /// 652878
202581_at	363.5	HSPA1B	NM_005346	HSPA1B	heat shock 70kDa protein 1B	3304
1560792_at	229.8	IER5	BU678407	IER5	Immediate early response 5	51278
1556499_s_at	182.9	COL1A1	BE221212	COL1A1	collagen, type I, alpha 1	1277
200800_s_at	169.7	HSPA1A	NM_005345	HSPA1A /// HSPA1B	heat shock 70kDa protein 1A /// heat shock 70kDa protein 1B	3303 /// 3304
1568611_at	118.5	P4HA2	CA418310	P4HA2	Procollagen-proline, 2-oxoglutarate 4-dioxygenase (proline 4-hydroxylase), alpha polypeptide II	8974
217911_s_at	110.8	BAG3	NM_004281	BAG3	BCL2-associated athanogene 3	9531
203811_s_at	106.1	DNAJB4	NM_007034	DNAJB4	DnaJ (Hsp40) homolog, subfamily B, member 4	11080
201041_s_at	95.62	DUSP1	NM_004417	DUSP1	dual specificity phosphatase 1	1843
203810_at	82.88	DNAJB4	BG252490	DNAJB4	DnaJ (Hsp40) homolog, subfamily B, member 4	11080
201466_s_at	81.98	JUN	NM_002228	JUN	v-jun sarcoma virus 17 oncogene homolog (avian)	3725
207030_s_at	79.52	CSRP2	NM_001321	CSRP2	cysteine and glycine-rich protein 2	1466
220395_at	77.32	DNAJA4	NM_018602	DNAJA4	DnaJ (Hsp40) homolog, subfamily A, member 4	55466
200799_at	75.53	HSPA1A	NM_005345	HSPA1A	heat shock 70kDa protein 1A	3303
205932_s_at	72.14	MSX1	NM_002448	MSX1	msh homeobox homolog 1 (Drosophila)	4487
200664_s_at	68.31	DNAJB1	BG537255	DNAJB1	DnaJ (Hsp40) homolog, subfamily B, member 1	3337
214321_at	64.38	NOV	BF440025	NOV	nephroblastoma overexpressed gene	4856
209283_at	61.91	CRYAB	AF007162	CRYAB	crystallin, alpha B	1410
211126_s_at	59.44	CSRP2	U46006	CSRP2	cysteine and glycine-rich protein 2	1466
201464_x_at	57.14	JUN	BG491844	JUN	v-jun sarcoma virus 17 oncogene homolog (avian)	3725
200666_s_at	53.8	DNAJB1	NM_006145	DNAJB1	DnaJ (Hsp40) homolog, subfamily B, member 1	3337
202310_s_at	52.36	COL1A1	K01228	COL1A1	collagen, type I, alpha 1	1277
243791_at	50.57		AW979261	---	Transcribed locus	---
218611_at	49.65	IER5	NM_016545	IER5	immediate early response 5	51278
206914_at	47.67	CRTAM	NM_019604	CRTAM	cytotoxic and regulatory T cell molecule	56253
202388_at	47.36	RGS2	NM_002923	RGS2	regulator of G-protein signalling 2, 24kDa	5997
1554333_at	46.5	DNAJA4	BC031044	DNAJA4	DnaJ (Hsp40) homolog, subfamily A, member 4	55466
213479_at	45.61	NPTX2	U26662	NPTX2	neuronal pentraxin II	4885
225061_at	40.02	DNAJA4	N45231	DNAJA4	DnaJ (Hsp40) homolog, subfamily A, member 4	55466
202672_s_at	38.64	ATF3	NM_001674	ATF3	activating transcription factor 3	467
226650_at	37.62	ZFAND2A	AI984061	ZFAND2A	zinc finger, AN1-type domain 2A	90637
200894_s_at	35.83	FKBP4	AA894574	FKBP4	FK506 binding protein 4, 59kDa	2288
209652_s_at	34.24	PGF	BC001422	PGF	placental growth factor, vascular endothelial growth factor-related protein	5228
1556194_a_at	33.55		BC042959	---	CDNA FLJ33585 fis, clone BRAMY2012163	---
235573_at	32.92		AL536101	---	Full-length cDNA clone CS0DF022YM06 of Fetal brain of Homo sapiens (human)	---
1554334_a_at	32.33	DNAJA4	BC031044	DNAJA4	DnaJ (Hsp40) homolog, subfamily A, member 4	55466
225767_at	31.5		AI825833	---	---	---
238909_at	31.4	S100A10	BF126155	S100A10	S100 calcium binding protein A10 (annexin II ligand, calpactin I, light polypeptide (p11))	6281
232773_at	31.33		AI932618	---	CDNA: FLJ21440 fis, clone COL04389	---
207227_x_at	31.09	RFPL2	NM_006605	RFPL2	ret finger protein-like 2	10739
1562412_at	30.06	GPR89A	BC020562	GPR89A	G protein-coupled receptor 89A	51463
207016_s_at	29.84	ALDH1A2	AB015228	ALDH1A2	aldehyde dehydrogenase 1 family, member A2	8854
207714_s_at	28.1	SERPINH1	NM_004353	SERPINH1	serpin peptidase inhibitor, clade H (heat shock protein 47), member 1, (collagen binding protein 1)	871
223665_at	27.95	ARPM1	AB049117	ARPM1	actin related protein M1	84517
228655_at	27.37		BE466077	---	Unknown mRNA sequence	---
241716_at	27.12	HSPD1	BF965447	HSPD1	heat shock 60kDa protein 1 (chaperonin)	3329
230896_at	25.92	CCDC4	AA833830	CCDC4	coiled-coil domain containing 4	389206
206624_at	25.1	USP9Y	NM_004654	USP9Y	ubiquitin specific peptidase 9, Y-linked (fat facets-like, Drosophila)	8287
229004_at	24.98		AI970797	---	CDNA FLJ26557 fis, clone LNF01992	---
212671_s_at	24.56	HLA-DQA1	BG397856	HLA-DQA1 /// HLA-DQA2 /// LOC650946	major histocompatibility complex, class II, DQ alpha 1 /// major histocompatibility complex, class II, DQ alpha 2 /// similar to HLA class II histocompatibility antigen, DQ(1) alpha chain precursor (DC-4 alpha chain)	3117 /// 3118 /// 650946
210307_s_at	24.22	KLHL25	AL136796	KLHL25	kelch-like 25 (Drosophila)	64410
225434_at	24.02	DEDD2	AW245401	DEDD2	death effector domain containing 2	162989
213424_at	23.88	KIAA0895	AB020702	KIAA0895	KIAA0895 protein	23366
229773_at	23.72		AW293341	---	---	---
218559_s_at	23.41	MAFB	NM_005461	MAFB	v-maf musculoaponeurotic fibrosarcoma oncogene homolog B (avian)	9935
213924_at	23.06	MPPE1	BF476502	MPPE1	Metallophosphoesterase 1	65258
213145_at	23.02	FBXL14	BF001666	FBXL14	F-box and leucine-rich repeat protein 14	144699
205590_at	22.94	RASGRP1	NM_005739	RASGRP1	RAS guanyl releasing protein 1 (calcium and DAG-regulated)	10125
202014_at	22.88	PPP1R15A	NM_014330	PPP1R15A	protein phosphatase 1, regulatory (inhibitor) subunit 15A	23645
200895_s_at	22.82	FKBP4	NM_002014	FKBP4	FK506 binding protein 4, 59kDa	2288
242110_at	22.24	ARHGAP5	AV735587	ARHGAP5	Rho GTPase activating protein 5	394
208791_at	20.88	CLU	M25915	CLU	clusterin	1191
222670_s_at	20.57	MAFB	AW135013	MAFB	v-maf musculoaponeurotic fibrosarcoma oncogene homolog B (avian)	9935
242825_at	20.23	PAP2D	AL526459	PAP2D	phosphatidic acid phosphatase type 2	163404
213281_at	20.19	JUN	BE327172	JUN	V-jun sarcoma virus 17 oncogene homolog (avian)	3725
212724_at	19.91	RND3	BG054844	RND3	Rho family GTPase 3	390
229483_at	19.83	UBE2H	AA760738	UBE2H	Ubiquitin-conjugating enzyme E2H (UBC8 homolog, yeast)	7328
243372_at	19.72	HSPD1	AW674195	HSPD1 /// LOC642237 /// LOC643300	heat shock 60kDa protein 1 (chaperonin) /// similar to 60 kDa heat shock protein, mitochondrial precursor (Hsp60) (60 kDa chaperonin) (CPN60) (Heat shock protein 60) (HSP-60) (Mitochondrial matrix protein P1) (P60 lymphocyte protein) (HuCHA60) /// similar to 60 kDa heat shock protein, mitochondrial precursor (Hsp60) (60 kDa chaperonin) (CPN60) (Heat shock protein 60) (HSP-60) (Mitochondrial matri…	3329 /// 642237 /// 643300
225328_at	19.45		N21643	---	CDNA FLJ39585 fis, clone SKMUS2006633	---
217979_at	19.32	TSPAN13	NM_014399	TSPAN13	Tetraspanin 13	27075
208744_x_at	19.19	HSPH1	BG403660	HSPH1	heat shock 105kDa/110kDa protein 1	10808
37028_at	18.69	PPP1R15A	U83981	PPP1R15A	protein phosphatase 1, regulatory (inhibitor) subunit 15A	23645
204951_at	18.58	RHOH	NM_004310	RHOH	ras homolog gene family, member H	399
1564414_a_at	18.43	PNLDC1	AK093139	PNLDC1	poly(A)-specific ribonuclease (PARN)-like domain containing 1	154197
224828_at	18.18	CPEB4	AV704132	CPEB4	cytoplasmic polyadenylation element binding protein 4	80315
243982_at	18.1	BTBD5	AA455180	BTBD5	BTB (POZ) domain containing 5	54813
218804_at	18.03	TMEM16A	NM_018043	TMEM16A	transmembrane protein 16A	55107
1554771_at	18.02		BC008846	---	CDNA clone IMAGE:4300887	---
38037_at	17.74	HBEGF	M60278	HBEGF	heparin-binding EGF-like growth factor	1839
233011_at	17.64	ANXA1	AU155094	ANXA1	Annexin A1	301
230201_at	17.61		R43158	---	Transcribed locus	---
231397_at	17.56	PAP2D	AF131783	PAP2D	phosphatidic acid phosphatase type 2	163404
204472_at	17.37	GEM	NM_005261	GEM	GTP binding protein overexpressed in skeletal muscle	2669
201465_s_at	17.06	JUN	BC002646	JUN	v-jun sarcoma virus 17 oncogene homolog (avian)	3725
211506_s_at	17.04	IL8	AF043337	IL8	interleukin 8	3576
242308_at	16.86	MCOLN3	AI088060	MCOLN3	Mucolipin 3	55283
1568838_at	16.62		AI015847	---	Full-length cDNA clone CS0DF033YE17 of Fetal brain of Homo sapiens (human)	---
227345_at	16.38	TNFRSF10D	AI738556	TNFRSF10D	tumor necrosis factor receptor superfamily, member 10d, decoy with truncated death domain	8793
228492_at	15.73	USP9Y	AV681765	USP9Y	ubiquitin specific peptidase 9, Y-linked (fat facets-like, Drosophila)	8287
202733_at	15.5	P4HA2	NM_004199	P4HA2	procollagen-proline, 2-oxoglutarate 4-dioxygenase (proline 4-hydroxylase), alpha polypeptide II	8974
233081_at	15.29	REEP5	AV712346	REEP5	Receptor accessory protein 5	7905
231644_at	15.23		AW016812	---	Transcribed locus, moderately similar to XP_517655.1 PREDICTED: similar to KIAA0825 protein [Pan troglodytes]	---
1569609_at	15.12		BC028185	---	CDNA clone IMAGE:4422069	---
218793_s_at	15.06	SCML1	NM_006746	SCML1	sex comb on midleg-like 1 (Drosophila)	6322
229160_at	14.89	MUM1L1	AI967987	MUM1L1	melanoma associated antigen (mutated) 1-like 1	139221
223627_at	14.79	RKHD3	AL136778	RKHD3	ring finger and KH domain containing 3	84206
238825_at	14.72	ACRC	AI091533	ACRC	acidic repeat containing	93953
217591_at	14.61	SKIL	BF725121	SKIL	SKI-like	6498
242907_at	14.58	GBP2	BF509371	GBP2	guanylate binding protein 2, interferon-inducible	2634
204190_at	14.32	USPL1	NM_005800	USPL1	ubiquitin specific peptidase like 1	10208
207907_at	14.3	TNFSF14	NM_003807	TNFSF14	tumor necrosis factor (ligand) superfamily, member 14	8740
231034_s_at	14.29		AI871589	---	Transcribed locus	---
244414_at	14.18	MAML2	AI148006	MAML2	Mastermind-like 2 (Drosophila)	84441
239803_at	14.11		AA764875	---	Transcribed locus	---
219038_at	14.09	MORC4	NM_024657	MORC4	MORC family CW-type zinc finger 4	79710
230031_at	13.85	HSPA5	AW052044	HSPA5	heat shock 70kDa protein 5 (glucose-regulated protein, 78kDa)	3309
208707_at	13.7	EIF5	BE552334	EIF5	eukaryotic translation initiation factor 5	1983
231779_at	13.64	IRAK2	AI246590	IRAK2	interleukin-1 receptor-associated kinase 2	3656
239721_at	13.62	UBE2H	AI280328	UBE2H	Ubiquitin-conjugating enzyme E2H (UBC8 homolog, yeast)	7328
232542_at	13.45	COL9A2	AU145185	COL9A2	Collagen, type IX, alpha 2	1298
217104_at	13.42	LOC400410	AL109714	LOC400410	similar to cervical cancer suppressor-1	400410
239049_at	13.35		BF514509	---	CDNA FLJ13202 fis, clone NT2RP3004503	---
210119_at	13.3	KCNJ15	U73191	KCNJ15	potassium inwardly-rectifying channel, subfamily J, member 15	3772
208792_s_at	13.03	CLU	M25915	CLU	clusterin	1191
202859_x_at	13.01	IL8	NM_000584	IL8	interleukin 8	3576
228328_at	12.95		AI982758	---	CDNA FLJ33653 fis, clone BRAMY2024715	---
1566079_at	12.7	ELOVL5	AL833001	ELOVL5	ELOVL family member 5, elongation of long chain fatty acids (FEN1/Elo2, SUR4/Elo3-like, yeast)	60481
216034_at	12.65	SUHW1	AA558468	SUHW1	suppressor of hairy wing homolog 1 (Drosophila)	129025
235652_at	12.51	SCML1	AI431345	SCML1	Sex comb on midleg-like 1 (Drosophila)	6322
237571_at	12.45	APP	AI458998	APP	Amyloid beta (A4) precursor protein (peptidase nexin-II, Alzheimer disease)	351
1552362_a_at	12.43	LEAP2	NM_052971	LEAP2	liver expressed antimicrobial peptide 2	116842
203821_at	12.18	HBEGF	NM_001945	HBEGF	heparin-binding EGF-like growth factor	1839
206374_at	12.17	DUSP8	NM_004420	DUSP8	dual specificity phosphatase 8	1850
206976_s_at	12.12	HSPH1	NM_006644	HSPH1	heat shock 105kDa/110kDa protein 1	10808
236219_at	12.05		AI452512	---	---	---
1553313_s_at	12.01	SLC5A3	NM_006933	SLC5A3	solute carrier family 5 (inositol transporters), member 3	6526
1555929_s_at	11.97		BM873997	---	Transcribed locus	---
214721_x_at	11.96	CDC42EP4	AL162074	CDC42EP4	CDC42 effector protein (Rho GTPase binding) 4	23580
208810_at	11.92	DNAJB6	AF080569	DNAJB6	DnaJ (Hsp40) homolog, subfamily B, member 6	10049
203946_s_at	11.87	ARG2	U75667	ARG2	arginase, type II	384
225327_at	11.66	KIAA1370	AB037791	KIAA1370	KIAA1370	56204
215233_at	11.66	PTDSR	AA351360	PTDSR	phosphatidylserine receptor	23210
235556_at	11.64	LOC153222	AL037805	LOC153222	Adult retina protein	153222
235727_at	11.63	BTBD5	AI219490	BTBD5	BTB (POZ) domain containing 5	54813
233935_at	11.62		AK026704	---	CDNA: FLJ23051 fis, clone LNG02642	---
230311_s_at	11.52	PRDM6	AF272898	PRDM6	PR domain containing 6	93166
217404_s_at	11.49	COL2A1	X16468	COL2A1	collagen, type II, alpha 1 (primary osteoarthritis, spondyloepiphyseal dysplasia, congenital)	1280
1566482_at	11.25	MSRB3	AL833114	MSRB3	Methionine sulfoxide reductase B3	253827
229455_at	11.15		AW137073	---	Full length insert cDNA clone YZ04E02	---
243509_at	11.13	BTG1	AI475680	BTG1	B-cell translocation gene 1, anti-proliferative	694
1559051_s_at	11.11	C6orf150	AK097148	C6orf150	chromosome 6 open reading frame 150	115004
221200_at	11.09	LOC646541	NM_022155	LOC646541	hypothetical protein LOC646541	646541
206247_at	11.06	MICB	NM_005931	MICB	MHC class I polypeptide-related sequence B	4277
205543_at	11.06	HSPA4L	NM_014278	HSPA4L	heat shock 70kDa protein 4-like	22824
209935_at	10.78	ATP2C1	AF225981	ATP2C1	ATPase, Ca++ transporting, type 2C, member 1	27032
242610_x_at	10.75	NBPF9	AI569997	NBPF9	neuroblastoma breakpoint family, member 9	440670
224750_at	10.67	RNF185	AK027035	RNF185	ring finger protein 185	91445
217975_at	10.63	WBP5	NM_016303	WBP5	WW domain binding protein 5	51186
224657_at	10.54	ERRFI1	AL034417	ERRFI1	ERBB receptor feedback inhibitor 1	54206
239050_s_at	10.48		BF514509	---	CDNA FLJ13202 fis, clone NT2RP3004503	---
202512_s_at	10.45	ATG5	NM_004849	ATG5	ATG5 autophagy related 5 homolog (S. cerevisiae)	9474
1556823_s_at	10.44		W79740	---	Full length insert cDNA clone ZD86G04	---
233068_at	10.35		AK023264	---	CDNA FLJ13202 fis, clone NT2RP3004503	---
215148_s_at	10.34	APBA3	AI141541	APBA3	amyloid beta (A4) precursor protein-binding, family A, member 3 (X11-like 2)	9546
202732_at	10.32	PKIG	NM_007066	PKIG	protein kinase (cAMP-dependent, catalytic) inhibitor gamma	11142
206512_at	10.3	U2AF1L1	NM_005083	U2AF1L1	U2 small nuclear RNA auxillary factor 1-like 1	7310
244425_at	10.27	C14orf43	AW573027	C14orf43	Chromosome 14 open reading frame 43	91748
226800_at	10.24	KIAA1799	AL109925	KIAA1799	KIAA1799 protein	84455
225956_at	10.2	LOC153222	AL565238	LOC153222	adult retina protein	153222
229470_at	10.2	FAM105B	AW451634	FAM105B	Family with sequence similarity 105, member B	90268
214414_x_at	10.16	HBA2	T50399	HBA2	hemoglobin, alpha 2 /// hemoglobin, alpha 2	3040
224215_s_at	10.16	DLL1	AF196571	DLL1	delta-like 1 (Drosophila)	28514
212722_s_at	10.14	PTDSR	AK021780	PTDSR	phosphatidylserine receptor	23210
1559580_at	10.11	LRRC39	AL832694	LRRC39	leucine rich repeat containing 39	127495
212723_at	10.11	PTDSR	AK021780	PTDSR	phosphatidylserine receptor	23210
225957_at	10.08	LOC153222	AI307750	LOC153222	adult retina protein	153222
213167_s_at	10.07	SLC5A3	BF982927	SLC5A3	solute carrier family 5 (inositol transporters), member 3	6526
1562238_at	10	USPL1	AL832776	USPL1	Ubiquitin specific peptidase like 1	10208
202702_at	9.957	TRIM26	NM_003449	TRIM26	tripartite motif-containing 26	7726
242405_at	9.952	MAML2	BF358386	MAML2	Mastermind-like 2 (Drosophila)	84441
1557292_a_at	9.854	MCOLN3	AW665790	MCOLN3	mucolipin 3	55283
215318_at	9.832	CG012	AL049782	CG012	hypothetical gene CG012	116829
222878_s_at	9.817	OTUB2	AI656232	OTUB2	OTU domain, ubiquitin aldehyde binding 2	78990
233694_at	9.776		AU148207	---	CDNA FLJ12144 fis, clone MAMMA1000361	---
222361_at	9.735	LOC643224	AI433261	LOC643224	similar to tubulin, beta 8	643224
224829_at	9.557	CPEB4	AA772278	CPEB4	cytoplasmic polyadenylation element binding protein 4	80315
1554980_a_at	9.539	ATF3	AB066566	ATF3	activating transcription factor 3	467
214890_s_at	9.53	DKFZP564J102	AL080065	DKFZP564J102	DKFZP564J102 protein	25854
233691_at	9.364	ABTB2	AK025359	ABTB2	Ankyrin repeat and BTB (POZ) domain containing 2	25841
213497_at	9.301	ABTB2	AL050374	ABTB2	ankyrin repeat and BTB (POZ) domain containing 2	25841
239845_at	9.17		AI885066	---	Transcribed locus	---
202973_x_at	9.131	FAM13A1	NM_014883	FAM13A1	family with sequence similarity 13, member A1	10144
214683_s_at	9.08	CLK1	AI251890	CLK1	CDC-like kinase 1	1195
218810_at	9.047	ZC3H12A	NM_025079	ZC3H12A	zinc finger CCCH-type containing 12A	80149
242210_at	9.036	ZNF24	AA749167	ZNF24	Zinc finger protein 24	7572
208814_at	9.027	HSPA4	AA043348	HSPA4	Heat shock 70kDa protein 4	3308
230387_at	9.027	ATP2C1	AL038450	ATP2C1	ATPase, Ca++ transporting, type 2C, member 1	27032
207060_at	9.018	EN2	NM_001427	EN2	engrailed homolog 2	2020
238476_at	9.017	LOC153222	AA481560	LOC153222	adult retina protein	153222
205220_at	8.945	GPR109B	NM_006018	GPR109B	G protein-coupled receptor 109B /// G protein-coupled receptor 109B	8843
211470_s_at	8.938	SULT1C1	AF186255	SULT1C1	sulfotransferase family, cytosolic, 1C, member 1	6819
241812_at	8.912	DNAPTP6	AV648669	DNAPTP6	DNA polymerase-transactivated protein 6	26010
225842_at	8.903	PHLDA1	AK026181	PHLDA1	pleckstrin homology-like domain, family A, member 1	22822
237750_at	8.892	LOC63929	N21682	LOC63929	Hypothetical protein LOC63929	63929
222421_at	8.822	UBE2H	BF435617	UBE2H	ubiquitin-conjugating enzyme E2H (UBC8 homolog, yeast)	7328
212099_at	8.787	RHOB	AI263909	RHOB	ras homolog gene family, member B	388
205342_s_at	8.769	SULT1C1	AF026303	SULT1C1	sulfotransferase family, cytosolic, 1C, member 1	6819
201739_at	8.763	SGK	NM_005627	SGK	serum/glucocorticoid regulated kinase	6446
201110_s_at	8.681	THBS1	NM_003246	THBS1	thrombospondin 1	7057
212551_at	8.647	CAP2	NM_006366	CAP2	CAP, adenylate cyclase-associated protein, 2 (yeast)	10486
204438_at	8.612	MRC1	NM_002438	MRC1 /// MRC1L1	mannose receptor, C type 1 /// mannose receptor, C type 1-like 1	414308 /// 4360
241940_at	8.556	ABHD3	BF477544	ABHD3	Abhydrolase domain containing 3	171586
209934_s_at	8.554	ATP2C1	AF225981	ATP2C1	ATPase, Ca++ transporting, type 2C, member 1	27032
213164_at	8.513	SLC5A3	AI867198	SLC5A3	solute carrier family 5 (inositol transporters), member 3	6526
205872_x_at	8.504	PDE4DIP	NM_022359	PDE4DIP	phosphodiesterase 4D interacting protein (myomegalin)	9659
201636_at	8.461	FXR1	BG025078	FXR1	fragile X mental retardation, autosomal homolog 1	8087
220148_at	8.439	ALDH8A1	NM_022568	ALDH8A1	aldehyde dehydrogenase 8 family, member A1	64577
213124_at	8.429	ZNF473	BG538800	ZNF473	zinc finger protein 473	25888
244597_at	8.385	DNAPTP6	AA701247	DNAPTP6	DNA polymerase-transactivated protein 6	26010
219682_s_at	8.366	TBX3	NM_016569	TBX3	T-box 3 (ulnar mammary syndrome)	6926
220374_at	8.278	BTBD5	NM_017658	BTBD5	BTB (POZ) domain containing 5	54813
239162_at	8.273	DAPK1	H04394	DAPK1	Death-associated protein kinase 1	1612
226114_at	8.215	ZNF436	AI829509	ZNF436	zinc finger protein 436	80818
203304_at	8.2	BAMBI	NM_012342	BAMBI	BMP and activin membrane-bound inhibitor homolog (Xenopus laevis)	25805
225762_x_at	8.197	LOC284801	AL531683	LOC284801	hypothetical protein LOC284801	284801
229033_s_at	8.137	MUM1	AA143060	MUM1	melanoma associated antigen (mutated) 1	84939
1570120_at	8.131		BC024027	---	CDNA clone IMAGE:4824334	---
201839_s_at	8.121	TACSTD1	NM_002354	TACSTD1	tumor-associated calcium signal transducer 1	4072
206241_at	8.112	KPNA5	NM_002269	KPNA5	karyopherin alpha 5 (importin alpha 6)	3841
212944_at	8.101	SLC5A3	AK024896	SLC5A3	solute carrier family 5 (inositol transporters), member 3	6526
208109_s_at	8.08	C15orf5	NM_030944	C15orf5	chromosome 15 open reading frame 5 /// chromosome 15 open reading frame 5	81698
213492_at	8.026	COL2A1	X06268	COL2A1	collagen, type II, alpha 1 (primary osteoarthritis, spondyloepiphyseal dysplasia, congenital)	1280
226189_at	7.998	ITGB8	BF513121	ITGB8	integrin, beta 8	3696
220349_s_at	7.971	FLJ21865	NM_022759	FLJ21865	endo-beta-N-acetylglucosaminidase	64772
226140_s_at	7.922	OTUD1	AI934347	OTUD1	OTU domain containing 1	220213
202768_at	7.806	FOSB	NM_006732	FOSB	FBJ murine osteosarcoma viral oncogene homolog B	2354
218062_x_at	7.738	CDC42EP4	NM_012121	CDC42EP4	CDC42 effector protein (Rho GTPase binding) 4	23580
213825_at	7.706	OLIG2	AA757419	OLIG2	oligodendrocyte lineage transcription factor 2	10215
226843_s_at	7.703	PAPD5	AU146704	PAPD5	PAP associated domain containing 5	64282
201300_s_at	7.665	PRNP	NM_000311	PRNP	prion protein (p27-30) (Creutzfeldt-Jakob disease, Gerstmann-Strausler-Scheinker syndrome, fatal familial insomnia)	5621
226968_at	7.643	KIF1B	AK023184	KIF1B	kinesin family member 1B	23095
1554229_at	7.589	LOC153222	AY174896	LOC153222	adult retina protein	153222
231416_at	7.52	DHDH	NM_014475	DHDH	dihydrodiol dehydrogenase (dimeric)	27294
225878_at	7.51	KIF1B	AL135264	KIF1B	Kinesin family member 1B	23095
210380_s_at	7.491	CACNA1G	AF126966	CACNA1G	calcium channel, voltage-dependent, alpha 1G subunit	8913
215047_at	7.479	TRIM58	AL080170	TRIM58	tripartite motif-containing 58	25893
210269_s_at	7.451	RP13-297E16.1	M99578	RP13-297E16.1	DNA segment on chromosome X and Y (unique) 155 expressed sequence, isoform 1	8227
241584_at	7.424	GHR	AA682452	GHR	Growth hormone receptor	2690
232513_x_at	7.366	RP5-1153D9.3	AI634422	RP5-1153D9.3	similar to dJ1153D9.4 (novel protein)	388799
204181_s_at	7.355	ZBTB43	T90308	ZBTB43	zinc finger and BTB domain containing 43	23099
232594_at	7.349	LOC440498	AK001829	LOC440498	Hypothetical gene supported by AK001829	440498
211745_x_at	7.328	HBA1	BC005931	HBA1	hemoglobin, alpha 1 /// hemoglobin, alpha 1	3039
213348_at	7.32	CDKN1C	N33167	CDKN1C	Cyclin-dependent kinase inhibitor 1C (p57, Kip2)	1028
213552_at	7.304	GLCE	W87398	GLCE	UDP-glucuronic acid epimerase	26035
208811_s_at	7.266	DNAJB6	AF080569	DNAJB6	DnaJ (Hsp40) homolog, subfamily B, member 6	10049
203624_at	7.211	RP13-297E16.1	NM_005088	RP13-297E16.1	DNA segment on chromosome X and Y (unique) 155 expressed sequence, isoform 1	8227
241851_x_at	7.192		BE676261	---	CDNA FLJ45580 fis, clone BRTHA3011510	---
210683_at	7.187	NRTN	AL161995	NRTN	neurturin	4902
213045_at	7.142	MAST3	AB011133	MAST3	microtubule associated serine/threonine kinase 3	23031
202067_s_at	7.11	LDLR	AI861942	LDLR	low density lipoprotein receptor (familial hypercholesterolemia)	3949
208398_s_at	7.102	TBPL1	NM_004865	TBPL1	TBP-like 1	9519
222420_s_at	7.035	UBE2H	Z29331	UBE2H	ubiquitin-conjugating enzyme E2H (UBC8 homolog, yeast)	7328
209179_s_at	7.021	LENG4	BC003164	LENG4	leukocyte receptor cluster (LRC) member 4	79143
229043_at	7.012	PAPD5	AI492902	PAPD5	PAP associated domain containing 5	64282
229779_at	6.996		BF476080	---	CDNA clone IMAGE:30367357	---
205130_at	6.984	RAGE	NM_014226	RAGE	renal tumor antigen	5891
239377_at	6.959	MGC11102	T59859	MGC11102	hypothetical protein MGC11102	84285
224831_at	6.939	CPEB4	BE620832	CPEB4	cytoplasmic polyadenylation element binding protein 4	80315
231569_at	6.937	TMEM31	N58489	TMEM31	transmembrane protein 31	203562
244368_x_at	6.9		R26931	---	MRNA; cDNA DKFZp451K063 (from clone DKFZp451K063)	---
216350_s_at	6.868	ZNF10	X52332	ZNF10	zinc finger protein 10	7556
242300_at	6.861		BF432276	---	Ubiquitin B (UBB) mRNA, 3' UTR and genetic suppressor element	---
209458_x_at	6.85	HBA1	AF105974	HBA1 /// HBA2	hemoglobin, alpha 1 /// hemoglobin, alpha 1 /// hemoglobin, alpha 2 /// hemoglobin, alpha 2	3039 /// 3040
205681_at	6.839	BCL2A1	NM_004049	BCL2A1	BCL2-related protein A1	597
217414_x_at	6.81	HBA1	V00489	HBA1 /// HBA2	hemoglobin, alpha 1 /// hemoglobin, alpha 2	3039 /// 3040
219450_at	6.808	C4orf19	NM_018302	C4orf19	chromosome 4 open reading frame 19	55286
1556493_a_at	6.776	JMJD2C	AF085959	JMJD2C	jumonji domain containing 2C	23081
207936_x_at	6.756	RFPL3	NM_006604	RFPL3	ret finger protein-like 3	10738
200880_at	6.723	DNAJA1	AL534104	DNAJA1	DnaJ (Hsp40) homolog, subfamily A, member 1	3301
204182_s_at	6.72	ZBTB43	NM_014007	ZBTB43	zinc finger and BTB domain containing 43	23099
238888_at	6.714	tcag7.981	T79183	tcag7.981	Juxtaposed with another zinc finger gene 1	221895
205146_x_at	6.701	APBA3	NM_004886	APBA3	amyloid beta (A4) precursor protein-binding, family A, member 3 (X11-like 2)	9546
213844_at	6.694	HOXA5	NM_019102	HOXA5	homeobox A5	3202
225227_at	6.692		AW294869	---	CDNA clone IMAGE:5299642	---
226275_at	6.687	MXD1	AI188653	MXD1	MAX dimerization protein 1	4084
237783_at	6.686	PLAC8L1	AI018322	PLAC8L1	PLAC8-like 1	153770
204621_s_at	6.676	NR4A2	AI935096	NR4A2	nuclear receptor subfamily 4, group A, member 2	4929
202668_at	6.658	EFNB2	BF001670	EFNB2	ephrin-B2	1948
222011_s_at	6.654	TCP1	BF224073	TCP1	t-complex 1	6950
1570253_a_at	6.638	STX6	BC014155	STX6 /// RHEBL1	syntaxin 6 /// Ras homolog enriched in brain like 1	10228 /// 121268
212554_at	6.637	CAP2	N90755	CAP2	CAP, adenylate cyclase-associated protein, 2 (yeast)	10486
235004_at	6.631	RBM24	AI677701	RBM24	RNA binding motif protein 24	221662
205114_s_at	6.629	CCL3	NM_002983	CCL3 /// CCL3L1 /// CCL3L3 /// LOC643930	chemokine (C-C motif) ligand 3 /// chemokine (C-C motif) ligand 3-like 1 /// chemokine (C-C motif) ligand 3-like 3 /// similar to Small inducible cytokine A3-like 1 precursor (Tonsillar lymphocyte LD78 beta protein) (LD78-beta(1-70)) (G0/G1 switch regulatory protein 19-2) (G0S19-2 protein) (PAT 464.2)	414062 /// 6348 /// 6349 /// 643930
229317_at	6.619		BG231980	---	---	---
227934_at	6.613		AI769559	---	---	---
234192_s_at	6.591	GKAP1	AK026487	GKAP1	G kinase anchoring protein 1	80318
240890_at	6.591	LOC648470	AA041298	LOC648470	similar to Caspase-4 precursor (CASP-4) (ICH-2 protease) (TX protease) (ICE(rel)-II)	648470
217996_at	6.544	PHLDA1	AA576961	PHLDA1	pleckstrin homology-like domain, family A, member 1	22822
225634_at	6.54	ZC3HAV1	BG533558	ZC3HAV1	zinc finger CCCH-type, antiviral 1	56829
229797_at	6.54	MCOLN3	AI636080	MCOLN3	mucolipin 3	55283
1556053_at	6.534	DNAJC7	AL556987	DNAJC7	DnaJ (Hsp40) homolog, subfamily C, member 7	7266
230236_at	6.533	FLJ41649	AL045590	FLJ41649	FLJ41649 protein	401260
235960_at	6.532		BE327531	---	Full length insert cDNA YI38B04	---
239038_at	6.511	C1orf52	AW015063	C1orf52	Chromosome 1 open reading frame 52	148423
206533_at	6.498	CHRNA5	NM_000745	CHRNA5	cholinergic receptor, nicotinic, alpha 5	1138
1560973_a_at	6.477		AF086424	---	Full length insert cDNA clone ZD78G02	---
201842_s_at	6.445	EFEMP1	AI826799	EFEMP1	EGF-containing fibulin-like extracellular matrix protein 1	2202
240788_at	6.433	ME1	AI076834	ME1	Malic enzyme 1, NADP(+)-dependent, cytosolic	4199
217173_s_at	6.415	LDLR	S70123	LDLR	low density lipoprotein receptor (familial hypercholesterolemia)	3949
238542_at	6.389	ULBP2	AA831769	ULBP2	UL16 binding protein 2	80328
226158_at	6.38	KLHL24	AL120021	KLHL24	kelch-like 24 (Drosophila)	54800
205349_at	6.379	GNA15	NM_002068	GNA15	guanine nucleotide binding protein (G protein), alpha 15 (Gq class)	2769
217168_s_at	6.355	HERPUD1	AF217990	HERPUD1	homocysteine-inducible, endoplasmic reticulum stress-inducible, ubiquitin-like domain member 1	9709
209585_s_at	6.354	MINPP1	AF084943	MINPP1	multiple inositol polyphosphate histidine phosphatase, 1	9562
203407_at	6.349	PPL	NM_002705	PPL	periplakin	5493
220068_at	6.346	VPREB3	NM_013378	VPREB3	pre-B lymphocyte gene 3	29802
227920_at	6.337	KIAA1553	AV700885	KIAA1553	KIAA1553	57673
235528_at	6.329	GUCA1B	AW967092	GUCA1B	guanylate cyclase activator 1B (retina)	2979
229312_s_at	6.328	GKAP1	BF434321	GKAP1	G kinase anchoring protein 1	80318
232961_at	6.327	DNAPTP6	AU148165	DNAPTP6	DNA polymerase-transactivated protein 6	26010
238853_at	6.3	RAB3IP	AI436813	RAB3IP	RAB3A interacting protein (rabin3)	117177
238025_at	6.292	MLKL	AA706818	MLKL	mixed lineage kinase domain-like	197259
1560340_s_at	6.253	LOC441212	AK091223	LOC441212	PNAS-13	441212
225548_at	6.249	SHROOM3	AB040914	SHROOM3	shroom family member 3	57619
219870_at	6.236	ATF7IP2	NM_024997	ATF7IP2	activating transcription factor 7 interacting protein 2	80063
236577_at	6.233		AI860775	---	Transcribed locus	---
204501_at	6.2	NOV	NM_002514	NOV	nephroblastoma overexpressed gene	4856
223348_x_at	6.191	MUM1	AF151045	MUM1	melanoma associated antigen (mutated) 1	84939
209131_s_at	6.189	SNAP23	U55936	SNAP23	synaptosomal-associated protein, 23kDa	8773
204180_s_at	6.184	ZBTB43	AI745225	ZBTB43	zinc finger and BTB domain containing 43	23099
241924_at	6.172	MECP2	BE897518	MECP2	Methyl CpG binding protein 2 (Rett syndrome)	4204
1561190_at	6.16	CDKL3	AF087989	CDKL3	cyclin-dependent kinase-like 3	51265
243954_at	6.136	LOC285286	AI149729	LOC285286	hypothetical protein LOC285286	285286
1559529_at	6.088	PTK2	BC043202	PTK2	PTK2 protein tyrosine kinase 2	5747
239082_at	6.077		BF437161	---	CDNA clone IMAGE:5311370	---
237040_at	6.068	CWF19L2	BF185264	CWF19L2	CWF19-like 2, cell cycle control (S. pombe)	143884
212009_s_at	6.059	STIP1	AL553320	STIP1	stress-induced-phosphoprotein 1 (Hsp70/Hsp90-organizing protein)	10963
205807_s_at	6.028	TUFT1	NM_020127	TUFT1	tuftelin 1	7286
236046_at	6.025	FLJ44896	AA781880	FLJ44896	FLJ44896 protein	401166
1553311_at	6.021	C20orf197	NM_173644	C20orf197	chromosome 20 open reading frame 197	284756
239163_at	6.01	UBE2B	AW364833	UBE2B	ubiquitin-conjugating enzyme E2B (RAD6 homolog)	7320
1570623_at	6.008		BC038672	---	---	---
AFFX-M27830_5_at	6		AFFX-M27830_5	---	---	---
222010_at	5.979	TCP1	BF224073	TCP1	t-complex 1	6950
205476_at	5.977	CCL20	NM_004591	CCL20	chemokine (C-C motif) ligand 20	6364
210387_at	5.923	HIST1H2BG	BC001131	HIST1H2BG	histone 1, H2bg	8339
210762_s_at	5.918	DLC1	AF026219	DLC1	deleted in liver cancer 1	10395
213230_at	5.895	CDR2L	AI422335	CDR2L	cerebellar degeneration-related protein 2-like	30850
202068_s_at	5.89	LDLR	NM_000527	LDLR	low density lipoprotein receptor (familial hypercholesterolemia)	3949
209102_s_at	5.882	HBP1	AF019214	HBP1	HMG-box transcription factor 1	26959
213776_at	5.861	LOC157562	AA583336	LOC157562	hypothetical protein LOC157562	157562
206675_s_at	5.858	SKIL	NM_005414	SKIL	SKI-like	6498
205004_at	5.851	NKRF	NM_017544	NKRF	NF-kappaB repressing factor	55922
207826_s_at	5.85	ID3	NM_002167	ID3	inhibitor of DNA binding 3, dominant negative helix-loop-helix protein	3399
204014_at	5.848	DUSP4	NM_001394	DUSP4	dual specificity phosphatase 4	1846
223196_s_at	5.844	SESN2	AL136551	SESN2	sestrin 2	83667
1558649_at	5.836	LOC145757	AK056534	LOC145757	hypothetical protein LOC145757	145757
214724_at	5.828	DIXDC1	AF070621	DIXDC1	DIX domain containing 1	85458
241843_at	5.819	SNORA28	AA215701	SNORA28	small nucleolar RNA, H/ACA box 28	677811
204018_x_at	5.809	HBA1	NM_000558	HBA1 /// HBA2	hemoglobin, alpha 1 /// hemoglobin, alpha 1 /// hemoglobin, alpha 2 /// hemoglobin, alpha 2	3039 /// 3040
212019_at	5.805	RSL1D1	AK025446	RSL1D1	ribosomal L1 domain containing 1	26156
223282_at	5.777	TSHZ1	W60810	TSHZ1	teashirt family zinc finger 1	10194
209130_at	5.744	SNAP23	BC003686	SNAP23	synaptosomal-associated protein, 23kDa	8773
232333_at	5.726	MAML2	AU147805	MAML2	Mastermind-like 2 (Drosophila)	84441
229576_s_at	5.713	TBX3	N29712	TBX3	T-box 3 (ulnar mammary syndrome)	6926
241722_x_at	5.684		BF724558	---	Transcribed locus	---
213750_at	5.671		AA928506	---	Full length insert cDNA YH77E09	---
215707_s_at	5.645	PRNP	AV725328	PRNP	prion protein (p27-30) (Creutzfeldt-Jakob disease, Gerstmann-Strausler-Scheinker syndrome, fatal familial insomnia)	5621
236863_at	5.624	C17orf67	BF592860	C17orf67	chromosome 17 open reading frame 67	339210
241489_at	5.608	NUDT9	BE671532	NUDT9	Nudix (nucleoside diphosphate linked moiety X)-type motif 9	53343
212923_s_at	5.607	C6orf145	AK024828	C6orf145	chromosome 6 open reading frame 145	221749
205248_at	5.585	DOPEY2	NM_005128	DOPEY2	dopey family member 2	9980
242679_at	5.582	TTN	AU127120	TTN	Titin	7273
212730_at	5.555	DMN	AK026420	DMN	desmuslin	23336
243489_at	5.537	LOC643675	BF514098	LOC643675	Hypothetical protein LOC643675	643675
221291_at	5.531	ULBP2	NM_025217	ULBP2	UL16 binding protein 2	80328
213330_s_at	5.517	STIP1	BE886580	STIP1	stress-induced-phosphoprotein 1 (Hsp70/Hsp90-organizing protein)	10963
233055_at	5.516	PRKD3	AI755057	PRKD3	Protein kinase D3	23683
1558919_a_at	5.504	SEC23IP	BG536516	SEC23IP	SEC23 interacting protein	11196
227991_x_at	5.499		BF516567	---	---	---
237058_x_at	5.499	SLC6A13	AI802118	SLC6A13	solute carrier family 6 (neurotransmitter transporter, GABA), member 13	6540
241893_at	5.498	MGAT5	BE927766	MGAT5	Mannosyl (alpha-1,6-)-glycoprotein beta-1,6-N-acetyl-glucosaminyltransferase	4249
201491_at	5.497	AHSA1	NM_012111	AHSA1	AHA1, activator of heat shock 90kDa protein ATPase homolog 1 (yeast)	10598
243002_at	5.496	INSR	BE466429	INSR	Insulin receptor	3643
214544_s_at	5.495	SNAP23	NM_003825	SNAP23	synaptosomal-associated protein, 23kDa	8773
221290_s_at	5.467	MUM1	NM_016473	MUM1	melanoma associated antigen (mutated) 1	84939
201677_at	5.442	C3orf37	AI937543	C3orf37	Chromosome 3 open reading frame 37	56941
213051_at	5.406	ZC3HAV1	AI133727	ZC3HAV1	zinc finger CCCH-type, antiviral 1	56829
226113_at	5.39	ZNF436	AB051497	ZNF436	zinc finger protein 436	80818
222830_at	5.389	GRHL1	BE566136	GRHL1	grainyhead-like 1 (Drosophila)	29841
231969_at	5.383	STOX2	AB037813	STOX2	storkhead box 2	56977
228149_at	5.382	FLJ31818	BF432926	FLJ31818	hypothetical protein FLJ31818	154743
221222_s_at	5.381	C1orf56	NM_017860	C1orf56	chromosome 1 open reading frame 56	54964
242540_at	5.346	C11orf47	AI911330	C11orf47	chromosome 11 open reading frame 47	283294
239451_at	5.344	HSP90B1	AI684643	HSP90B1	Heat shock protein 90kDa beta (Grp94), member 1	7184
238581_at	5.321	GBP5	BG271923	GBP5	Guanylate binding protein 5	115362
202323_s_at	5.317	ACBD3	AI636775	ACBD3	acyl-Coenzyme A binding domain containing 3	64746
223283_s_at	5.306	TSHZ1	AF039698	TSHZ1	teashirt family zinc finger 1	10194
226811_at	5.291	FAM46C	AL046017	FAM46C	family with sequence similarity 46, member C	54855
227041_at	5.266		BE466145	---	CDNA FLJ31513 fis, clone NT2RI1000127	---
209305_s_at	5.255	GADD45B	AF078077	GADD45B	growth arrest and DNA-damage-inducible, beta	4616
226034_at	5.244		BE222344	---	Homo sapiens, clone IMAGE:3881549, mRNA	---
210691_s_at	5.219	CACYBP	AF275803	CACYBP	calcyclin binding protein	27101
206825_at	5.214	OXTR	NM_000916	OXTR	oxytocin receptor	5021
207574_s_at	5.21	GADD45B	NM_015675	GADD45B	growth arrest and DNA-damage-inducible, beta	4616
200881_s_at	5.206	DNAJA1	NM_001539	DNAJA1	DnaJ (Hsp40) homolog, subfamily A, member 1	3301
230123_at	5.2		AI608836	---	---	---
205343_at	5.194	SULT1C1	NM_001056	SULT1C1	sulfotransferase family, cytosolic, 1C, member 1	6819
203917_at	5.187	CXADR	NM_001338	CXADR	coxsackie virus and adenovirus receptor	1525
213988_s_at	5.169	SAT1	BE971383	SAT1	spermidine/spermine N1-acetyltransferase 1	6303
221985_at	5.158	KLHL24	AW006750	KLHL24	kelch-like 24 (Drosophila)	54800
220020_at	5.144	XPNPEP3	NM_022098	XPNPEP3	X-prolyl aminopeptidase (aminopeptidase P) 3, putative	63929
223471_at	5.14	RAB3IP	BC002556	RAB3IP	RAB3A interacting protein (rabin3)	117177
225803_at	5.136	FBXO32	AW006123	FBXO32	F-box protein 32	114907
208667_s_at	5.12	ST13	U17714	ST13	suppression of tumorigenicity 13 (colon carcinoma) (Hsp70 interacting protein)	6767
214353_at	5.113		AW241864	---	Transcribed locus	---
236429_at	5.103	ZNF83	AI831874	ZNF83	Zinc finger protein 83	55769
224648_at	5.099	GPBP1	AI860946	GPBP1	GC-rich promoter binding protein 1	65056
232745_x_at	5.08	FLJ23577	AK026817	FLJ23577	KPL2 protein	79925
219354_at	5.074	KLHL26	NM_018316	KLHL26	kelch-like 26 (Drosophila)	55295
1552670_a_at	5.065	LOC286044	NM_024607	LOC286044	hypothetical protein LOC286044	286044
242836_at	5.042	ATP1B3	AI800470	ATP1B3	ATPase, Na+/K+ transporting, beta 3 polypeptide	483
205001_s_at	5.04	DDX3Y	AF000985	DDX3Y	DEAD (Asp-Glu-Ala-Asp) box polypeptide 3, Y-linked	8653
227099_s_at	5.035	LOC387763	AW276078	LOC387763	hypothetical LOC387763	387763
224927_at	4.985	KIAA1949	BG251556	KIAA1949	KIAA1949	170954
1560500_at	4.966	LOC642775	BC039395	LOC642775	Hypothetical protein LOC642775	642775
232490_s_at	4.964	PRUNE	U67085	PRUNE	prune homolog (Drosophila)	58497
226912_at	4.957	ZDHHC23	AW003367	ZDHHC23	zinc finger, DHHC-type containing 23	254887
227337_at	4.955	ANKRD37	AA886870	ANKRD37	ankyrin repeat domain 37	353322
224764_at	4.954	ARHGAP21	AB037845	ARHGAP21	Rho GTPase activating protein 21	57584
216150_at	4.911		AK021609	---	CDNA FLJ11547 fis, clone HEMBA1002934	---
215374_at	4.902	PAPOLA	AK024849	PAPOLA	Poly(A) polymerase alpha	10914
225644_at	4.897	CCDC117	BF060776	CCDC117	coiled-coil domain containing 117	150275
239930_at	4.871	GALNT2	AA604126	GALNT2	UDP-N-acetyl-alpha-D-galactosamine:polypeptide N-acetylgalactosaminyltransferase 2 (GalNAc-T2)	2590
221260_s_at	4.87	C12orf22	NM_030809	C12orf22	chromosome 12 open reading frame 22 /// chromosome 12 open reading frame 22	81566
241772_at	4.863	PCDH11Y	AI732427	PCDH11Y	Protocadherin 11 Y-linked	83259
208666_s_at	4.86	ST13	BE866412	ST13	suppression of tumorigenicity 13 (colon carcinoma) (Hsp70 interacting protein)	6767
1556021_at	4.848	LOC144874	BF105980	LOC144874	hypothetical protein LOC144874	144874
1557104_at	4.838	LOC646858	AW028277	LOC646858	Hypothetical protein LOC646858	646858
238595_at	4.833		AV702101	---	Transcribed locus, moderately similar to XP_508016.1 PREDICTED: similar to oligonucleotide/oligosaccharide-binding fold containing 1 [Pan troglodytes]	---
217799_x_at	4.828	UBE2H	NM_003344	UBE2H	ubiquitin-conjugating enzyme E2H (UBC8 homolog, yeast)	7328
203637_s_at	4.824	MID1	NM_000381	MID1	midline 1 (Opitz/BBB syndrome)	4281
220484_at	4.824	MCOLN3	NM_018298	MCOLN3	mucolipin 3	55283
205291_at	4.821	IL2RB	NM_000878	IL2RB	interleukin 2 receptor, beta /// interleukin 2 receptor, beta	3560
216263_s_at	4.817	NGDN	AK022215	NGDN	neuroguidin, EIF4E binding protein	25983
236099_at	4.811		AI380089	---	CDNA FLJ41339 fis, clone BRASW1000053	---
1570496_at	4.809		BC016001	---	Homo sapiens, clone IMAGE:4616837, mRNA	---
201173_x_at	4.808	NUDC	NM_006600	NUDC	nuclear distribution gene C homolog (A. nidulans)	10726
227657_at	4.797	RNF150	AA722069	RNF150	ring finger protein 150	57484
1556412_at	4.792	ZBTB40	BM091363	ZBTB40	Zinc finger and BTB domain containing 40	9923
221962_s_at	4.774	UBE2H	AI829920	UBE2H	ubiquitin-conjugating enzyme E2H (UBC8 homolog, yeast)	7328
204912_at	4.767	IL10RA	NM_001558	IL10RA	interleukin 10 receptor, alpha	3587
209020_at	4.759	C20orf111	AF217514	C20orf111	chromosome 20 open reading frame 111	51526
209324_s_at	4.745	RGS16	BF304996	RGS16	regulator of G-protein signalling 16	6004
1555269_a_at	4.73	TMEM16A	BC033036	TMEM16A	transmembrane protein 16A	55107
213094_at	4.725	GPR126	AL033377	GPR126	G protein-coupled receptor 126	57211
221563_at	4.716	DUSP10	N36770	DUSP10	dual specificity phosphatase 10	11221
209315_at	4.7	HBS1L	AW297143	HBS1L	HBS1-like (S. cerevisiae)	10767
216248_s_at	4.686	NR4A2	S77154	NR4A2	nuclear receptor subfamily 4, group A, member 2	4929
228698_at	4.677	SOX7	AI808807	SOX7	SRY (sex determining region Y)-box 7	83595
213596_at	4.671	CASP4	AL050391	CASP4	caspase 4, apoptosis-related cysteine peptidase	837
201109_s_at	4.653	THBS1	AV726673	THBS1	thrombospondin 1	7057
233768_at	4.64	ATG5	AK022136	ATG5	ATG5 autophagy related 5 homolog (S. cerevisiae)	9474
203939_at	4.639	NT5E	NM_002526	NT5E	5'-nucleotidase, ecto (CD73)	4907
201939_at	4.633	PLK2	NM_006622	PLK2	polo-like kinase 2 (Drosophila)	10769
219534_x_at	4.631	CDKN1C	NM_000076	CDKN1C	cyclin-dependent kinase inhibitor 1C (p57, Kip2)	1028
1559582_at	4.629	RHOQ	BC033251	RHOQ	ras homolog gene family, member Q	23433
227572_at	4.628	USP30	AA528138	USP30	Ubiquitin specific peptidase 30	84749
1559862_at	4.628	COPA	BC037941	COPA	coatomer protein complex, subunit alpha	1314
212714_at	4.626	LARP4	AL050205	LARP4	La ribonucleoprotein domain family, member 4	113251
207078_at	4.613	MED6	NM_005466	MED6	mediator of RNA polymerase II transcription, subunit 6 homolog (S. cerevisiae)	10001
239166_at	4.612	MARK3	R98192	MARK3	MAP/microtubule affinity-regulating kinase 3	4140
1566257_at	4.593	GPR180	AL049452	GPR180	G protein-coupled receptor 180	160897
224952_at	4.593	TANC2	BF115054	TANC2	tetratricopeptide repeat, ankyrin repeat and coiled-coil containing 2	26115
1561434_at	4.592	C15orf45	AI956139	C15orf45	chromosome 15 open reading frame 45	641318
41512_at	4.592		AL042733	---	Transcribed locus, strongly similar to XP_543397.2 PREDICTED: similar to BRCA1 associated protein [Canis familiaris]	---
202324_s_at	4.585	ACBD3	NM_022735	ACBD3	acyl-Coenzyme A binding domain containing 3	64746
204215_at	4.581	C7orf23	NM_024315	C7orf23	chromosome 7 open reading frame 23	79161
218993_at	4.581	RNMTL1	NM_018146	RNMTL1	RNA methyltransferase like 1	55178
208499_s_at	4.576	DNAJC3	NM_006260	DNAJC3	DnaJ (Hsp40) homolog, subfamily C, member 3	5611
239300_at	4.559	PIK3C3	AI632214	PIK3C3	Phosphoinositide-3-kinase, class 3	5289
201846_s_at	4.552	RYBP	NM_012234	RYBP	RING1 and YY1 binding protein	23429
203889_at	4.543	SCG5	NM_003020	SCG5	secretogranin V (7B2 protein)	6447
229024_at	4.538		BF056892	---	CDNA FLJ10151 fis, clone HEMBA1003402	---
201845_s_at	4.526	RYBP	AB029551	RYBP	RING1 and YY1 binding protein	23429
202670_at	4.521	MAP2K1	AI571419	MAP2K1	mitogen-activated protein kinase kinase 1	5604
244638_at	4.519		AW954477	---	---	---
216621_at	4.506	ROCK1	AL050032	ROCK1	Rho-associated, coiled-coil containing protein kinase 1	6093
200872_at	4.505	S100A10	NM_002966	S100A10	S100 calcium binding protein A10 (annexin II ligand, calpactin I, light polypeptide (p11))	6281
221986_s_at	4.502	KLHL24	AW006750	KLHL24	kelch-like 24 (Drosophila)	54800
229973_at	4.492	C1orf173	AI827930	C1orf173	chromosome 1 open reading frame 173	127254
221778_at	4.491	KIAA1718	BE217882	KIAA1718	KIAA1718 protein	80853
209700_x_at	4.487	PDE4DIP	AB042555	PDE4DIP	phosphodiesterase 4D interacting protein (myomegalin)	9659
210574_s_at	4.483	NUDC	AF241788	NUDC	nuclear distribution gene C homolog (A. nidulans)	10726
243484_x_at	4.465	NBPF9	AA404260	NBPF9	neuroblastoma breakpoint family, member 9	440670
205091_x_at	4.442	RECQL	NM_002907	RECQL	RecQ protein-like (DNA helicase Q1-like)	5965
230655_at	4.438		AW025928	---	Homo sapiens, clone IMAGE:5418468, mRNA	---
222662_at	4.433	LOC286044	W60806	LOC286044	hypothetical protein LOC286044	286044
210568_s_at	4.426	RECQL	BC001052	RECQL	RecQ protein-like (DNA helicase Q1-like)	5965
1560133_at	4.419	TNRC15	BC012484	TNRC15	trinucleotide repeat containing 15	26058
238619_at	4.408	FLJ43663	AA417078	FLJ43663	Hypothetical protein FLJ43663	378805
224894_at	4.388	YAP1	BF247906	YAP1	Yes-associated protein 1, 65kDa	10413
243428_at	4.385	KCNQ1OT1	AW613101	KCNQ1OT1	KCNQ1 overlapping transcript 1	10984
216268_s_at	4.382	JAG1	U77914	JAG1	jagged 1 (Alagille syndrome)	182
223380_s_at	4.378	LATS2	AF207547	LATS2	LATS, large tumor suppressor, homolog 2 (Drosophila)	26524
1552326_a_at	4.373	CCDC11	NM_145020	CCDC11	coiled-coil domain containing 11	220136
235156_at	4.368		AI652228	---	CDNA FLJ33254 fis, clone ASTRO2005360	---
225207_at	4.368	PDK4	AV707102	PDK4	pyruvate dehydrogenase kinase, isozyme 4	5166
204783_at	4.361	MLF1	AI911434	MLF1	Myeloid leukemia factor 1	4291
242384_at	4.345	CPEB4	AI452469	CPEB4	Cytoplasmic polyadenylation element binding protein 4	80315
219409_at	4.345	SNIP1	NM_024700	SNIP1	Smad nuclear interacting protein 1	79753
213473_at	4.336	BRAP	AL042733	BRAP	BRCA1 associated protein	8315
235306_at	4.331	GIMAP8	AI611648	GIMAP8	GTPase, IMAP family member 8	155038
223330_s_at	4.33	SUGT1	BC000911	SUGT1	SGT1, suppressor of G2 allele of SKP1 (S. cerevisiae)	10910
227499_at	4.33		AA001400	---	---	---
1570360_s_at	4.329	DDX3Y	BC011022	DDX3Y	DEAD (Asp-Glu-Ala-Asp) box polypeptide 3, Y-linked	8653
209099_x_at	4.329	JAG1	U73936	JAG1	jagged 1 (Alagille syndrome)	182
228400_at	4.327		AW025141	---	Transcribed locus	---
202036_s_at	4.324	SFRP1	AF017987	SFRP1	secreted frizzled-related protein 1	6422
228483_s_at	4.323	TAF9B	BE856250	TAF9B	TAF9B RNA polymerase II, TATA box binding protein (TBP)-associated factor, 31kDa	51616
222889_at	4.314	DCLRE1B	AI703304	DCLRE1B	DNA cross-link repair 1B (PSO2 homolog, S. cerevisiae)	64858
218566_s_at	4.305	CHORDC1	NM_012124	CHORDC1	cysteine and histidine-rich domain (CHORD)-containing 1	26973
244075_at	4.303	LOC158160	BF224218	LOC158160	Hypothetical protein LOC158160	158160
227640_s_at	4.295	RP9	AI492167	RP9 /// LOC441212	retinitis pigmentosa 9 (autosomal dominant) /// PNAS-13	441212 /// 6100
211699_x_at	4.295	HBA1	AF349571	HBA1 /// HBA2	hemoglobin, alpha 1 /// hemoglobin, alpha 1 /// hemoglobin, alpha 2 /// hemoglobin, alpha 2	3039 /// 3040
218012_at	4.291	TSPYL2	NM_022117	TSPYL2	TSPY-like 2	64061
238694_at	4.277		AI589594	---	Transcribed locus	---
239447_at	4.268		AI052687	---	Transcribed locus	---
231918_s_at	4.258	GFM2	AK025314	GFM2	G elongation factor, mitochondrial 2	84340
235371_at	4.257		AI452595	---	---	---
228790_at	4.256	C8orf72	AW264082	C8orf72	chromosome 8 open reading frame 72	90362
216762_at	4.255	ANKRD15	AK025097	ANKRD15	Ankyrin repeat domain 15	23189
230296_at	4.253	C16orf52	AU145642	C16orf52	Chromosome 16 open reading frame 52	146174
201381_x_at	4.253	CACYBP	AF057356	CACYBP	calcyclin binding protein	27101
203215_s_at	4.252	MYO6	AA877789	MYO6	myosin VI	4646
213191_at	4.241	TICAM1	AF070530	TICAM1	toll-like receptor adaptor molecule 1	148022
1553252_a_at	4.24	BRWD3	NM_153252	BRWD3	bromodomain and WD repeat domain containing 3	254065
205016_at	4.238	TGFA	NM_003236	TGFA	transforming growth factor, alpha	7039
225392_at	4.235	GFM2	BF967912	GFM2	G elongation factor, mitochondrial 2	84340
217907_at	4.233	MRPL18	NM_014161	MRPL18	mitochondrial ribosomal protein L18	29074
223195_s_at	4.217	SESN2	BF131886	SESN2	sestrin 2	83667
227542_at	4.217		AU157543	---	CDNA FLJ14294 fis, clone PLACE1008181	---
1555370_a_at	4.195	CAMTA1	AF111804	CAMTA1	calmodulin binding transcription activator 1	23261
205830_at	4.193	CLGN	NM_004362	CLGN	calmegin	1047
201844_s_at	4.187	RYBP	W84482	RYBP	RING1 and YY1 binding protein	23429
213017_at	4.176	ABHD3	AL534702	ABHD3	abhydrolase domain containing 3	171586
232628_at	4.166	FAM13A1	AI740629	FAM13A1	Family with sequence similarity 13, member A1	10144
227013_at	4.166	LATS2	AI535735	LATS2	LATS, large tumor suppressor, homolog 2 (Drosophila)	26524
204457_s_at	4.165	GAS1	NM_002048	GAS1	growth arrest-specific 1	2619
244859_at	4.16	PDE4DIP	R44149	PDE4DIP	Phosphodiesterase 4D interacting protein (myomegalin)	9659
228658_at	4.159	C22orf35	R54042	C22orf35	chromosome 22 open reading frame 35	150271
211761_s_at	4.149	CACYBP	BC005975	CACYBP	calcyclin binding protein /// calcyclin binding protein	27101
225539_at	4.141	ZNF295	AP001745	ZNF295	zinc finger protein 295	49854
229871_at	4.137	SAMD4B	W74622	SAMD4B	sterile alpha motif domain containing 4B	55095
205905_s_at	4.132	MICA	NM_000247	MICA /// MICB	MHC class I polypeptide-related sequence A /// MHC class I polypeptide-related sequence B	4276 /// 4277
203563_at	4.126	AFAP	NM_021638	AFAP	actin filament associated protein	60312
1557487_at	4.124		BC030754	---	CDNA clone IMAGE:4797099	---
231871_at	4.119	GPR180	AU160685	GPR180	G protein-coupled receptor 180	160897
226327_at	4.083	ZNF507	N64593	ZNF507	zinc finger protein 507	22847
215219_at	4.077	DOPEY2	AK025095	DOPEY2	dopey family member 2	9980
236607_at	4.072	FAM119A	AI921882	FAM119A	Family with sequence similarity 119, member A	151194
243683_at	4.061	MORF4L2	H43976	MORF4L2	Mortality factor 4 like 2	9643
1554821_a_at	4.06	ZBED1	BC015030	ZBED1	zinc finger, BED-type containing 1	9189
219221_at	4.056	ZBTB38	NM_024724	ZBTB38	zinc finger and BTB domain containing 38	253461
235784_at	4.054	MTERF	N32155	MTERF	Mitochondrial transcription termination factor	7978
237626_at	4.053	RB1CC1	AI801666	RB1CC1	RB1-inducible coiled-coil 1	9821
214071_at	4.052	MPPE1	AI082827	MPPE1	Metallophosphoesterase 1	65258
205547_s_at	4.045	TAGLN	NM_003186	TAGLN	transgelin	6876
213182_x_at	4.044	CDKN1C	R78668	CDKN1C	cyclin-dependent kinase inhibitor 1C (p57, Kip2)	1028
240206_at	4.037	TARS	AA701890	TARS	Threonyl-tRNA synthetase	6897
226492_at	4.023	SEMA6D	AL036088	SEMA6D	sema domain, transmembrane domain (TM), and cytoplasmic domain, (semaphorin) 6D	80031
221988_at	4.004	C19orf42	AA463853	C19orf42	Chromosome 19 open reading frame 42	79086
235818_at	3.997	VSTM1	AI498747	VSTM1	V-set and transmembrane domain containing 1	284415
230879_at	3.994	BAG2	AI654091	BAG2	BCL2-associated athanogene 2	9532
235837_at	3.99		AA813998	---	Transcribed locus, weakly similar to NP_775735.1 l(3)mbt-like 4 [Homo sapiens]	---
218824_at	3.983	FLJ10781	NM_018215	FLJ10781	hypothetical protein FLJ10781	55228
221541_at	3.981	CRISPLD2	AL136861	CRISPLD2	cysteine-rich secretory protein LCCL domain containing 2	83716
214054_at	3.978	DOK2	AI828929	DOK2	docking protein 2, 56kDa	9046
227035_x_at	3.976	LOC441212	BE670798	LOC441212	PNAS-13	441212
232876_at	3.973	MAPK14	AK025534	MAPK14	Mitogen-activated protein kinase 14	1432
202619_s_at	3.965	PLOD2	AI754404	PLOD2	procollagen-lysine, 2-oxoglutarate 5-dioxygenase 2	5352
39402_at	3.959	IL1B	M15330	IL1B	interleukin 1, beta	3553
204285_s_at	3.957	PMAIP1	AI857639	PMAIP1	phorbol-12-myristate-13-acetate-induced protein 1	5366
214733_s_at	3.953	YIPF1	AL031427	YIPF1 /// IL17RB	Yip1 domain family, member 1 /// interleukin 17 receptor B	54432 /// 55540
1565651_at	3.941	ARF1	BI868311	ARF1	ADP-ribosylation factor 1	375
201044_x_at	3.932	DUSP1	AA530892	DUSP1	dual specificity phosphatase 1	1843
244511_at	3.929	PDE4DIP	AV700591	PDE4DIP	Phosphodiesterase 4D interacting protein (myomegalin)	9659
227697_at	3.925	SOCS3	AI244908	SOCS3	suppressor of cytokine signaling 3	9021
230503_at	3.922	SAMD4A	AA151917	SAMD4A	Sterile alpha motif domain containing 4A	23034
201382_at	3.916	CACYBP	NM_014412	CACYBP	calcyclin binding protein	27101
239301_at	3.911		BE551451	---	Transcribed locus	---
213709_at	3.91	BHLHB9	H11725	BHLHB9	basic helix-loop-helix domain containing, class B, 9	80823
210592_s_at	3.91	SAT1	M55580	SAT1	spermidine/spermine N1-acetyltransferase 1	6303
223883_s_at	3.907	STK31	AF332194	STK31	serine/threonine kinase 31	56164
228088_at	3.905		AI092265	---	CDNA FLJ31513 fis, clone NT2RI1000127	---
220703_at	3.899	C10orf110	NM_018470	C10orf110	chromosome 10 open reading frame 110	55853
223218_s_at	3.889	NFKBIZ	AB037925	NFKBIZ	nuclear factor of kappa light polypeptide gene enhancer in B-cells inhibitor, zeta	64332
226952_at	3.875	EAF1	AU149385	EAF1	ELL associated factor 1	85403
204383_at	3.867	DGCR14	NM_022719	DGCR14	DiGeorge syndrome critical region gene 14	8220
202340_x_at	3.863	NR4A1	NM_002135	NR4A1	nuclear receptor subfamily 4, group A, member 1	3164
1559232_a_at	3.862	SLC33A1	BC029450	SLC33A1	Solute carrier family 33 (acetyl-CoA transporter), member 1	9197
1564773_x_at	3.85	TMEM4	BC015876	TMEM4	Transmembrane protein 4	10330
1565852_at	3.848	MBP	BC035098	MBP	Myelin basic protein	4155
235618_at	3.84	ZNF507	AA824285	ZNF507	zinc finger protein 507	22847
228045_at	3.836		BF438106	---	MRNA; cDNA DKFZp451K063 (from clone DKFZp451K063)	---
243857_at	3.834	MORF4L2	AI700608	MORF4L2	Mortality factor 4 like 2	9643
235288_at	3.832	KIAA1276	AI627532	KIAA1276	KIAA1276 protein	27146
222140_s_at	3.827	GPR89A	AK021758	GPR89A /// LOC653519	G protein-coupled receptor 89A /// similar to G protein-coupled receptor 89	51463 /// 653519
202843_at	3.822	DNAJB9	NM_012328	DNAJB9	DnaJ (Hsp40) homolog, subfamily B, member 9	4189
203455_s_at	3.818	SAT1	NM_002970	SAT1	spermidine/spermine N1-acetyltransferase 1	6303
211016_x_at	3.817	HSPA4	BC002526	HSPA4	heat shock 70kDa protein 4	3308
237299_at	3.817		T71642	---	Transcribed locus	---
219442_at	3.815	C16orf67	NM_024048	C16orf67	chromosome 16 open reading frame 67	79014
220235_s_at	3.811	C1orf103	NM_018372	C1orf103	chromosome 1 open reading frame 103	55791
209288_s_at	3.809	CDC42EP3	AL136842	CDC42EP3	CDC42 effector protein (Rho GTPase binding) 3	10602
213295_at	3.801	CYLD	AA555096	CYLD	cylindromatosis (turban tumor syndrome)	1540
212845_at	3.798	SAMD4A	AB028976	SAMD4A	sterile alpha motif domain containing 4A	23034
214185_at	3.789	KHDRBS1	AW592227	KHDRBS1	KH domain containing, RNA binding, signal transduction associated 1	10657
236315_at	3.786		AW663580	---	Full-length cDNA clone CS0DL009YL13 of B cells (Ramos cell line) Cot 25-normalized of Homo sapiens (human)	---
223945_x_at	3.784	LOC441212	AF274938	LOC441212	PNAS-13	441212
1558733_at	3.78	ZBTB38	BE386445	ZBTB38	zinc finger and BTB domain containing 38	253461
221954_at	3.776	C20orf111	AA160474	C20orf111	Chromosome 20 open reading frame 111	51526
209286_at	3.771	CDC42EP3	AI754416	CDC42EP3	CDC42 effector protein (Rho GTPase binding) 3	10602
204434_at	3.77	SPATA2	NM_006038	SPATA2	spermatogenesis associated 2	9825
232175_at	3.766	ARF1	AI972094	ARF1	ADP-ribosylation factor 1	375
225950_at	3.764	SAMD8	AV703731	SAMD8	Sterile alpha motif domain containing 8	142891
209626_s_at	3.758	OSBPL3	AI202969	OSBPL3	oxysterol binding protein-like 3	26031
233952_s_at	3.756	ZNF295	AB033053	ZNF295	zinc finger protein 295	49854
212917_x_at	3.745	RECQL	AI814728	RECQL	RecQ protein-like (DNA helicase Q1-like)	5965
217144_at	3.744	UBB	X04801	UBB /// LOC648390	ubiquitin B /// similar to ubiquitin B precursor	648390 /// 7314
218680_x_at	3.741	HYPK	NM_016400	HYPK	Huntingtin interacting protein K	25764
205548_s_at	3.736	BTG3	NM_006806	BTG3	BTG family, member 3	10950
200649_at	3.731	NUCB1	BC002356	NUCB1	nucleobindin 1	4924
204103_at	3.727	CCL4	NM_002984	CCL4	chemokine (C-C motif) ligand 4	6351
235679_at	3.713		AI598222	---	CDNA FLJ42928 fis, clone BRSSN2007076	---
211806_s_at	3.704	KCNJ15	D87291	KCNJ15	potassium inwardly-rectifying channel, subfamily J, member 15	3772
223602_at	3.703	USP30	BC004868	USP30	ubiquitin specific peptidase 30	84749
222270_at	3.702	SMEK2	BG540048	SMEK2	KIAA1387 protein	57223
1554549_a_at	3.701	WDR20	BC030654	WDR20	WD repeat domain 20	91833
1562288_at	3.696		BC038299	---	CDNA clone IMAGE:5262193	---
219831_at	3.695	CDKL3	NM_016508	CDKL3	cyclin-dependent kinase-like 3	51265
201326_at	3.685	CCT6A	BE737030	CCT6A	chaperonin containing TCP1, subunit 6A (zeta 1)	908
239379_at	3.684	LRRFIP1	AW449624	LRRFIP1	Leucine rich repeat (in FLII) interacting protein 1	9208
223797_at	3.68	PRO2852	AF130079	PRO2852	hypothetical protein PRO2852	114224
242476_at	3.678		AI436356	---	Transcribed locus	---
228967_at	3.678	EIF1	BE964053	EIF1	Eukaryotic translation initiation factor 1	10209
222164_at	3.675	FGFR1	AU145411	FGFR1	fibroblast growth factor receptor 1 (fms-related tyrosine kinase 2, Pfeiffer syndrome)	2260
219371_s_at	3.672	KLF2	NM_016270	KLF2	Kruppel-like factor 2 (lung)	10365
238126_at	3.672		AA886236	---	CDNA clone IMAGE:4791585	---
226429_at	3.66	KIAA1704	BE218238	KIAA1704	KIAA1704	55425
1563076_x_at	3.65	ZC3HAV1	AF143866	ZC3HAV1	Zinc finger CCCH-type, antiviral 1	56829
232156_at	3.649		AK024921	---	---	---
236609_at	3.649	PMS1	BF062287	PMS1	PMS1 postmeiotic segregation increased 1 (S. cerevisiae)	5378
221245_s_at	3.641	FZD5	NM_030804	FZD5	frizzled homolog 5 (Drosophila) /// frizzled homolog 5 (Drosophila)	7855
231962_at	3.641	AP4B1	AW072594	AP4B1	adaptor-related protein complex 4, beta 1 subunit	10717
208725_at	3.637	EIF2S2	AL031668	EIF2S2	eukaryotic translation initiation factor 2, subunit 2 beta, 38kDa	8894
229468_at	3.637	CDK3	AI885421	CDK3	cyclin-dependent kinase 3	1018
208778_s_at	3.634	TCP1	BC000665	TCP1	t-complex 1	6950
239668_at	3.633	GLIPR1	AW293316	GLIPR1	GLI pathogenesis-related 1 (glioma)	11010
217047_s_at	3.632	FAM13A1	AK027138	FAM13A1	family with sequence similarity 13, member A1	10144
225042_s_at	3.628	C12orf22	AW449343	C12orf22	chromosome 12 open reading frame 22	81566
217508_s_at	3.624	C18orf25	BE783279	C18orf25	chromosome 18 open reading frame 25	147339
213304_at	3.623	KIAA0423	AI823592	KIAA0423	KIAA0423	23116
215750_at	3.623	KIAA1659	AB051446	KIAA1659	KIAA1659 protein	85373
227462_at	3.619		BE889628	---	---	---
1558080_s_at	3.618	LOC144871	BG913589	LOC144871	hypothetical protein LOC144871	144871
212918_at	3.613	RECQL	AI962943	RECQL	RecQ protein-like (DNA helicase Q1-like)	5965
244642_at	3.61	DISC1	AI761381	DISC1	Disrupted in schizophrenia 1	27185
239069_s_at	3.608	LOC642775	BF691045	LOC642775	Hypothetical protein LOC642775	642775
209304_x_at	3.606	GADD45B	AF087853	GADD45B	growth arrest and DNA-damage-inducible, beta	4616
244763_at	3.605	MTRF1	AA573449	MTRF1	mitochondrial translational release factor 1	9617
1559455_at	3.597	HEXA	BG430958	HEXA	Hexosaminidase A (alpha polypeptide)	3073
205633_s_at	3.594	ALAS1	NM_000688	ALAS1	aminolevulinate, delta-, synthase 1	211
239265_at	3.588	TMEM20	R56424	TMEM20	transmembrane protein 20	159371
210988_s_at	3.587	PRUNE	AF123538	PRUNE	prune homolog (Drosophila)	58497
1566825_at	3.583	ARHGAP24	AK055572	ARHGAP24	Rho GTPase activating protein 24	83478
222152_at	3.581	PDCD6	AK024175	PDCD6	Programmed cell death 6	10016
209803_s_at	3.58	PHLDA2	AF001294	PHLDA2	pleckstrin homology-like domain, family A, member 2	7262
230815_at	3.578	LOC389765	AI684760	LOC389765	similar to KIF27C	389765
1554045_at	3.575	ZNF24	AF542097	ZNF24	zinc finger protein 24	7572
223531_x_at	3.575	GPR89A	AF151035	GPR89A /// LOC653519	G protein-coupled receptor 89A /// similar to G protein-coupled receptor 89	51463 /// 653519
241387_at	3.575	PTK2	AW276701	PTK2	PTK2 protein tyrosine kinase 2	5747
230477_at	3.571		AI588962	---	---	---
225544_at	3.569	TBX3	AI806338	TBX3	T-box 3 (ulnar mammary syndrome)	6926
200976_s_at	3.568	TAX1BP1	NM_006024	TAX1BP1	Tax1 (human T-cell leukemia virus type I) binding protein 1	8887
240569_at	3.56	ASGR2	AV688087	ASGR2	Asialoglycoprotein receptor 2	433
223217_s_at	3.552	NFKBIZ	BE646573	NFKBIZ	nuclear factor of kappa light polypeptide gene enhancer in B-cells inhibitor, zeta	64332
1570151_at	3.55	CUTL1	BC013779	CUTL1	Cut-like 1, CCAAT displacement protein (Drosophila)	1523
244293_at	3.538		AW445136	---	Transcribed locus	---
209295_at	3.528	TNFRSF10B	AF016266	TNFRSF10B	tumor necrosis factor receptor superfamily, member 10b	8795
202969_at	3.521		AI216690	---	MRNA; cDNA DKFZp667B0924 (from clone DKFZp667B0924)	---
1569578_at	3.519	ANKRD11	BC028913	ANKRD11	Ankyrin repeat domain 11	29123
232716_at	3.516	EDG2	AU146685	EDG2	Endothelial differentiation, lysophosphatidic acid G-protein-coupled receptor, 2	1902
201353_s_at	3.515	BAZ2A	AI653126	BAZ2A	bromodomain adjacent to zinc finger domain, 2A	11176
229068_at	3.515	CCT5	BF197357	CCT5	chaperonin containing TCP1, subunit 5 (epsilon)	22948
1570198_x_at	3.511	BST2	BC019872	BST2	Bone marrow stromal cell antigen 2	684
215268_at	3.509	KIAA0754	AW663712	KIAA0754	hypothetical LOC643314	643314
205133_s_at	3.507	HSPE1	NM_002157	HSPE1	heat shock 10kDa protein 1 (chaperonin 10)	3336
231714_s_at	3.505	AP4B1	NM_006594	AP4B1	adaptor-related protein complex 4, beta 1 subunit	10717
243036_at	3.501	RP4-692D3.1	AW364693	RP4-692D3.1	prefoldin subunit 6-like	80098
32032_at	3.501	DGCR14	L77566	DGCR14	DiGeorge syndrome critical region gene 14	8220
233746_x_at	3.501	HYPK	AW953521	HYPK	Huntingtin interacting protein K	25764
213786_at	3.496		AI935415	---	---	---
225463_x_at	3.496	GPR89A	BF941168	GPR89A /// LOC653519	G protein-coupled receptor 89A /// similar to G protein-coupled receptor 89	51463 /// 653519
220576_at	3.492	PGAP1	NM_024989	PGAP1	GPI deacylase	80055
203429_s_at	3.484	C1orf9	NM_016227	C1orf9	chromosome 1 open reading frame 9	51430
225215_s_at	3.482	MTRF1L	BF665339	MTRF1L /// LOC285442	mitochondrial translational release factor 1-like /// mitochondrial translational release factor 1-like pseudogene	285442 /// 54516
224984_at	3.481	NFAT5	W61007	NFAT5	nuclear factor of activated T-cells 5, tonicity-responsive	10725
228234_at	3.48	TICAM2	AI423165	TICAM2	toll-like receptor adaptor molecule 2	353376
222105_s_at	3.479	NKIRAS2	AA452565	NKIRAS2	NFKB inhibitor interacting Ras-like 2	28511
231917_at	3.477	GFM2	AK025314	GFM2	G elongation factor, mitochondrial 2	84340
213268_at	3.469	CAMTA1	Z98884	CAMTA1	calmodulin binding transcription activator 1	23261
215528_at	3.464	MGAT5	AL049390	MGAT5	Mannosyl (alpha-1,6-)-glycoprotein beta-1,6-N-acetyl-glucosaminyltransferase	4249
1570335_at	3.464	ELP4	BC020904	ELP4	Elongation protein 4 homolog (S. cerevisiae)	26610
202669_s_at	3.462	EFNB2	U16797	EFNB2	ephrin-B2	1948
1556055_at	3.451	ATP11A	U90905	ATP11A	ATPase, Class VI, type 11A	23250
237728_at	3.449	ITGA2	AI733222	ITGA2	Integrin, alpha 2 (CD49B, alpha 2 subunit of VLA-2 receptor)	3673
209282_at	3.447	PRKD2	AF309082	PRKD2	protein kinase D2	25865
239794_at	3.445	IARS	AI356405	IARS	Isoleucine-tRNA synthetase	3376
233520_s_at	3.443	CMYA5	AL359338	CMYA5	cardiomyopathy associated 5	202333
229631_at	3.438	DNHD1	AL040892	DNHD1	dynein heavy chain domain 1	144132
226501_at	3.433	XPNPEP3	BE966628	XPNPEP3	X-prolyl aminopeptidase (aminopeptidase P) 3, putative	63929
227306_at	3.426		AK024898	---	CDNA: FLJ21245 fis, clone COL01184	---
238800_s_at	3.425	MGC13114	AA776496	MGC13114	hypothetical protein MGC13114	84326
220668_s_at	3.421	DNMT3B	NM_006892	DNMT3B	DNA (cytosine-5-)-methyltransferase 3 beta	1789
1557300_s_at	3.419	WHSC2	AI741292	WHSC2	Wolf-Hirschhorn syndrome candidate 2	7469
204433_s_at	3.418	SPATA2	U28164	SPATA2	spermatogenesis associated 2	9825
212096_s_at	3.418	MTUS1	AL096842	MTUS1	mitochondrial tumor suppressor 1	57509
223980_s_at	3.415	SP110	AF280095	SP110	SP110 nuclear body protein	3431
226317_at	3.411	PPP4R2	AI983837	PPP4R2	protein phosphatase 4, regulatory subunit 2	151987
202334_s_at	3.41	UBE2B	AI768723	UBE2B	ubiquitin-conjugating enzyme E2B (RAD6 homolog)	7320
1569641_at	3.406	PQLC1	BC031011	PQLC1	PQ loop repeat containing 1	80148
235199_at	3.405		AI969697	---	Transcribed locus	---
49077_at	3.403	PPME1	AL040538	PPME1	protein phosphatase methylesterase 1	51400
1565913_at	3.401	ZC3HAV1	H59257	ZC3HAV1	Zinc finger CCCH-type, antiviral 1	56829
225864_at	3.399	FAM84B	AL039862	FAM84B	family with sequence similarity 84, member B	157638
221905_at	3.398	CYLD	BF516433	CYLD	cylindromatosis (turban tumor syndrome)	1540
1552906_at	3.39	FMR1NB	NM_152578	FMR1NB	fragile X mental retardation 1 neighbor	158521
213134_x_at	3.389	BTG3	AI765445	BTG3	BTG family, member 3	10950
212928_at	3.386	TSPYL4	AL050331	TSPYL4	TSPY-like 4	23270
209457_at	3.385	DUSP5	U16996	DUSP5	dual specificity phosphatase 5	1847
205709_s_at	3.38	CDS1	NM_001263	CDS1	CDP-diacylglycerol synthase (phosphatidate cytidylyltransferase) 1	1040
218514_at	3.378	C17orf71	NM_018149	C17orf71	chromosome 17 open reading frame 71	55181
231152_at	3.378		AW452971	---	MRNA; cDNA DKFZp686D22106 (from clone DKFZp686D22106)	---
202912_at	3.378	ADM	NM_001124	ADM	adrenomedullin	133
230529_at	3.369	HECA	BE676408	HECA	headcase homolog (Drosophila)	51696
240347_at	3.366	BTG1	AI343473	BTG1	B-cell translocation gene 1, anti-proliferative	694
1553333_at	3.365	C1orf161	NM_152367	C1orf161	chromosome 1 open reading frame 161	126868
200806_s_at	3.358	HSPD1	BE256479	HSPD1	heat shock 60kDa protein 1 (chaperonin)	3329
38269_at	3.358	PRKD2	AL050147	PRKD2	protein kinase D2	25865
230461_s_at	3.352	MUM1	AI860326	MUM1	Melanoma associated antigen (mutated) 1	84939
204992_s_at	3.347	PFN2	NM_002628	PFN2	profilin 2	5217
211968_s_at	3.346	HSP90AA1	AI962933	HSP90AA1	heat shock protein 90kDa alpha (cytosolic), class A member 1	3320
240721_at	3.343	KIAA1967	BE672858	KIAA1967	KIAA1967	57805
224188_s_at	3.343	XPNPEP3	BC001208	XPNPEP3	X-prolyl aminopeptidase (aminopeptidase P) 3, putative	63929
209586_s_at	3.34	PRUNE	AF123539	PRUNE	prune homolog (Drosophila)	58497
1555928_at	3.337		BM873997	---	CDNA FLJ30680 fis, clone FCBBF2000123	---
205000_at	3.335	DDX3Y	NM_004660	DDX3Y	DEAD (Asp-Glu-Ala-Asp) box polypeptide 3, Y-linked	8653
205263_at	3.326	BCL10	AF082283	BCL10	B-cell CLL/lymphoma 10	8915
206355_at	3.323	GNAL	R20102	GNAL	guanine nucleotide binding protein (G protein), alpha activating activity polypeptide, olfactory type	2774
218647_s_at	3.32	YRDC	NM_024640	YRDC	yrdC domain containing (E. coli)	79693
232882_at	3.319	FOXO1A	AA079839	FOXO1A	Forkhead box O1A (rhabdomyosarcoma)	2308
215046_at	3.308	FLJ23861	AL133053	FLJ23861	hypothetical protein FLJ23861	151050
234036_x_at	3.307		AK025037	---	CDNA: FLJ21384 fis, clone COL03354	---
205174_s_at	3.304	QPCT	NM_012413	QPCT	glutaminyl-peptide cyclotransferase (glutaminyl cyclase)	25797
207181_s_at	3.304	CASP7	NM_001227	CASP7	caspase 7, apoptosis-related cysteine peptidase	840
227532_at	3.303	LRRC39	BF111992	LRRC39	leucine rich repeat containing 39	127495
215401_at	3.302	SLC7A1	AU147698	SLC7A1	Solute carrier family 7 (cationic amino acid transporter, y+ system), member 1	6541
221883_at	3.301	PKNOX1	AA133342	PKNOX1	PBX/knotted 1 homeobox 1	5316
205938_at	3.3	PPM1E	NM_014906	PPM1E	protein phosphatase 1E (PP2C domain containing)	22843
205100_at	3.299	GFPT2	NM_005110	GFPT2	glutamine-fructose-6-phosphate transaminase 2	9945
202620_s_at	3.298	PLOD2	NM_000935	PLOD2	procollagen-lysine, 2-oxoglutarate 5-dioxygenase 2	5352
230721_at	3.295	C16orf52	BF436957	C16orf52	chromosome 16 open reading frame 52	146174
201678_s_at	3.292	C3orf37	NM_020187	C3orf37	chromosome 3 open reading frame 37	56941
223705_s_at	3.281	GPBP1	BC000267	GPBP1	GC-rich promoter binding protein 1	65056
225923_at	3.28		AW291083	---	CDNA FLJ41394 fis, clone BRCAN2026197	---
1562250_at	3.28	C9orf164	AF289567	C9orf164	Chromosome 9 open reading frame 164	349236
243589_at	3.275	KIAA1267	AI823453	KIAA1267	KIAA1267	284058
200977_s_at	3.272	TAX1BP1	AF090891	TAX1BP1	Tax1 (human T-cell leukemia virus type I) binding protein 1	8887
219759_at	3.27	LRAP	NM_022350	LRAP	leukocyte-derived arginine aminopeptidase	64167
1561886_a_at	3.27	SLC39A14	R00975	SLC39A14	Solute carrier family 39 (zinc transporter), member 14	23516
217752_s_at	3.268	CNDP2	NM_018235	CNDP2	CNDP dipeptidase 2 (metallopeptidase M20 family)	55748
209313_at	3.26	XAB1	AB044661	XAB1	XPA binding protein 1, GTPase	11321
200646_s_at	3.255	NUCB1	NM_006184	NUCB1	nucleobindin 1	4924
238457_at	3.255		AW954539	---	CDNA FLJ33029 fis, clone THYMU2000162	---
225512_at	3.252	ZBTB38	AI005245	ZBTB38	zinc finger and BTB domain containing 38	253461
217841_s_at	3.251	PPME1	NM_016147	PPME1	protein phosphatase methylesterase 1	51400
219910_at	3.25	HYPE	NM_007076	HYPE	Huntingtin interacting protein E	11153
39582_at	3.246	CYLD	AL050166	CYLD	cylindromatosis (turban tumor syndrome)	1540
213500_at	3.24	COPB2	AI307760	COPB2	Coatomer protein complex, subunit beta 2 (beta prime)	9276
213372_at	3.226	PAQR3	AW173157	PAQR3	progestin and adipoQ receptor family member III	152559
238495_at	3.226	SNAP23	N22360	SNAP23	Synaptosomal-associated protein, 23kDa	8773
1562270_at	3.223	ARHGEF7	AL831814	ARHGEF7	Rho guanine nucleotide exchange factor (GEF) 7	8874
227333_at	3.22		AK027199	---	CDNA: FLJ23546 fis, clone LNG08361	---
202037_s_at	3.216	SFRP1	NM_003012	SFRP1	secreted frizzled-related protein 1	6422
238172_at	3.216	NDUFA10	AA192765	NDUFA10	NADH dehydrogenase (ubiquinone) 1 alpha subcomplex, 10, 42kDa	4705
207543_s_at	3.216	P4HA1	NM_000917	P4HA1	procollagen-proline, 2-oxoglutarate 4-dioxygenase (proline 4-hydroxylase), alpha polypeptide I	5033
230457_at	3.215		AL041806	---	Transcribed locus, strongly similar to NP_060922.2 uncharacterized bone marrow protein BM033 [Homo sapiens]	---
239842_x_at	3.211		W18186	---	Transcribed locus, weakly similar to XP_517655.1 PREDICTED: similar to KIAA0825 protein [Pan troglodytes]	---
228846_at	3.205	MXD1	AW071793	MXD1	MAX dimerization protein 1	4084
213415_at	3.205	CLIC2	AI768628	CLIC2	chloride intracellular channel 2	1193
203043_at	3.203	ZBED1	NM_004729	ZBED1	zinc finger, BED-type containing 1	9189
218240_at	3.201	NKIRAS2	NM_017595	NKIRAS2	NFKB inhibitor interacting Ras-like 2	28511
204803_s_at	3.2	RRAD	NM_004165	RRAD	Ras-related associated with diabetes	6236
222449_at	3.199	TMEPAI	AL035541	TMEPAI	transmembrane, prostate androgen induced RNA	56937
238960_s_at	3.191	LARP4	AI082828	LARP4	La ribonucleoprotein domain family, member 4	113251
242770_at	3.191	LOC642236	AI167592	LOC642236	similar to FRG1 protein (FSHD region gene 1 protein)	642236
207500_at	3.19	CASP5	NM_004347	CASP5	caspase 5, apoptosis-related cysteine peptidase	838
232754_at	3.188	C6orf139	AK021625	C6orf139	Chromosome 6 open reading frame 139	55166
229274_at	3.182	GNAS	AI693143	GNAS	GNAS complex locus	2778
1558821_s_at	3.178		AW963995	---	Full length insert cDNA clone YZ04E02	---
220642_x_at	3.174	GPR89A	NM_016334	GPR89A /// LOC653519	G protein-coupled receptor 89A /// similar to G protein-coupled receptor 89	51463 /// 653519
210002_at	3.173	GATA6	D87811	GATA6	GATA binding protein 6	2627
208425_s_at	3.169	TANC2	NM_015623	TANC2	tetratricopeptide repeat, ankyrin repeat and coiled-coil containing 2	26115
202311_s_at	3.164	COL1A1	AI743621	COL1A1	collagen, type I, alpha 1	1277
235868_at	3.164	MGEA5	AA284256	MGEA5	Meningioma expressed antigen 5 (hyaluronidase)	10724
205442_at	3.16	MFAP3L	NM_021647	MFAP3L	microfibrillar-associated protein 3-like	9848
235683_at	3.158	SESN3	BF685808	SESN3	sestrin 3	143686
1552812_a_at	3.157	SENP1	NM_014554	SENP1	SUMO1/sentrin specific peptidase 1	29843
229242_at	3.155		BF439063	---	Transcribed locus	---
208706_s_at	3.154	EIF5	AK026933	EIF5	eukaryotic translation initiation factor 5	1983
212648_at	3.142	DHX29	AL079292	DHX29	DEAH (Asp-Glu-Ala-His) box polypeptide 29	54505
209656_s_at	3.141	TMEM47	AL136550	TMEM47	transmembrane protein 47	83604
202919_at	3.139	PREI3	NM_015387	PREI3	preimplantation protein 3	25843
235980_at	3.136		AA767763	---	CDNA FLJ11448 fis, clone HEMBA1001391	---
227638_at	3.129	KIAA1632	AI393091	KIAA1632	KIAA1632	57724
232912_at	3.123	GPR180	AF339823	GPR180	G protein-coupled receptor 180	160897
225400_at	3.122	C1orf19	BF111780	C1orf19	chromosome 1 open reading frame 19	116461
243218_at	3.119	ADRBK2	AI424847	ADRBK2	Adrenergic, beta, receptor kinase 2	157
209287_s_at	3.118	CDC42EP3	AF104857	CDC42EP3	CDC42 effector protein (Rho GTPase binding) 3	10602
226406_at	3.11	C18orf25	AI823360	C18orf25	chromosome 18 open reading frame 25	147339
208705_s_at	3.11	EIF5	BG481972	EIF5	eukaryotic translation initiation factor 5	1983
230561_s_at	3.108	FLJ23861	AA252512	FLJ23861	hypothetical protein FLJ23861	151050
239835_at	3.098	KBTBD8	AA669114	KBTBD8	kelch repeat and BTB (POZ) domain containing 8	84541
244103_at	3.091	C1orf55	AW963092	C1orf55	chromosome 1 open reading frame 55	163859
243132_at	3.09		AA779333	---	---	---
226763_at	3.09	SESTD1	AW409611	SESTD1	SEC14 and spectrin domains 1	91404
207746_at	3.085	POLQ	NM_014125	POLQ	polymerase (DNA directed), theta	10721
236625_at	3.084	PARVG	AI475574	PARVG	Parvin, gamma	64098
216110_x_at	3.079		AU147017	---	CDNA FLJ14080 fis, clone HEMBB1002152	---
217127_at	3.077	CTH	AL354872	CTH	cystathionase (cystathionine gamma-lyase)	1491
236346_at	3.075	ZNF83	BF115793	ZNF83	Zinc finger protein 83	55769
209545_s_at	3.074	RIPK2	AF064824	RIPK2	receptor-interacting serine-threonine kinase 2	8767
203216_s_at	3.073	MYO6	NM_004999	MYO6	myosin VI	4646
221208_s_at	3.067	C11orf61	NM_024631	C11orf61	chromosome 11 open reading frame 61	79684
209627_s_at	3.066	OSBPL3	AY008372	OSBPL3	oxysterol binding protein-like 3	26031
209325_s_at	3.054	RGS16	U94829	RGS16	regulator of G-protein signalling 16	6004
211763_s_at	3.053	UBE2B	BC005979	UBE2B	ubiquitin-conjugating enzyme E2B (RAD6 homolog) /// ubiquitin-conjugating enzyme E2B (RAD6 homolog)	7320
201963_at	3.051	ACSL1	NM_021122	ACSL1	acyl-CoA synthetase long-chain family member 1	2180
216060_s_at	3.049	DAAM1	AK021890	DAAM1	dishevelled associated activator of morphogenesis 1	23002
232537_x_at	3.048	MARK3	AU159474	MARK3	MAP/microtubule affinity-regulating kinase 3	4140
201841_s_at	3.047	HSPB1	NM_001540	HSPB1 /// MEIS3	heat shock 27kDa protein 1 /// Meis1, myeloid ecotropic viral integration site 1 homolog 3 (mouse)	3315 /// 56917
214155_s_at	3.047	LARP4	AI743740	LARP4	La ribonucleoprotein domain family, member 4	113251
227524_at	3.046		H06187	---	---	---
236002_at	3.045	RPS2	BE178502	RPS2	Ribosomal protein S2	6187
228588_s_at	3.043	UBE2B	AI499236	UBE2B	ubiquitin-conjugating enzyme E2B (RAD6 homolog)	7320
226169_at	3.039	SBF2	AW276572	SBF2	SET binding factor 2	81846
239860_at	3.032	DPYS	AI311917	DPYS	Dihydropyrimidinase	1807
217997_at	3.031	PHLDA1	AI795908	PHLDA1	pleckstrin homology-like domain, family A, member 1	22822
229625_at	3.029	GBP5	BG545653	GBP5	Guanylate binding protein 5	115362
244804_at	3.024	SQSTM1	AW293441	SQSTM1	Sequestosome 1	8878
214714_at	3.021	ZNF394	AK022360	ZNF394	zinc finger protein 394	84124
243920_x_at	3.016	LOC642775	BF213386	LOC642775	Hypothetical protein LOC642775	642775
1555274_a_at	3.016	SELI	BC021229	SELI	selenoprotein I	85465
229594_at	3.013	SPTY2D1	AI890299	SPTY2D1	SPT2, Suppressor of Ty, domain containing 1 (S. cerevisiae)	144108
236228_at	3.013	ANKH	AI866757	ANKH	Ankylosis, progressive homolog (mouse)	56172
202271_at	3.011	FBXO28	AB007952	FBXO28	F-box protein 28	23219
227431_at	3.005		BF435958	---	CDNA clone IMAGE:4791585	---
214889_at	3.004	DKFZP564J102	AL080065	DKFZP564J102	DKFZP564J102 protein	25854
239431_at	3.004	TICAM2	AI400110	TICAM2	toll-like receptor adaptor molecule 2	353376
238774_at	2.998	KIAA1267	AW960454	KIAA1267	KIAA1267	284058
236004_at	2.995		AW195610	---	CDNA: FLJ21268 fis, clone COL01718	---
206969_at	2.993	KRT34	NM_021013	KRT34	keratin 34	3885
213672_at	2.991	MARS	AA621558	MARS	Methionine-tRNA synthetase	4141
223096_at	2.989	NOP5/NOP58	AF161469	NOP5/NOP58	nucleolar protein NOP5/NOP58	51602
222792_s_at	2.988	CCDC59	AI201880	CCDC59	coiled-coil domain containing 59	29080
235956_at	2.987	KIAA1377	AI797063	KIAA1377	KIAA1377	57562
1557813_at	2.986	SSBP2	BF724621	SSBP2	Single-stranded DNA binding protein 2	23635
204784_s_at	2.985	MLF1	NM_022443	MLF1	myeloid leukemia factor 1	4291
204097_s_at	2.977	RBMX2	AF078865	RBMX2	RNA binding motif protein, X-linked 2	51634
223434_at	2.977	GBP3	AL136680	GBP3	guanylate binding protein 3	2635
226045_at	2.977		AW264515	---	---	---
212800_at	2.976	STX6	AI740832	STX6	syntaxin 6	10228
238479_at	2.976		BG398977	---	Full length insert cDNA clone ZC34E11	---
218319_at	2.97	PELI1	NM_020651	PELI1	pellino homolog 1 (Drosophila)	57162
208988_at	2.97	FBXL11	BE675843	FBXL11	F-box and leucine-rich repeat protein 11	22992
210189_at	2.97	HSPA1L	D85730	HSPA1L	heat shock 70kDa protein 1-like	3305
202643_s_at	2.964	TNFAIP3	AI738896	TNFAIP3	tumor necrosis factor, alpha-induced protein 3	7128
200642_at	2.962	SOD1	NM_000454	SOD1	superoxide dismutase 1, soluble (amyotrophic lateral sclerosis 1 (adult))	6647
1569685_at	2.961		BC017752	---	Homo sapiens, clone IMAGE:4428229, mRNA	---
231393_x_at	2.955		AW237165	---	Transcribed locus, strongly similar to XP_528433.1 PREDICTED: similar to KIAA0414 [Pan troglodytes]	---
206566_at	2.946	SLC7A1	NM_003045	SLC7A1	solute carrier family 7 (cationic amino acid transporter, y+ system), member 1	6541
213346_at	2.945	C13orf27	BE748563	C13orf27	chromosome 13 open reading frame 27	93081
235107_at	2.943	PIAS2	BF195994	PIAS2	Protein inhibitor of activated STAT, 2	9063
235440_at	2.942	SPTY2D1	BE780878	SPTY2D1	SPT2, Suppressor of Ty, domain containing 1 (S. cerevisiae)	144108
219386_s_at	2.941	SLAMF8	NM_020125	SLAMF8	SLAM family member 8	56833
215908_at	2.938	2007-03-06	AF009267	2007-03-06	Membrane-associated ring finger (C3HC4) 6	10299
209732_at	2.937	CLEC2B	BC005254	CLEC2B	C-type lectin domain family 2, member B	9976
214766_s_at	2.936	AHCTF1	AL080144	AHCTF1	AT hook containing transcription factor 1	25909
202333_s_at	2.935	UBE2B	AA877765	UBE2B	ubiquitin-conjugating enzyme E2B (RAD6 homolog)	7320
241938_at	2.931	QKI	AA935633	QKI	Quaking homolog, KH domain RNA binding (mouse)	9444
1562271_x_at	2.927	ARHGEF7	AL831814	ARHGEF7	Rho guanine nucleotide exchange factor (GEF) 7	8874
209953_s_at	2.922	CDC37	U63131	CDC37	CDC37 cell division cycle 37 homolog (S. cerevisiae)	11140
214153_at	2.919	ELOVL5	BE467941	ELOVL5	ELOVL family member 5, elongation of long chain fatty acids (FEN1/Elo2, SUR4/Elo3-like, yeast)	60481
238295_at	2.915	C17orf42	N22706	C17orf42	Chromosome 17 open reading frame 42	79736
235464_at	2.91	CSNK1A1	AA010757	CSNK1A1	Casein kinase 1, alpha 1	1452
212050_at	2.91	WIRE	AK026913	WIRE	WIRE protein	147179
44783_s_at	2.91	HEY1	R61374	HEY1	hairy/enhancer-of-split related with YRPW motif 1	23462
209117_at	2.908	WBP2	U79458	WBP2	WW domain binding protein 2	23558
225301_s_at	2.907	MYO5B	AI991160	MYO5B	myosin VB	4645
223329_x_at	2.905	SUGT1	NM_006704	SUGT1	SGT1, suppressor of G2 allele of SKP1 (S. cerevisiae)	10910
206336_at	2.902	CXCL6	NM_002993	CXCL6	chemokine (C-X-C motif) ligand 6 (granulocyte chemotactic protein 2)	6372
225989_at	2.902	HERC4	AB046813	HERC4	hect domain and RLD 4	26091
215343_at	2.901	KIAA1509	AF070587	KIAA1509	KIAA1509	440193
233425_at	2.901	ZCCHC2	AU147903	ZCCHC2	zinc finger, CCHC domain containing 2	54877
222380_s_at	2.901	PDCD6	AI907083	PDCD6	Programmed cell death 6	10016
203575_at	2.899	CSNK2A2	NM_001896	CSNK2A2	casein kinase 2, alpha prime polypeptide	1459
225988_at	2.899	HERC4	AI819938	HERC4	hect domain and RLD 4	26091
227080_at	2.897	ZNF697	AW003092	ZNF697	zinc finger protein 697	90874
206377_at	2.892	FOXF2	NM_001452	FOXF2	forkhead box F2	2295
242818_x_at	2.891	YIPF4	R63578	YIPF4	Yip1 domain family, member 4	84272
244139_s_at	2.886		AI435073	---	---	---
235061_at	2.883	PPM1K	AV706522	PPM1K	protein phosphatase 1K (PP2C domain containing)	152926
242485_at	2.883		AW178807	---	Transcribed locus	---
218651_s_at	2.881	LARP6	NM_018357	LARP6	La ribonucleoprotein domain family, member 6	55323
225399_at	2.881	C1orf19	AF288394	C1orf19	chromosome 1 open reading frame 19	116461
230725_at	2.878		AA973100	---	---	---
205251_at	2.875	PER2	NM_022817	PER2	period homolog 2 (Drosophila)	8864
1555384_a_at	2.874	LARP4	BC022377	LARP4	La ribonucleoprotein domain family, member 4	113251
1568656_at	2.874		BC035156	---	CDNA clone IMAGE:5265210	---
202040_s_at	2.872	JARID1A	NM_005056	JARID1A	Jumonji, AT rich interactive domain 1A (RBBP2-like)	5927
208820_at	2.871	PTK2	AL037339	PTK2	PTK2 protein tyrosine kinase 2	5747
215592_at	2.868		AU147620	---	CDNA FLJ12232 fis, clone MAMMA1001206	---
202553_s_at	2.866	SYF2	NM_015484	SYF2	SYF2 homolog, RNA splicing factor (S. cerevisiae)	25949
235660_at	2.863		AW970002	---	MRNA; cDNA DKFZp667E0114 (from clone DKFZp667E0114)	---
226588_at	2.862	KIAA1604	AB046824	KIAA1604	KIAA1604 protein	57703
230479_at	2.862		AI872374	---	Transcribed locus	---
213139_at	2.86	SNAI2	AI572079	SNAI2	snail homolog 2 (Drosophila)	6591
202022_at	2.859	ALDOC	NM_005165	ALDOC	aldolase C, fructose-bisphosphate	230
223296_at	2.859	BMSC-MCP	BC004991	BMSC-MCP	PNC1 protein	84275
235473_at	2.859	MED6	BF434383	MED6	Mediator of RNA polymerase II transcription, subunit 6 homolog (S. cerevisiae)	10001
228382_at	2.858	FAM105B	AI659556	FAM105B	family with sequence similarity 105, member B	90268
219128_at	2.852	C2orf42	NM_017880	C2orf42	chromosome 2 open reading frame 42	54980
224309_s_at	2.847	SUGT1	AF068289	SUGT1	SGT1, suppressor of G2 allele of SKP1 (S. cerevisiae)	10910
203458_at	2.847	SPR	AI951454	SPR	sepiapterin reductase (7,8-dihydrobiopterin:NADP+ oxidoreductase)	6697
219490_s_at	2.846	DCLRE1B	NM_022836	DCLRE1B	DNA cross-link repair 1B (PSO2 homolog, S. cerevisiae)	64858
244407_at	2.845	CYP39A1	AI796334	CYP39A1	cytochrome P450, family 39, subfamily A, polypeptide 1	51302
227264_at	2.843		AA702531	---	CDNA FLJ46539 fis, clone THYMU3037836	---
208815_x_at	2.843	HSPA4	AB023420	HSPA4	heat shock 70kDa protein 4	3308
238893_at	2.838	LOC338758	AI377324	LOC338758	hypothetical protein LOC338758	338758
1561631_at	2.838	DNAPTP6	AF147415	DNAPTP6	DNA polymerase-transactivated protein 6	26010
1563075_s_at	2.837	ZC3HAV1	AF143866	ZC3HAV1	Zinc finger CCCH-type, antiviral 1	56829
1557410_at	2.837	MLSTD1	AK090590	MLSTD1	Male sterility domain containing 1	55711
227866_at	2.833		AI743557	---	CDNA FLJ42493 fis, clone BRACE2034616	---
215501_s_at	2.827	DUSP10	AK022513	DUSP10	dual specificity phosphatase 10	11221
208290_s_at	2.825	EIF5	NM_001969	EIF5	eukaryotic translation initiation factor 5	1983
225540_at	2.822	MAP2	BF342661	MAP2	microtubule-associated protein 2	4133
213824_at	2.821	OLIG2	AI870776	OLIG2	oligodendrocyte lineage transcription factor 2	10215
218212_s_at	2.82	MOCS2	NM_004531	MOCS2	molybdenum cofactor synthesis 2	4338
1569238_a_at	2.818	RAPGEF2	BC033052	RAPGEF2	Rap guanine nucleotide exchange factor (GEF) 2	9693
211015_s_at	2.814	HSPA4	L12723	HSPA4	heat shock 70kDa protein 4	3308
219480_at	2.802	SNAI1	NM_005985	SNAI1	snail homolog 1 (Drosophila)	6615
242708_at	2.8	PEX1	BF224430	PEX1	Peroxisome biogenesis factor 1	5189
210480_s_at	2.799	MYO6	U90236	MYO6	myosin VI	4646
243561_at	2.795	YAF2	AA651631	YAF2	YY1 associated factor 2	10138
241392_at	2.795	TMEM39A	BE551352	TMEM39A	Transmembrane protein 39A	55254
209808_x_at	2.794	ING1	AW193656	ING1	inhibitor of growth family, member 1	3621
207147_at	2.794	DLX2	NM_004405	DLX2	distal-less homeobox 2	1746
221601_s_at	2.792	FAIM3	AI084226	FAIM3	Fas apoptotic inhibitory molecule 3 /// Fas apoptotic inhibitory molecule 3	9214
210513_s_at	2.788	VEGF	AF091352	VEGF	vascular endothelial growth factor	7422
232053_x_at	2.782	RHBDD2	AL533352	RHBDD2	rhomboid domain containing 2	57414
231718_at	2.781	SLU7	NM_006425	SLU7	step II splicing factor SLU7	10569
1554835_a_at	2.781	B3GNT5	BC028058	B3GNT5	UDP-GlcNAc:betaGal beta-1,3-N-acetylglucosaminyltransferase 5	84002
214873_at	2.78	LRP5L	AL137651	LRP5L	low density lipoprotein receptor-related protein 5-like	91355
211998_at	2.777	H3F3B	AW138159	H3F3B	H3 histone, family 3B (H3.3B)	3021
201023_at	2.775	TAF7	NM_005642	TAF7	TAF7 RNA polymerase II, TATA box binding protein (TBP)-associated factor, 55kDa	6879
220432_s_at	2.775	CYP39A1	NM_016593	CYP39A1	cytochrome P450, family 39, subfamily A, polypeptide 1	51302
226914_at	2.772	ARPC5L	AU158936	ARPC5L	actin related protein 2/3 complex, subunit 5-like	81873
211969_at	2.771	HSP90AA1	BG420237	HSP90AA1	heat shock protein 90kDa alpha (cytosolic), class A member 1	3320
222154_s_at	2.769	DNAPTP6	AK002064	DNAPTP6	DNA polymerase-transactivated protein 6	26010
1553743_at	2.765	FAM119A	NM_145280	FAM119A	family with sequence similarity 119, member A	151194
214706_at	2.761	ZNF200	AU149447	ZNF200	zinc finger protein 200	7752
218375_at	2.754	NUDT9	NM_024047	NUDT9	nudix (nucleoside diphosphate linked moiety X)-type motif 9	53343
227034_at	2.753	ANKRD57	BE669553	ANKRD57	ankyrin repeat domain 57	65124
229723_at	2.752	TAGAP	BF591040	TAGAP	T-cell activation GTPase activating protein	117289
227561_at	2.751	LOC651619	W73819	LOC651619	hypothetical protein LOC651619	651619
209599_s_at	2.751	PRUNE	AI762105	PRUNE	prune homolog (Drosophila)	58497
235569_at	2.747	VPS37D	AI521163	VPS37D	vacuolar protein sorting 37 homolog D (S. cerevisiae)	155382
217125_at	2.745		X04802	---	---	---
1557910_at	2.741	HSP90AB1	BG612458	HSP90AB1	heat shock protein 90kDa alpha (cytosolic), class B member 1	3326
237180_at	2.738	PSME4	T97717	PSME4	Proteasome (prosome, macropain) activator subunit 4	23198
205935_at	2.732	FOXF1	NM_001451	FOXF1	forkhead box F1	2294
225066_at	2.732		AI459157	---	---	---
227246_at	2.726		BF438014	---	---	---
1559979_at	2.726	SYF2	BC015824	SYF2	SYF2 homolog, RNA splicing factor (S. cerevisiae)	25949
216006_at	2.723	WIRE	AF070620	WIRE	WIRE protein	147179
228167_at	2.723	KLHL6	AW574798	KLHL6	kelch-like 6 (Drosophila)	89857
203088_at	2.717	FBLN5	NM_006329	FBLN5	fibulin 5	10516
1554606_at	2.716	CCDC100	BC040527	CCDC100	coiled-coil domain containing 100	153241
227931_at	2.715		AI823917	---	MRNA; cDNA DKFZp686D22106 (from clone DKFZp686D22106)	---
227351_at	2.715	C16orf52	H06491	C16orf52	chromosome 16 open reading frame 52	146174
1555972_s_at	2.714	FBXO28	AU127250	FBXO28	F-box protein 28	23219
236832_at	2.71	LOC221442	AI674126	LOC221442	hypothetical LOC221442	221442
214359_s_at	2.71	HSP90AB1	AI218219	HSP90AB1	heat shock protein 90kDa alpha (cytosolic), class B member 1	3326
205067_at	2.71	IL1B	NM_000576	IL1B	interleukin 1, beta	3553
241036_at	2.706	HPS3	AA215451	HPS3	Hermansky-Pudlak syndrome 3	84343
215760_s_at	2.706	KIAA0963	AC005390	KIAA0963	KIAA0963	22904
208786_s_at	2.704	MAP1LC3B	AF183417	MAP1LC3B	microtubule-associated protein 1 light chain 3 beta	81631
223494_at	2.704	MGEA5	AF307332	MGEA5	meningioma expressed antigen 5 (hyaluronidase)	10724
220467_at	2.704	FLJ21272	NM_025032	FLJ21272	hypothetical protein FLJ21272	80100
208708_x_at	2.697	EIF5	AL080102	EIF5	eukaryotic translation initiation factor 5	1983
239193_at	2.696	LOC158301	BF060981	LOC158301	hypothetical protein LOC158301	158301
233809_at	2.695	HYPK	AK022435	HYPK	Huntingtin interacting protein K	25764
202742_s_at	2.685	PRKACB	NM_002731	PRKACB	protein kinase, cAMP-dependent, catalytic, beta	5567
223450_s_at	2.685	COG3	AF332595	COG3	component of oligomeric golgi complex 3	83548
226472_at	2.684	PPIL4	BF515889	PPIL4	peptidylprolyl isomerase (cyclophilin)-like 4	85313
229913_at	2.684	LOC402573	BF940911	LOC402573	hypothetical LOC402573	402573
212049_at	2.683	WIRE	BG230612	WIRE	WIRE protein	147179
240324_at	2.682	ZNF596	H50654	ZNF596	Zinc finger protein 596	169270
1569854_at	2.682	QKI	BC029474	QKI	Quaking homolog, KH domain RNA binding (mouse)	9444
220221_at	2.678	VPS13D	NM_018156	VPS13D /// LOC654256	vacuolar protein sorting 13 homolog D (S. cerevisiae) /// similar to vacuolar protein sorting 13D isoform 1	55187 /// 654256
224895_at	2.674	YAP1	AA557632	YAP1	Yes-associated protein 1, 65kDa	10413
212760_at	2.67	UBR2	AB002347	UBR2	ubiquitin protein ligase E3 component n-recognin 2	23304
237703_at	2.663	RPS10	AI655394	RPS10	Ribosomal protein S10	6204
213933_at	2.662	PTGER3	AW242315	PTGER3	prostaglandin E receptor 3 (subtype EP3)	5733
206928_at	2.661	ZNF124	NM_003431	ZNF124	zinc finger protein 124	7678
211924_s_at	2.659	PLAUR	AY029180	PLAUR	plasminogen activator, urokinase receptor /// plasminogen activator, urokinase receptor	5329
243675_at	2.657	KIAA1450	BF512500	KIAA1450	KIAA1450 protein	57600
240113_at	2.656	SASH1	AI732466	SASH1	SAM and SH3 domain containing 1	23328
222405_at	2.653	LOC652500	AL573951	LOC652500	similar to butyrate-induced transcript 1	652500
232148_at	2.653	NSMAF	BF056507	NSMAF	Neutral sphingomyelinase (N-SMase) activation associated factor	8439
205205_at	2.652	RELB	NM_006509	RELB	v-rel reticuloendotheliosis viral oncogene homolog B, nuclear factor of kappa light polypeptide gene enhancer in B-cells 3 (avian)	5971
209827_s_at	2.648	IL16	NM_004513	IL16	interleukin 16 (lymphocyte chemoattractant factor)	3603
235252_at	2.646	KSR1	AI090141	KSR1	Kinase suppressor of ras 1	8844
210180_s_at	2.645	SFRS10	U87836	SFRS10	splicing factor, arginine/serine-rich 10 (transformer 2 homolog, Drosophila)	6434
239951_at	2.645		AI734093	---	Transcribed locus	---
212181_s_at	2.644	NUDT4	AF191654	NUDT4	nudix (nucleoside diphosphate linked moiety X)-type motif 4	11163
200807_s_at	2.642	HSPD1	NM_002156	HSPD1	heat shock 60kDa protein 1 (chaperonin)	3329
225216_at	2.642	CXorf39	AI590719	CXorf39	Chromosome X open reading frame 39	139231
205372_at	2.641	PLAG1	NM_002655	PLAG1	pleiomorphic adenoma gene 1	5324
31799_at	2.641	COPB2	AF070618	COPB2	Coatomer protein complex, subunit beta 2 (beta prime)	9276
219340_s_at	2.639	CLN8	AF123759	CLN8	ceroid-lipofuscinosis, neuronal 8 (epilepsy, progressive with mental retardation)	2055
231399_at	2.639	RAB3IP	BE671491	RAB3IP	RAB3A interacting protein (rabin3)	117177
214462_at	2.638	SOCS6	NM_004232	SOCS6	suppressor of cytokine signaling 6	9306
230082_at	2.634	LRRFIP2	AW137053	LRRFIP2	Leucine rich repeat (in FLII) interacting protein 2	9209
241374_at	2.628		AI628125	---	---	---
226449_at	2.627	CCDC100	AI392933	CCDC100	coiled-coil domain containing 100	153241
223392_s_at	2.624	TSHZ3	BF510588	TSHZ3	teashirt family zinc finger 3	57616
220047_at	2.623	SIRT4	NM_012240	SIRT4	sirtuin (silent mating type information regulation 2 homolog) 4 (S. cerevisiae)	23409
235058_at	2.617	ATPBD1B	BG028320	ATPBD1B	ATP binding domain 1 family, member B	54707
239311_at	2.617	DHX57	AI367034	DHX57	DEAH (Asp-Glu-Ala-Asp/His) box polypeptide 57	90957
228173_at	2.613		AA810695	---	---	---
219816_s_at	2.613	RBM23	NM_018107	RBM23	RNA binding motif protein 23	55147
225530_at	2.612	MOBKL2A	BE396735	MOBKL2A	MOB1, Mps One Binder kinase activator-like 2A (yeast)	126308
238197_at	2.606	GATA5	N72525	GATA5	GATA binding protein 5	140628
205013_s_at	2.604	ADORA2A	NM_000675	ADORA2A	adenosine A2a receptor	135
206175_x_at	2.603	ZNF222	NM_013360	ZNF222	zinc finger protein 222	7673
227200_at	2.603		AI871408	---	---	---
240478_at	2.602	DCUN1D2	AA648983	DCUN1D2	DCN1, defective in cullin neddylation 1, domain containing 2 (S. cerevisiae)	55208
1559496_at	2.601		AL833123	---	---	---
231269_at	2.598	ASCC3	AU153330	ASCC3	activating signal cointegrator 1 complex subunit 3	10973
242205_at	2.597		AI742744	---	Transcribed locus	---
212455_at	2.596	YTHDC1	N36997	YTHDC1	YTH domain containing 1	91746
236781_at	2.595	ANKS1A	AI583964	ANKS1A	Ankyrin repeat and sterile alpha motif domain containing 1A	23294
204086_at	2.593	PRAME	NM_006115	PRAME	preferentially expressed antigen in melanoma	23532
227373_at	2.592	LOC146517	AW299653	LOC146517	hypothetical protein LOC146517	146517
218936_s_at	2.591	CCDC59	NM_014167	CCDC59	coiled-coil domain containing 59	29080
204098_at	2.59	RBMX2	NM_016024	RBMX2	RNA binding motif protein, X-linked 2	51634
226930_at	2.59	FNDC1	AI345957	FNDC1	fibronectin type III domain containing 1	84624
222995_s_at	2.583	RHBDD2	AF226732	RHBDD2	rhomboid domain containing 2	57414
200847_s_at	2.581	TMEM66	NM_016127	TMEM66	transmembrane protein 66	51669
225782_at	2.58	MSRB3	AW027333	MSRB3	methionine sulfoxide reductase B3	253827
227141_at	2.577	TYW3	AW205739	TYW3	tRNA-yW synthesizing protein 3 homolog (S. cerevisiae)	127253
243511_at	2.576	HEXA	AI652277	HEXA	Hexosaminidase A (alpha polypeptide)	3073
225284_at	2.575	LOC144871	AA639752	LOC144871	hypothetical protein LOC144871	144871
237557_at	2.574		AI674039	---	---	---
217777_s_at	2.571	PTPLAD1	NM_016395	PTPLAD1	protein tyrosine phosphatase-like A domain containing 1	51495
229951_x_at	2.565	LOC644655	H24473	LOC644655	Similar to poly (ADP-ribose) polymerase family, member 8	644655
243394_at	2.56	NUFIP2	AW139171	NUFIP2	Nuclear fragile X mental retardation protein interacting protein 2	57532
1558322_a_at	2.558	PAQR9	BG702061	PAQR9	progestin and adipoQ receptor family member IX	344838
210639_s_at	2.554	ATG5	AF293841	ATG5	ATG5 autophagy related 5 homolog (S. cerevisiae)	9474
202335_s_at	2.551	UBE2B	NM_003337	UBE2B	ubiquitin-conjugating enzyme E2B (RAD6 homolog)	7320
230581_at	2.55		AI652919	---	CDNA FLJ32217 fis, clone PLACE6003771	---
217933_s_at	2.547	LAP3	NM_015907	LAP3	leucine aminopeptidase 3	51056
235045_at	2.544	RBM7	AI493853	RBM7	RNA binding motif protein 7	10179
238029_s_at	2.543	SLC16A14	R15072	SLC16A14	solute carrier family 16, member 14 (monocarboxylic acid transporter 14)	151473
242652_at	2.542	EPB41L2	AI760942	EPB41L2	Erythrocyte membrane protein band 4.1-like 2	2037
218508_at	2.542	DCP1A	NM_018403	DCP1A	DCP1 decapping enzyme homolog A (S. cerevisiae)	55802
213436_at	2.533	CNR1	U73304	CNR1	cannabinoid receptor 1 (brain)	1268
214595_at	2.531	KCNG1	AI332979	KCNG1	potassium voltage-gated channel, subfamily G, member 1	3755
209459_s_at	2.528	ABAT	AF237813	ABAT	4-aminobutyrate aminotransferase	18
221602_s_at	2.527	FAIM3	AF057557	FAIM3	Fas apoptotic inhibitory molecule 3 /// Fas apoptotic inhibitory molecule 3	9214
46270_at	2.521	UBAP1	AL039447	UBAP1	ubiquitin associated protein 1	51271
224797_at	2.518	ARRDC3	AB037797	ARRDC3	arrestin domain containing 3	57561
219434_at	2.517	TREM1	NM_018643	TREM1	triggering receptor expressed on myeloid cells 1	54210
239283_at	2.517	TMED5	AA259174	TMED5	transmembrane emp24 protein transport domain containing 5	50999
219683_at	2.515	FZD3	NM_017412	FZD3	frizzled homolog 3 (Drosophila)	7976
227395_at	2.514		BE672045	---	CDNA FLJ38498 fis, clone FELNG2000241	---
217631_at	2.512		AI081107	---	---	---
204566_at	2.512	PPM1D	NM_003620	PPM1D	protein phosphatase 1D magnesium-dependent, delta isoform	8493
226555_at	2.51		BG026789	---	MRNA; cDNA DKFZp686D22106 (from clone DKFZp686D22106)	---
205136_s_at	2.508	NUFIP1	NM_012345	NUFIP1	nuclear fragile X mental retardation protein interacting protein 1	26747
225783_at	2.506	UBE2F	BF675985	UBE2F	ubiquitin-conjugating enzyme E2F (putative)	140739
222839_s_at	2.504	PAPOLG	AK023034	PAPOLG	poly(A) polymerase gamma	64895
1552794_a_at	2.503	ZNF547	NM_173631	ZNF547	zinc finger protein 547	284306
243256_at	2.502	MKNK1	AW796364	MKNK1	MAP kinase interacting serine/threonine kinase 1	8569
202776_at	2.5	DNTTIP2	NM_014597	DNTTIP2	deoxynucleotidyltransferase, terminal, interacting protein 2	30836
202741_at	2.5	PRKACB	AA130247	PRKACB	protein kinase, cAMP-dependent, catalytic, beta	5567
226185_at	2.5	CDS1	AK026697	CDS1	CDP-diacylglycerol synthase (phosphatidate cytidylyltransferase) 1	1040
200712_s_at	2.498	MAPRE1	AI633566	MAPRE1	microtubule-associated protein, RP/EB family, member 1	22919
229413_s_at	2.496		AW270105	---	---	---
238865_at	2.496		AI822134	---	MRNA; cDNA DKFZp686J06116 (from clone DKFZp686J06116)	---
241936_x_at	2.495		AI654130	---	Transcribed locus, weakly similar to XP_517655.1 PREDICTED: similar to KIAA0825 protein [Pan troglodytes]	---
230760_at	2.494	ZFY	BF592062	ZFY	Zinc finger protein, Y-linked	7544
233515_at	2.489	GLIPR1	AK024153	GLIPR1	GLI pathogenesis-related 1 (glioma)	11010
225443_at	2.486	DCP1A	AK025344	DCP1A	DCP1 decapping enzyme homolog A (S. cerevisiae)	55802
222706_at	2.484	CCDC49	H79861	CCDC49	coiled-coil domain containing 49	54883
203616_at	2.483	POLB	NM_002690	POLB	polymerase (DNA directed), beta	5423
201691_s_at	2.481	TPD52	NM_005079	TPD52	tumor protein D52	7163
202887_s_at	2.478	DDIT4	NM_019058	DDIT4	DNA-damage-inducible transcript 4	54541
224480_s_at	2.478	LPAAT-THETA	BC006236	LPAAT-THETA	lysophosphatidic acid acyltransferase theta /// lysophosphatidic acid acyltransferase theta	84803
202624_s_at	2.477	CABIN1	NM_012295	CABIN1	calcineurin binding protein 1	23523
225615_at	2.476	LOC126917	AK024480	LOC126917	hypothetical protein LOC126917	126917
223393_s_at	2.476	TSHZ3	AL136805	TSHZ3	teashirt family zinc finger 3	57616
1560297_at	2.475	HM13	BG928538	HM13	Histocompatibility (minor) 13	81502
208980_s_at	2.475	UBC	M26880	UBC	ubiquitin C	7316
240994_at	2.471	BRE	AW137664	BRE	Brain and reproductive organ-expressed (TNFRSF1A modulator)	9577
242443_at	2.471	EML5	AW026978	EML5	Echinoderm microtubule associated protein like 5	161436
205787_x_at	2.469	ZC3H11A	AI803216	ZC3H11A	zinc finger CCCH-type containing 11A	9877
212051_at	2.468	WIRE	AA676803	WIRE	WIRE protein	147179
201471_s_at	2.468	SQSTM1	NM_003900	SQSTM1	sequestosome 1	8878
235935_at	2.468	C6orf154	AI539370	C6orf154	chromosome 6 open reading frame 154	221424
226558_at	2.467	LOC389830	BE856637	LOC389830 /// LOC642398 /// LOC653050 /// LOC653071	similar to Tektin-3 /// hypothetical protein LOC642398 /// similar to Tektin-3 /// similar to CG32820-PA, isoform A	389830 /// 642398 /// 653050 /// 653071
243125_x_at	2.464	MTERF	R43896	MTERF	Mitochondrial transcription termination factor	7978
231067_s_at	2.464	AKAP12	BF114967	AKAP12	A kinase (PRKA) anchor protein (gravin) 12	9590
237943_at	2.463		AI820802	---	---	---
223544_at	2.462	TMEM79	BC005094	TMEM79	transmembrane protein 79	84283
232172_at	2.456	LOC401577	AK023533	LOC401577 /// LOC652827	hypothetical protein LOC401577 /// similar to hypothetical gene supported by AK125149	401577 /// 652827
206026_s_at	2.454	TNFAIP6	NM_007115	TNFAIP6	tumor necrosis factor, alpha-induced protein 6	7130
201484_at	2.453	SUPT4H1	NM_003168	SUPT4H1	suppressor of Ty 4 homolog 1 (S. cerevisiae)	6827
202368_s_at	2.45	TRAM2	AI986461	TRAM2	translocation associated membrane protein 2	9697
207275_s_at	2.447	ACSL1	NM_001995	ACSL1	acyl-CoA synthetase long-chain family member 1	2180
233405_at	2.447	FIP1L1	AU155384	FIP1L1	FIP1 like 1 (S. cerevisiae)	81608
204790_at	2.446	SMAD7	NM_005904	SMAD7	SMAD, mothers against DPP homolog 7 (Drosophila)	4092
217781_s_at	2.443	ZFP106	NM_022473	ZFP106	zinc finger protein 106 homolog (mouse)	64397
202478_at	2.441	TRIB2	NM_021643	TRIB2	tribbles homolog 2 (Drosophila)	28951
200713_s_at	2.44	MAPRE1	NM_012325	MAPRE1	microtubule-associated protein, RP/EB family, member 1	22919
213374_x_at	2.44	HIBCH	AW000964	HIBCH	3-hydroxyisobutyryl-Coenzyme A hydrolase	26275
218343_s_at	2.439	GTF3C3	NM_012086	GTF3C3	general transcription factor IIIC, polypeptide 3, 102kDa	9330
218456_at	2.436	C1QDC1	NM_023925	C1QDC1	C1q domain containing 1	65981
1558569_at	2.436	LOC645238	AL832308	LOC645238	hypothetical protein LOC645238	645238
1553881_at	2.435	MGC16142	NM_032763	MGC16142	hypothetical protein MGC16142	84849
244054_at	2.435	SKIL	AI760298	SKIL	SKI-like	6498
220319_s_at	2.431	MYLIP	NM_013262	MYLIP	myosin regulatory light chain interacting protein	29116
202369_s_at	2.429	TRAM2	NM_012288	TRAM2	translocation associated membrane protein 2	9697
223070_at	2.428	SELK	AF085359	SELK	selenoprotein K	58515
210973_s_at	2.428	FGFR1	M63889	FGFR1	fibroblast growth factor receptor 1 (fms-related tyrosine kinase 2, Pfeiffer syndrome)	2260
1555460_a_at	2.427	SLC39A6	BC039498	SLC39A6	solute carrier family 39 (zinc transporter), member 6	25800
229355_at	2.426		AU150386	---	Full-length cDNA clone CS0DF008YB18 of Fetal brain of Homo sapiens (human)	---
236237_at	2.423	KIAA1370	AA526387	KIAA1370	KIAA1370	56204
226619_at	2.418	SENP1	AW665440	SENP1	SUMO1/sentrin specific peptidase 1	29843
243329_at	2.418	PCGF3	AI074450	PCGF3	Polycomb group ring finger 3	10336
209544_at	2.417	RIPK2	AF027706	RIPK2	receptor-interacting serine-threonine kinase 2	8767
203557_s_at	2.417	PCBD1	NM_000281	PCBD1	pterin-4 alpha-carbinolamine dehydratase/dimerization cofactor of hepatocyte nuclear factor 1 alpha (TCF1)	5092
202302_s_at	2.415	FLJ11021	NM_023012	FLJ11021	similar to splicing factor, arginine/serine-rich 4	65117
215245_x_at	2.414	FMR1	AA830884	FMR1	fragile X mental retardation 1	2332
227005_at	2.411	RPP14	BF439230	RPP14	Ribonuclease P 14kDa subunit	11102
81811_at	2.411	PDCD6	AI744451	PDCD6	Programmed cell death 6	10016
201637_s_at	2.407	FXR1	NM_005087	FXR1	fragile X mental retardation, autosomal homolog 1	8087
218902_at	2.405	NOTCH1	NM_017617	NOTCH1	Notch homolog 1, translocation-associated (Drosophila)	4851
240446_at	2.404	MIB1	AI798164	MIB1	Mindbomb homolog 1 (Drosophila)	57534
220012_at	2.404	ERO1LB	NM_019891	ERO1LB	ERO1-like beta (S. cerevisiae)	56605
208785_s_at	2.404	MAP1LC3B	BE893893	MAP1LC3B	microtubule-associated protein 1 light chain 3 beta	81631
218954_s_at	2.4	BRF2	AF298153	BRF2	BRF2, subunit of RNA polymerase III transcription initiation factor, BRF1-like	55290
206020_at	2.399	SOCS6	NM_016387	SOCS6	suppressor of cytokine signaling 6	9306
208987_s_at	2.397	FBXL11	AK024505	FBXL11	F-box and leucine-rich repeat protein 11	22992
1559593_a_at	2.391	CRSP7	BC030138	CRSP7	Cofactor required for Sp1 transcriptional activation, subunit 7, 70kDa	9441
227990_at	2.391		AA843238	---	Transcribed locus	---
54051_at	2.389	PKNOX1	H59033	PKNOX1	PBX/knotted 1 homeobox 1	5316
235539_at	2.389		AW964431	---	Transcribed locus	---
206028_s_at	2.389	MERTK	NM_006343	MERTK	c-mer proto-oncogene tyrosine kinase	10461
232749_at	2.387		AU145533	---	CDNA FLJ11701 fis, clone HEMBA1005062	---
228013_at	2.387	PPP2R2A	AV702575	PPP2R2A	Protein phosphatase 2 (formerly 2A), regulatory subunit B (PR 52), alpha isoform	5520
214748_at	2.378	RP11-298P3.3	U50529	RP11-298P3.3	CG016	88523
225056_at	2.377	SIPA1L2	AB037810	SIPA1L2	signal-induced proliferation-associated 1 like 2	57568
225839_at	2.373	RBM33	AW290882	RBM33	RNA binding motif protein 33	155435
201012_at	2.372	ANXA1	NM_000700	ANXA1	annexin A1	301
223304_at	2.371	SLC37A3	AL136583	SLC37A3	solute carrier family 37 (glycerol-3-phosphate transporter), member 3	84255
228027_at	2.371	GPRASP2	BF732712	GPRASP2	G protein-coupled receptor associated sorting protein 2	114928
212062_at	2.369	ATP9A	AB014511	ATP9A	ATPase, Class II, type 9A	10079
219142_at	2.368	RASL11B	NM_023940	RASL11B	RAS-like, family 11, member B	65997
218004_at	2.367	BSDC1	NM_018045	BSDC1	BSD domain containing 1	55108
204170_s_at	2.363	CKS2	NM_001827	CKS2	CDC28 protein kinase regulatory subunit 2	1164
212572_at	2.363	STK38L	AW779556	STK38L	serine/threonine kinase 38 like	23012
200690_at	2.359	HSPA9B	AA927701	HSPA9B	heat shock 70kDa protein 9B (mortalin-2)	3313
211535_s_at	2.357	FGFR1	M60485	FGFR1	fibroblast growth factor receptor 1 (fms-related tyrosine kinase 2, Pfeiffer syndrome)	2260
238486_at	2.352		AI708648	---	---	---
214157_at	2.351	GNAS	AA401492	GNAS	GNAS complex locus	2778
223685_s_at	2.35	PRPF18	BC002572	PRPF18	PRP18 pre-mRNA processing factor 18 homolog (S. cerevisiae)	8559
204166_at	2.349	KIAA0963	NM_014963	KIAA0963	KIAA0963	22904
201543_s_at	2.348	SAR1A	NM_020150	SAR1A	SAR1 gene homolog A (S. cerevisiae)	56681
205279_s_at	2.348	GLRB	AF094754	GLRB	glycine receptor, beta	2743
212649_at	2.345		AL079292	---	---	---
1556551_s_at	2.341	SLC39A6	BQ027619	SLC39A6	solute carrier family 39 (zinc transporter), member 6	25800
234000_s_at	2.34	PTPLAD1	AJ271091	PTPLAD1	protein tyrosine phosphatase-like A domain containing 1	51495
215440_s_at	2.34	BEXL1	AL523320	BEXL1	brain expressed X-linked-like 1	56271
203689_s_at	2.339	FMR1	AI743037	FMR1	fragile X mental retardation 1	2332
200941_at	2.337	HSBP1	AK026575	HSBP1	heat shock factor binding protein 1	3281
240222_at	2.334	COPS8	BF347758	COPS8	COP9 constitutive photomorphogenic homolog subunit 8 (Arabidopsis)	10920
223480_s_at	2.334	MRPL47	AI189156	MRPL47	mitochondrial ribosomal protein L47	57129
241472_at	2.334	DMXL1	N74444	DMXL1	Dmx-like 1	1657
228416_at	2.333	ACVR2A	AI149508	ACVR2A	activin A receptor, type IIA	92
233359_at	2.332		AU147479	---	CDNA clone IMAGE:5262617	---
226284_at	2.331	ZBTB2	BF111616	ZBTB2	zinc finger and BTB domain containing 2	57621
237710_at	2.329		BE500990	---	Transcribed locus	---
240240_at	2.329	UBE2J2	R10087	UBE2J2	Ubiquitin-conjugating enzyme E2, J2 (UBC6 homolog, yeast)	118424
208055_s_at	2.326	HERC4	NM_015601	HERC4	hect domain and RLD 4	26091
1561272_at	2.324		AL832696	---	MRNA; cDNA DKFZp313J0134 (from clone DKFZp313J0134)	---
240246_at	2.322	LOC642236	AW294722	LOC642236	similar to FRG1 protein (FSHD region gene 1 protein)	642236
1560224_at	2.322	AHCTF1	BF327463	AHCTF1	AT hook containing transcription factor 1	25909
1554339_a_at	2.322	COG3	BC038953	COG3	component of oligomeric golgi complex 3	83548
242058_at	2.321		AA206363	---	---	---
1556322_a_at	2.319	TJAP1	AW952920	TJAP1	Tight junction associated protein 1 (peripheral)	93643
225152_at	2.318	ZNF622	BF940944	ZNF622	zinc finger protein 622	90441
242224_at	2.317	GPATC2	R40111	GPATC2	G patch domain containing 2	55105
241015_at	2.317		AI452516	---	Transcribed locus	---
242946_at	2.315	CD53	AW293276	CD53	CD53 molecule	963
236026_at	2.314	GPATC2	AA160529	GPATC2	G patch domain containing 2	55105
203549_s_at	2.314	LPL	NM_000237	LPL	lipoprotein lipase	4023
210484_s_at	2.313	TNFRSF10C	BC005043	TNFRSF10C /// MGC31957	tumor necrosis factor receptor superfamily, member 10c, decoy without an intracellular domain /// hypothetical protein MGC31957	254896 /// 8794
213958_at	2.312	CD6	AW134823	CD6	CD6 molecule /// CD6 molecule	923
241751_at	2.312	OFD1	AW292752	OFD1	oral-facial-digital syndrome 1	8481
222404_x_at	2.307	PTPLAD1	AI984229	PTPLAD1	protein tyrosine phosphatase-like A domain containing 1	51495
205621_at	2.306	ALKBH1	NM_006020	ALKBH1	alkB, alkylation repair homolog 1 (E. coli)	8846
227339_at	2.303	RGMB	BE206621	RGMB	RGM domain family, member B	285704
239811_at	2.302	SRPK2	BF954306	SRPK2	SFRS protein kinase 2	6733
229474_at	2.3	MICAL3	BF055090	MICAL3	microtubule associated monoxygenase, calponin and LIM domain containing 3	57553
242111_at	2.298	METTL3	AI859463	METTL3	Methyltransferase like 3	56339
209310_s_at	2.297	CASP4	U25804	CASP4	caspase 4, apoptosis-related cysteine peptidase	837
200064_at	2.292	HSP90AB1	AF275719	HSP90AB1	heat shock protein 90kDa alpha (cytosolic), class B member 1 /// heat shock protein 90kDa alpha (cytosolic), class B member 1	3326
232205_at	2.291	RYK	AL133627	RYK	RYK receptor-like tyrosine kinase	6259
208415_x_at	2.291	ING1	NM_005537	ING1	inhibitor of growth family, member 1	3621
214602_at	2.291	COL4A4	D17391	COL4A4	collagen, type IV, alpha 4	1286
230724_s_at	2.29	C11orf57	BE549742	C11orf57	Chromosome 11 open reading frame 57	55216
225252_at	2.29	SRXN1	AL121758	SRXN1	sulfiredoxin 1 homolog (S. cerevisiae)	140809
224919_at	2.289	MRPS6	AL555227	MRPS6	mitochondrial ribosomal protein S6	64968
208212_s_at	2.288	ALK	NM_004304	ALK	anaplastic lymphoma kinase (Ki-1)	238
209551_at	2.288	YIPF4	BC004875	YIPF4	Yip1 domain family, member 4	84272
228098_s_at	2.287	MYLIP	AW292746	MYLIP	myosin regulatory light chain interacting protein	29116
227621_at	2.287	WTAP	BE464729	WTAP	Wilms tumor 1 associated protein	9589
202089_s_at	2.28	SLC39A6	NM_012319	SLC39A6	solute carrier family 39 (zinc transporter), member 6	25800
242878_at	2.279		BF061275	---	---	---
1560999_a_at	2.278	IL12RB2	R01220	IL12RB2	Interleukin 12 receptor, beta 2	3595
1564878_at	2.278		BC016798	---	Homo sapiens, clone IMAGE:4072333, mRNA	---
206011_at	2.278	CASP1	AI719655	CASP1	caspase 1, apoptosis-related cysteine peptidase (interleukin 1, beta, convertase)	834
215304_at	2.277		U79293	---	Clone 23948 mRNA sequence	---
219385_at	2.273	SLAMF8	NM_020125	SLAMF8	SLAM family member 8	56833
202301_s_at	2.272	FLJ11021	BE396879	FLJ11021	similar to splicing factor, arginine/serine-rich 4	65117
209120_at	2.271	NR2F2	AL037401	NR2F2	nuclear receptor subfamily 2, group F, member 2	7026
202569_s_at	2.27	MARK3	NM_002376	MARK3	MAP/microtubule affinity-regulating kinase 3	4140
204410_at	2.268	EIF1AY	NM_004681	EIF1AY	eukaryotic translation initiation factor 1A, Y-linked	9086
201635_s_at	2.266	FXR1	AI990766	FXR1	fragile X mental retardation, autosomal homolog 1	8087
226713_at	2.266	CCDC50	AI247881	CCDC50	coiled-coil domain containing 50	152137
230917_at	2.265		AW611685	---	CDNA FLJ45450 fis, clone BRSTN2002691	---
209230_s_at	2.264	NUPR1	AF135266	NUPR1	nuclear protein 1	26471
244062_at	2.262	DAAM1	AL043148	DAAM1	Dishevelled associated activator of morphogenesis 1	23002
208093_s_at	2.26	NDEL1	NM_030808	NDEL1	nudE nuclear distribution gene E homolog like 1 (A. nidulans) /// nudE nuclear distribution gene E homolog like 1 (A. nidulans)	81565
212971_at	2.26	CARS	AI769685	CARS	cysteinyl-tRNA synthetase	833
242380_at	2.259	CCT8	AA283816	CCT8	Chaperonin containing TCP1, subunit 8 (theta)	10694
203433_at	2.258	MTHFS	NM_006441	MTHFS	5,10-methenyltetrahydrofolate synthetase (5-formyltetrahydrofolate cyclo-ligase)	10588
243404_at	2.258		AA553477	---	---	---
229268_at	2.258	FAM105B	AA723152	FAM105B	family with sequence similarity 105, member B	90268
209785_s_at	2.255	PLA2G4C	AF065214	PLA2G4C	phospholipase A2, group IVC (cytosolic, calcium-independent)	8605
226352_at	2.253	JMY	BF447037	JMY	Junction-mediating and regulatory protein	133746
218193_s_at	2.252	GOLT1B	NM_016072	GOLT1B	golgi transport 1 homolog B (S. cerevisiae)	51026
236915_at	2.252		AA625683	---	---	---
1555971_s_at	2.251	FBXO28	AU154086	FBXO28	F-box protein 28	23219
210242_x_at	2.25	MTHFS	AF249277	MTHFS	5,10-methenyltetrahydrofolate synthetase (5-formyltetrahydrofolate cyclo-ligase)	10588
202511_s_at	2.25	ATG5	AK001899	ATG5	ATG5 autophagy related 5 homolog (S. cerevisiae)	9474
238311_at	2.25	KIAA0776	BF940192	KIAA0776	KIAA0776	23376
202505_at	2.249	SNRPB2	NM_003092	SNRPB2	small nuclear ribonucleoprotein polypeptide B''	6629
203053_at	2.248	BCAS2	NM_005872	BCAS2	breast carcinoma amplified sequence 2	10286
232304_at	2.247	PELI1	AK026714	PELI1	Pellino homolog 1 (Drosophila)	57162
201558_at	2.247	RAE1	NM_003610	RAE1	RAE1 RNA export 1 homolog (S. pombe)	8480
1556306_at	2.247	MLL5	AA082707	MLL5	Myeloid/lymphoid or mixed-lineage leukemia 5 (trithorax homolog, Drosophila)	55904
231948_s_at	2.246	UBE2F	BG171548	UBE2F	ubiquitin-conjugating enzyme E2F (putative)	140739
219378_at	2.246	NARG1L	NM_024561	NARG1L	NMDA receptor regulated 1-like	79612
200749_at	2.245	RAN	BF112006	RAN	RAN, member RAS oncogene family	5901
210654_at	2.242	TNFRSF10D	AF021233	TNFRSF10D	tumor necrosis factor receptor superfamily, member 10d, decoy with truncated death domain	8793
210139_s_at	2.242	PMP22	L03203	PMP22	peripheral myelin protein 22	5376
232903_at	2.24		BF680284	---	CDNA: FLJ21199 fis, clone COL00235	---
208498_s_at	2.239	AMY1A	NM_004038	AMY1A /// AMY1B /// AMY1C /// AMY2A /// AMY2B /// LOC647537 /// LOC648759	amylase, alpha 1A; salivary /// amylase, alpha 1B; salivary /// amylase, alpha 1C; salivary /// amylase, alpha 2A; pancreatic /// amylase, alpha 2B (pancreatic) /// similar to Pancreatic alpha-amylase precursor (PA) (1,4-alpha-D-glucan glucanohydrolase) /// similar to Salivary alpha-amylase precursor (1,4-alpha-D-glucan glucanohydrolase)	276 /// 277 /// 278 /// 279 /// 280 /// 647537 /// 648759
242776_at	2.238	ZCCHC6	AA584428	ZCCHC6	zinc finger, CCHC domain containing 6	79670
244019_at	2.237	NR2C2	T89845	NR2C2	Nuclear receptor subfamily 2, group C, member 2	7182
37652_at	2.236	CABIN1	AB002328	CABIN1	calcineurin binding protein 1	23523
238878_at	2.234	ARX	AA496211	ARX	aristaless related homeobox	170302
207592_s_at	2.23	HCN2	NM_001194	HCN2	hyperpolarization activated cyclic nucleotide-gated potassium channel 2	610
243786_at	2.229	ZDHHC20	AA454190	ZDHHC20	zinc finger, DHHC-type containing 20	253832
223247_at	2.228	MED10	BC003353	MED10	mediator of RNA polymerase II transcription, subunit 10 homolog (NUT2, S. cerevisiae)	84246
243201_at	2.228	HNRPH2	BF061744	HNRPH2	Heterogeneous nuclear ribonucleoprotein H2 (H')	3188
242607_at	2.227	RY1	AW975512	RY1	Putative nucleic acid binding protein RY-1	11017
227924_at	2.226		BF571256	---	MRNA; cDNA DKFZp686D22106 (from clone DKFZp686D22106)	---
238959_at	2.223	LARP4	AI082828	LARP4	La ribonucleoprotein domain family, member 4	113251
213324_at	2.223	SRC	AK024281	SRC	v-src sarcoma (Schmidt-Ruppin A-2) viral oncogene homolog (avian)	6714
218401_s_at	2.219	ZNF281	NM_012482	ZNF281	zinc finger protein 281	23528
224687_at	2.219	ANKIB1	AB037807	ANKIB1	ankyrin repeat and IBR domain containing 1	54467
215005_at	2.217	EFCBP2	AV723666	EFCBP2	EF-hand calcium binding protein 2	54550
212916_at	2.216	PHF8	AW249934	PHF8	PHD finger protein 8	23133
227292_at	2.216	LOC144097	AI866590	LOC144097	hypothetical protein BC007540	144097
1555275_a_at	2.216	KLHL6	BC032348	KLHL6	kelch-like 6 (Drosophila)	89857
207349_s_at	2.215	UCP3	NM_022803	UCP3	uncoupling protein 3 (mitochondrial, proton carrier)	7352
203321_s_at	2.215	ZNF508	AK022688	ZNF508	zinc finger protein 508	22850
203711_s_at	2.215	HIBCH	NM_014362	HIBCH	3-hydroxyisobutyryl-Coenzyme A hydrolase	26275
230689_at	2.214		AA825243	---	Transcribed locus	---
207015_s_at	2.213	ALDH1A2	NM_003888	ALDH1A2	aldehyde dehydrogenase 1 family, member A2	8854
1558201_s_at	2.213	SLC4A1AP	AI889922	SLC4A1AP	solute carrier family 4 (anion exchanger), member 1, adaptor protein	22950
236978_at	2.212	THRAP1	N51961	THRAP1	Thyroid hormone receptor associated protein 1	9969
205070_at	2.211	ING3	NM_019071	ING3	inhibitor of growth family, member 3	54556
206652_at	2.21	ZMYM5	NM_016384	ZMYM5	zinc finger, MYM-type 5	9205
223746_at	2.208	STK4	BC005231	STK4	serine/threonine kinase 4	6789
242438_at	2.207		AI819150	---	---	---
228818_at	2.206	TPD52	BF110792	TPD52	Tumor protein D52	7163
219485_s_at	2.205	PSMD10	NM_002814	PSMD10	proteasome (prosome, macropain) 26S subunit, non-ATPase, 10	5716
204198_s_at	2.205	RUNX3	AA541630	RUNX3	runt-related transcription factor 3	864
1569129_s_at	2.202		BC016013	---	Homo sapiens, clone IMAGE:4695648, mRNA	---
219540_at	2.197	ZNF267	AU150728	ZNF267	zinc finger protein 267	10308
223129_x_at	2.197	MYLIP	T63512	MYLIP	myosin regulatory light chain interacting protein	29116
1556373_a_at	2.197	MGC35361	AF086212	MGC35361	Hypothetical protein MGC35361	222234
240013_at	2.195		AI949912	---	Transcribed locus	---
230719_at	2.195	ING3	AA056124	ING3	Inhibitor of growth family, member 3	54556
215887_at	2.195	ZNF277	AK027128	ZNF277	zinc finger protein 277	11179
1554839_at	2.193	CIDEC	BC043599	CIDEC	cell death-inducing DFFA-like effector c	63924
239437_at	2.192		AI915827	---	Transcribed locus	---
202272_s_at	2.191	FBXO28	NM_015176	FBXO28	F-box protein 28	23219
230326_s_at	2.191	C11orf73	AA782955	C11orf73	chromosome 11 open reading frame 73	51501
207518_at	2.189	DGKE	NM_003647	DGKE	diacylglycerol kinase, epsilon 64kDa	8526
214243_s_at	2.187	SERHL	AL450314	SERHL /// SERHL2 /// LOC651278	serine hydrolase-like /// serine hydrolase-like 2 /// similar to serine hydrolase-like 2	253190 /// 651278 /// 94009
232012_at	2.183	CAPN1	AV691296	CAPN1	calpain 1, (mu/I) large subunit	823
AFFX-HUMRGE/M10098_5_at	2.182		AFFX-HUMRGE/M10098_5	---	---	---
1554178_a_at	2.179	MGC39518	BC039295	MGC39518	hypothetical protein MGC39518	285172
242506_at	2.179	SND1	AI138785	SND1	Staphylococcal nuclease domain containing 1	27044
209781_s_at	2.178	KHDRBS3	AF069681	KHDRBS3	KH domain containing, RNA binding, signal transduction associated 3	10656
232273_at	2.177	RBM21	AK025503	RBM21	RNA binding motif protein 21	64852
208774_at	2.177	CSNK1D	AV700224	CSNK1D	casein kinase 1, delta	1453
233169_at	2.175	ZNF350	AU145915	ZNF350	zinc finger protein 350	59348
219979_s_at	2.173	C11orf73	NM_016401	C11orf73	chromosome 11 open reading frame 73	51501
204197_s_at	2.171	RUNX3	NM_004350	RUNX3	runt-related transcription factor 3	864
1569352_at	2.171	KIAA1450	BC030251	KIAA1450	KIAA1450 protein	57600
214373_at	2.17		AI582773	---	CDNA clone IMAGE:3613219	---
205327_s_at	2.17	ACVR2A	NM_001616	ACVR2A	activin A receptor, type IIA	92
213637_at	2.169		BE503392	---	Transcribed locus	---
204569_at	2.168	ICK	NM_014920	ICK	intestinal cell (MAK-like) kinase	22858
209571_at	2.168	CIR	U03644	CIR	CBF1 interacting corepressor	9541
207246_at	2.167	ZFY	NM_003411	ZFY	zinc finger protein, Y-linked	7544
212799_at	2.167	STX6	BE217875	STX6	syntaxin 6	10228
1553338_at	2.167	C1orf55	NM_152608	C1orf55	chromosome 1 open reading frame 55	163859
203397_s_at	2.165	GALNT3	BF063271	GALNT3	UDP-N-acetyl-alpha-D-galactosamine:polypeptide N-acetylgalactosaminyltransferase 3 (GalNAc-T3)	2591
208922_s_at	2.165	NXF1	BC004904	NXF1	nuclear RNA export factor 1	10482
223682_s_at	2.164	MGC11102	BC005131	MGC11102	hypothetical protein MGC11102	84285
229080_at	2.163	EMID2	BE741432	EMID2	EMI domain containing 2	136227
219917_at	2.161	ZCCHC4	NM_024936	ZCCHC4	zinc finger, CCHC domain containing 4	29063
226581_at	2.161	ZFYVE20	AA524034	ZFYVE20	zinc finger, FYVE domain containing 20	64145
204491_at	2.161	PDE4D	R40917	PDE4D	phosphodiesterase 4D, cAMP-specific (phosphodiesterase E3 dunce homolog, Drosophila)	5144
242218_at	2.16		AI201116	---	---	---
238513_at	2.16	PRRG4	BF905445	PRRG4	Proline rich Gla (G-carboxyglutamic acid) 4 (transmembrane)	79056
202918_s_at	2.157	PREI3	AF151853	PREI3	preimplantation protein 3	25843
218794_s_at	2.156	TXNL4B	NM_017853	TXNL4B	thioredoxin-like 4B	54957
242808_at	2.151	LOC645801	AI733287	LOC645801 /// LOC650874	similar to ribosomal protein L31 /// similar to ribosomal protein L31	645801 /// 650874
242439_s_at	2.151		AI819150	---	---	---
204930_s_at	2.15	BNIP1	NM_013979	BNIP1	BCL2/adenovirus E1B 19kDa interacting protein 1	662
238652_at	2.148	AOF2	AW419203	AOF2	Amine oxidase (flavin containing) domain 2	23028
222619_at	2.146	ZNF281	AU150752	ZNF281	zinc finger protein 281	23528
222200_s_at	2.144	BSDC1	AK021440	BSDC1	BSD domain containing 1	55108
244691_at	2.143	SETD5	R14865	SETD5	SET domain containing 5	55209
1565644_at	2.143	LOC143286	AL049428	LOC143286	Hypothetical protein LOC143286	143286
215462_at	2.142	PLK3	AI978990	PLK3	polo-like kinase 3 (Drosophila)	1263
202468_s_at	2.142	CTNNAL1	NM_003798	CTNNAL1	catenin (cadherin-associated protein), alpha-like 1	8727
212840_at	2.142	UBXD7	BG339560	UBXD7	UBX domain containing 7	26043
206302_s_at	2.141	NUDT4	NM_019094	NUDT4 /// NUDT4P1	nudix (nucleoside diphosphate linked moiety X)-type motif 4 /// nudix (nucleoside diphosphate linked moiety X)-type motif 4 pseudogene 1	11163 /// 440672
218815_s_at	2.138	TMEM51	NM_018022	TMEM51	transmembrane protein 51	55092
221646_s_at	2.138	ZDHHC11	AF267859	ZDHHC11	zinc finger, DHHC-type containing 11	79844
229630_s_at	2.138	WTAP	AU147416	WTAP	Wilms tumor 1 associated protein	9589
220553_s_at	2.136	TAF13	NM_018333	TAF13 /// PRPF39	TAF13 RNA polymerase II, TATA box binding protein (TBP)-associated factor, 18kDa /// PRP39 pre-mRNA processing factor 39 homolog (S. cerevisiae)	55015 /// 6884
205322_s_at	2.136	MTF1	AW182367	MTF1	metal-regulatory transcription factor 1	4520
209782_s_at	2.136	DBP	U79283	DBP	D site of albumin promoter (albumin D-box) binding protein	1628
202416_at	2.135	DNAJC7	NM_003315	DNAJC7	DnaJ (Hsp40) homolog, subfamily C, member 7	7266
229531_at	2.134	MCART6	AW182938	MCART6	Mitochondrial carrier triple repeat 6	401612
226515_at	2.133	CCDC127	AL577758	CCDC127	coiled-coil domain containing 127	133957
232809_s_at	2.133	FLT1	AK026896	FLT1	Fms-related tyrosine kinase 1 (vascular endothelial growth factor/vascular permeability factor receptor)	2321
200648_s_at	2.13	GLUL	NM_002065	GLUL	glutamate-ammonia ligase (glutamine synthetase)	2752
210211_s_at	2.13	HSP90AA1	AF028832	HSP90AA1	heat shock protein 90kDa alpha (cytosolic), class A member 1	3320
1552618_at	2.129	STX6	NM_005819	STX6	syntaxin 6	10228
230226_s_at	2.126	JARID1A	AW612682	JARID1A	Jumonji, AT rich interactive domain 1A (RBBP2-like)	5927
1555392_at	2.125	TES	AY143171	TES	Testis derived transcript (3 LIM domains)	26136
1567223_at	2.125	HMGA2	U29113	HMGA2	high mobility group AT-hook 2	8091
239121_at	2.124	PTK2	AI247478	PTK2	PTK2 protein tyrosine kinase 2	5747
222552_at	2.124	GOLT1B	AL136571	GOLT1B	golgi transport 1 homolog B (S. cerevisiae)	51026
222703_s_at	2.123	YRDC	BE464161	YRDC	yrdC domain containing (E. coli)	79693
224705_s_at	2.123	TNRC6A	AI684626	TNRC6A	trinucleotide repeat containing 6A	27327
232301_at	2.123	UBE3B	AK022019	UBE3B	ubiquitin protein ligase E3B	89910
225330_at	2.123	MGC18216	AL044092	MGC18216	hypothetical protein MGC18216	145815
217202_s_at	2.122	GLUL	U08626	GLUL	glutamate-ammonia ligase (glutamine synthetase)	2752
240983_s_at	2.121	CARS	AW292273	CARS	cysteinyl-tRNA synthetase	833
1556006_s_at	2.12	CSNK1A1	BQ025347	CSNK1A1	Casein kinase 1, alpha 1	1452
235259_at	2.119	C4orf28	AA398590	C4orf28	chromosome 4 open reading frame 28	133015
235561_at	2.119		T16544	---	Transcribed locus	---
223541_at	2.117	HAS3	AF232772	HAS3	hyaluronan synthase 3	3038
217539_at	2.116	C18orf25	W28849	C18orf25	chromosome 18 open reading frame 25	147339
209907_s_at	2.116	ITSN2	AF182198	ITSN2	intersectin 2	50618
209922_at	2.115	BRAP	AF035620	BRAP	BRCA1 associated protein	8315
225980_at	2.114	C14orf43	AV740879	C14orf43	chromosome 14 open reading frame 43	91748
210150_s_at	2.113	LAMA5	BC003355	LAMA5	laminin, alpha 5	3911
221277_s_at	2.109	PUS3	NM_031307	PUS3	pseudouridylate synthase 3 /// pseudouridylate synthase 3	83480
223692_at	2.108	NMNAT1	AF312734	NMNAT1	nicotinamide nucleotide adenylyltransferase 1	64802
227132_at	2.108	ZNF706	N38730	ZNF706	zinc finger protein 706	51123
235756_at	2.108	SAMD4A	AW802645	SAMD4A	Sterile alpha motif domain containing 4A	23034
241610_x_at	2.105	PACS1	AI306990	PACS1	Phosphofurin acidic cluster sorting protein 1	55690
1555925_at	2.104		BE045368	---	CDNA FLJ30680 fis, clone FCBBF2000123	---
223595_at	2.091	TMEM133	AF247167	TMEM133	transmembrane protein 133	83935
238057_at	2.09	USP45	AW195800	USP45	ubiquitin specific peptidase 45	85015
233402_at	2.09	SNX24	AU159414	SNX24	Sorting nexing 24	28966
224720_at	2.09	MIB1	AW243097	MIB1	mindbomb homolog 1 (Drosophila)	57534
1553042_a_at	2.089	TA-NFKBH	NM_032721	TA-NFKBH	T-cell activation NFKB-like protein	84807
203082_at	2.085	BMS1L	NM_014753	BMS1L	BMS1-like, ribosome assembly protein (yeast)	9790
207247_s_at	2.084	ZFX	NM_003411	ZFX /// ZFY	zinc finger protein, X-linked /// zinc finger protein, Y-linked	7543 /// 7544
238428_at	2.081	KCNJ15	BG542347	KCNJ15	potassium inwardly-rectifying channel, subfamily J, member 15	3772
226371_at	2.075	JARID1A	AI672662	JARID1A	Jumonji, AT rich interactive domain 1A (RBBP2-like)	5927
200892_s_at	2.074	SFRS10	BC000451	SFRS10	splicing factor, arginine/serine-rich 10 (transformer 2 homolog, Drosophila)	6434
233198_at	2.072	LOC92497	AL359652	LOC92497	hypothetical protein LOC92497	92497
214753_at	2.071	PFAAP5	AW084068	PFAAP5	Phosphonoformate immuno-associated protein 5	10443
227558_at	2.069	CBX4	AI570531	CBX4	chromobox homolog 4 (Pc class homolog, Drosophila)	8535
208989_s_at	2.068	FBXL11	AF179221	FBXL11	F-box and leucine-rich repeat protein 11	22992
202088_at	2.067	SLC39A6	AI635449	SLC39A6	solute carrier family 39 (zinc transporter), member 6	25800
223803_s_at	2.067	ZCCHC10	BC005211	ZCCHC10	zinc finger, CCHC domain containing 10	54819
234479_at	2.065	PCDHB18	AF152528	PCDHB18	protocadherin beta 18 pseudogene	54660
236958_at	2.064		AW249714	---	CDNA FLJ25271 fis, clone STM05584	---
216392_s_at	2.064	SEC23IP	AK021846	SEC23IP	SEC23 interacting protein	11196
236208_at	2.062		BE467697	---	CDNA FLJ38513 fis, clone HCHON2000660	---
211936_at	2.059	HSPA5	AF216292	HSPA5	heat shock 70kDa protein 5 (glucose-regulated protein, 78kDa)	3309
1557353_at	2.058		BM985423	---	CDNA FLJ38904 fis, clone NT2NE2001524	---
201946_s_at	2.056	CCT2	AL545982	CCT2	chaperonin containing TCP1, subunit 2 (beta)	10576
221478_at	2.055	BNIP3L	AL132665	BNIP3L	BCL2/adenovirus E1B 19kDa interacting protein 3-like /// BCL2/adenovirus E1B 19kDa interacting protein 3-like	665
231258_at	2.053		AV648367	---	---	---
202402_s_at	2.053	CARS	NM_001751	CARS	cysteinyl-tRNA synthetase	833
211318_s_at	2.052	RAE1	U85943	RAE1	RAE1 RNA export 1 homolog (S. pombe)	8480
219862_s_at	2.049	NARF	NM_012336	NARF	nuclear prelamin A recognition factor	26502
1555943_at	2.049	PGAM5	CA307621	PGAM5	phosphoglycerate mutase family member 5	192111
225696_at	2.048	COPS7B	AK024273	COPS7B	COP9 constitutive photomorphogenic homolog subunit 7B (Arabidopsis)	64708
228135_at	2.046	C1orf52	AA738437	C1orf52	chromosome 1 open reading frame 52	148423
211435_at	2.046		AF202635	---	---	---
214481_at	2.042	HIST1H2AM	NM_003514	HIST1H2AM	histone 1, H2am	8336
222338_x_at	2.041	APTX	AI375965	APTX	Aprataxin	54840
AFFX-HUMRGE/M10098_3_at	2.041		AFFX-HUMRGE/M10098_3	---	---	---
239762_at	2.039	LOC286437	AI080505	LOC286437	hypothetical protein LOC286437	286437
230399_at	2.038		AI361034	---	Transcribed locus, strongly similar to NP_001316.1 cleavage stimulation factor subunit 2 [Homo sapiens]	---
225206_s_at	2.037	LOC285442	AI479199	LOC285442	mitochondrial translational release factor 1-like pseudogene	285442
227694_at	2.037	C1orf201	AI916378	C1orf201	chromosome 1 open reading frame 201	90529
219822_at	2.036	MTRF1	NM_004294	MTRF1	mitochondrial translational release factor 1	9617
200893_at	2.031	SFRS10	NM_004593	SFRS10	splicing factor, arginine/serine-rich 10 (transformer 2 homolog, Drosophila)	6434
213747_at	2.03		AA047234	---	---	---
203058_s_at	2.024	PAPSS2	AW299958	PAPSS2	3'-phosphoadenosine 5'-phosphosulfate synthase 2	9060
1552486_s_at	2.022	LACTB	NM_171846	LACTB	lactamase, beta	114294
202722_s_at	2.022	GFPT1	NM_002056	GFPT1	glutamine-fructose-6-phosphate transaminase 1	2673
204847_at	2.021	ZBTB11	NM_014415	ZBTB11	zinc finger and BTB domain containing 11	27107
218615_s_at	2.021	TMEM39A	NM_018266	TMEM39A	transmembrane protein 39A	55254
235705_at	2.02	TRIO	BF676361	TRIO	Triple functional domain (PTPRF interacting)	7204
217276_x_at	2.019	SERHL2	AL590118	SERHL2	serine hydrolase-like 2	253190
205027_s_at	2.018	MAP3K8	NM_005204	MAP3K8	mitogen-activated protein kinase kinase kinase 8	1326
1561489_at	2.017	ARHGAP15	BC039490	ARHGAP15	Rho GTPase activating protein 15	55843
226573_at	2.016	DIRAS1	AI829795	DIRAS1	DIRAS family, GTP-binding RAS-like 1	148252
203855_at	2.015	WDR47	NM_014969	WDR47	WD repeat domain 47	22911
205443_at	2.013	SNAPC1	NM_003082	SNAPC1	small nuclear RNA activating complex, polypeptide 1, 43kDa	6617
209750_at	2.012	NR1D2	N32859	NR1D2	nuclear receptor subfamily 1, group D, member 2	9975
208788_at	2.012	ELOVL5	AL136939	ELOVL5	ELOVL family member 5, elongation of long chain fatty acids (FEN1/Elo2, SUR4/Elo3-like, yeast)	60481
207079_s_at	2.009	MED6	NM_005466	MED6	mediator of RNA polymerase II transcription, subunit 6 homolog (S. cerevisiae)	10001
235232_at	2.008		AI061377	---	---	---
209390_at	2.007	TSC1	AF013168	TSC1	tuberous sclerosis 1	7248
239331_at	2.007	FLJ43663	AW954199	FLJ43663	Hypothetical protein FLJ43663	378805
1554173_at	2.006	CD300LB	BC028091	CD300LB	CD300 molecule-like family member b	124599
1554127_s_at	2.005	MSRB3	BC040053	MSRB3	methionine sulfoxide reductase B3	253827
228381_at	2.005	ATF7IP2	AV716964	ATF7IP2	Activating transcription factor 7 interacting protein 2	80063
201683_x_at	2.005	C14orf92	BE783632	C14orf92	chromosome 14 open reading frame 92	9878
242693_at	2.004	CDC2L5	AW664859	CDC2L5	Cell division cycle 2-like 5 (cholinesterase-related cell division controller)	8621
217999_s_at	2.004	PHLDA1	NM_007350	PHLDA1	pleckstrin homology-like domain, family A, member 1	22822
236223_s_at	2.002	RIT1	AL037450	RIT1	Ras-like without CAAX 1	6016

## Sheet: 1445_downregulated
Gene Name	Fold Change	Common Name	Genbank	Gene Symbol	Description	Entrez
207794_at	0.0622	CCR2	NM_000648	CCR2	chemokine (C-C motif) receptor 2 /// chemokine (C-C motif) receptor 2	1231
229934_at	0.0702		N39230	---	Transcribed locus	---
236673_at	0.0748		AI554057	---	---	---
206978_at	0.0884	CCR2	NM_000647	CCR2	chemokine (C-C motif) receptor 2 /// chemokine (C-C motif) receptor 2	1231
205098_at	0.103	CCR1	AI421071	CCR1	chemokine (C-C motif) receptor 1	1230
230424_at	0.107	C5orf13	AU144860	C5orf13	chromosome 5 open reading frame 13	9315
1553982_a_at	0.112	RAB7B	AY094596	RAB7B	RAB7B, member RAS oncogene family	338382
209892_at	0.114	FUT4	AF305083	FUT4	fucosyltransferase 4 (alpha (1,3) fucosyltransferase, myeloid-specific)	2526
1555352_at	0.116	FOXP2	AF467257	FOXP2	forkhead box P2	93986
204614_at	0.118	SERPINB2	NM_002575	SERPINB2	serpin peptidase inhibitor, clade B (ovalbumin), member 2	5055
240052_at	0.12	ITPR1	AA648993	ITPR1	inositol 1,4,5-triphosphate receptor, type 1	3708
228073_at	0.126	NANP	AI146450	NANP	N-acetylneuraminic acid phosphatase	140838
209930_s_at	0.133	NFE2	L13974	NFE2	nuclear factor (erythroid-derived 2), 45kDa	4778
219283_at	0.133	C1GALT1C1	NM_014158	C1GALT1C1	C1GALT1-specific chaperone 1	29071
203685_at	0.138	BCL2	NM_000633	BCL2	B-cell CLL/lymphoma 2	596
223583_at	0.144	TNFAIP8L2	AF271774	TNFAIP8L2	tumor necrosis factor, alpha-induced protein 8-like 2	79626
219684_at	0.146	RTP4	NM_022147	RTP4	receptor transporter protein 4	64108
202431_s_at	0.15	MYC	NM_002467	MYC	v-myc myelocytomatosis viral oncogene homolog (avian)	4609
206715_at	0.152	TFEC	NM_012252	TFEC	transcription factor EC	22797
219714_s_at	0.158	CACNA2D3	NM_018398	CACNA2D3	calcium channel, voltage-dependent, alpha 2/delta 3 subunit	55799
226818_at	0.161	MPEG1	T64884	MPEG1	macrophage expressed gene 1	219972
243606_at	0.163		BE883167	---	Transcribed locus	---
236622_at	0.164	PIGM	AI761712	PIGM	phosphatidylinositol glycan anchor biosynthesis, class M	93183
228813_at	0.167	HDAC4	AW206037	HDAC4	histone deacetylase 4	9759
220770_s_at	0.17	LOC63920	NM_022090	LOC63920	transposon-derived Buster3 transposase-like	63920
1554676_at	0.17	PRG1	BC022313	PRG1	proteoglycan 1, secretory granule	5552
230062_at	0.17	KIAA1666	AL117509	KIAA1666 /// LOC150221 /// LOC440804 /// LOC652598	KIAA1666 protein /// similar to Peripheral-type benzodiazepine receptor-associated protein 1 (PRAX-1) (Peripheral benzodiazepine receptor interacting protein) (PBR-IP) (RIM binding protein 1) (RIM-BP1) /// similar to Peripheral-type benzodiazepine receptor-associated protein 1 (PRAX-1) (Peripheral benzodiazepine receptor interacting protein) (PBR-IP) (RIM binding protein 1) (RIM-BP1) /// similar …	150221 /// 440804 /// 652598 /// 85376
1562194_at	0.171	ZFHX1B	AF086037	ZFHX1B	Zinc finger homeobox 1b	9839
226064_s_at	0.174	DGAT2	AW469523	DGAT2	diacylglycerol O-acyltransferase homolog 2 (mouse)	84649
227517_s_at	0.174	C1orf155	AI056992	C1orf155	Chromosome 1 open reading frame 155	91687
235444_at	0.175	FOXP1	AI417897	FOXP1	forkhead box P1	27086
1556064_at	0.175	LOC284926	BQ575161	LOC284926	Hypothetical protein LOC284926	284926
239529_at	0.179	C5orf20	AI141949	C5orf20	chromosome 5 open reading frame 20	140947
239348_at	0.181	USP31	AI285970	USP31	Ubiquitin specific peptidase 31	57478
230266_at	0.181	RAB7B	AI127991	RAB7B	RAB7B, member RAS oncogene family	338382
1556728_at	0.182	DLEU8	T92265	DLEU8	Deleted in lymphocytic leukemia 8	79621
210447_at	0.183	GLUD2	BC005111	GLUD2	glutamate dehydrogenase 2	2747
227578_at	0.183		H28597	---	CDNA clone IMAGE:5266100	---
1555904_at	0.183		BM975756	---	Homo sapiens, clone IMAGE:4779853, mRNA	---
218263_s_at	0.183	ZBED5	NM_021211	ZBED5	zinc finger, BED-type containing 5	58486
222821_s_at	0.183	GEMIN7	AL530748	GEMIN7	gem (nuclear organelle) associated protein 7	79760
231049_at	0.184	LMO2	AI052253	LMO2	LIM domain only 2 (rhombotin-like 1)	4005
205541_s_at	0.184	GSPT2	NM_018094	GSPT2	G1 to S phase transition 2 /// G1 to S phase transition 2	23708
226041_at	0.185	NAPE-PLD	BF382393	NAPE-PLD	N-acyl-phosphatidylethanolamine-hydrolyzing phospholipase D	222236
209879_at	0.185	SELPLG	AI741056	SELPLG	selectin P ligand	6404
242361_at	0.186	IMMT	T87111	IMMT	Inner membrane protein, mitochondrial (mitofilin)	10989
238462_at	0.187	STS-1	AI418293	STS-1	Cbl-interacting protein Sts-1	84959
240652_at	0.187		T91029	---	---	---
235359_at	0.189	LRRC33	AA534416	LRRC33	leucine rich repeat containing 33	375387
237215_s_at	0.191	TFRC	N76327	TFRC	transferrin receptor (p90, CD71)	7037
1553138_a_at	0.192	ANKRD41	NM_152363	ANKRD41	ankyrin repeat domain 41	126549
218897_at	0.193	MGC10993	NM_030577	MGC10993	hypothetical protein MGC10993	80775
218507_at	0.194	HIG2	NM_013332	HIG2	hypoxia-inducible protein 2	29923
204739_at	0.194	CENPC1	NM_001812	CENPC1	centromere protein C 1	1060
216109_at	0.195	THRAP2	AK025348	THRAP2	Thyroid hormone receptor associated protein 2	23389
239296_at	0.195	ZFHX1B	AI623184	ZFHX1B	Zinc finger homeobox 1b	9839
235729_at	0.195	ZNF514	T93113	ZNF514	zinc finger protein 514	84874
226860_at	0.197	TMEM19	AW572609	TMEM19	transmembrane protein 19	55266
218397_at	0.197	FANCL	NM_018062	FANCL	Fanconi anemia, complementation group L	55120
223267_at	0.2	RG9MTD1	AF226052	RG9MTD1	RNA (guanine-9-) methyltransferase domain containing 1	54931
207008_at	0.202	IL8RB	NM_001557	IL8RB	interleukin 8 receptor, beta	3579
222305_at	0.202	HK2	AW975638	HK2	hexokinase 2	3099
1554452_a_at	0.203	HIG2	BC001863	HIG2	hypoxia-inducible protein 2	29923
1555751_a_at	0.204	GEMIN7	AY114106	GEMIN7	gem (nuclear organelle) associated protein 7	79760
240452_at	0.205	GSPT1	AA580082	GSPT1	G1 to S phase transition 1	2935
207980_s_at	0.205	CITED2	NM_006079	CITED2	Cbp/p300-interacting transactivator, with Glu/Asp-rich carboxy-terminal domain, 2	10370
207332_s_at	0.206	TFRC	NM_003234	TFRC	transferrin receptor (p90, CD71)	7037
231274_s_at	0.206		R92925	---	Transcribed locus	---
227925_at	0.207	FLJ39051	BF343672	FLJ39051	Hypothetical gene supported by AK096370	399972
231950_at	0.207	ZNF658	AW874634	ZNF658	zinc finger protein 658	26149
223275_at	0.207	PRMT6	BC002729	PRMT6	protein arginine methyltransferase 6	55170
235532_at	0.208		AI631888	---	CDNA clone IMAGE:5302913	---
243756_at	0.208	KIAA0960	AI057226	KIAA0960	Hypothetical protein LOC221981	221981
223789_s_at	0.21	GTPBP2	AF116627	GTPBP2	GTP binding protein 2	54676
242297_at	0.21	RREB1	BF904033	RREB1	ras responsive element binding protein 1	6239
219581_at	0.21	TSEN2	NM_025265	TSEN2	tRNA splicing endonuclease 2 homolog (S. cerevisiae)	80746
1554239_s_at	0.212	ZADH2	BC033780	ZADH2	zinc binding alcohol dehydrogenase, domain containing 2	284273
227687_at	0.212	HYLS1	AL523264	HYLS1	hydrolethalus syndrome 1	219844
240263_at	0.212	TFB1M	N74924	TFB1M	Transcription factor B1, mitochondrial	51106
212993_at	0.213		AA114166	---	MRNA; cDNA DKFZp667B1718 (from clone DKFZp667B1718)	---
223396_at	0.213	TMEM60	AF260336	TMEM60	transmembrane protein 60	85025
241506_at	0.213	LPHN3	N22316	LPHN3	Latrophilin 3	23284
208056_s_at	0.214	CBFA2T3	NM_005187	CBFA2T3	core-binding factor, runt domain, alpha subunit 2; translocated to, 3	863
220252_x_at	0.214	CXorf21	NM_025159	CXorf21	chromosome X open reading frame 21	80231
227385_at	0.215	PPAPDC2	BF507862	PPAPDC2	phosphatidic acid phosphatase type 2 domain containing 2	403313
228216_at	0.216		AI953914	---	Transcribed locus, weakly similar to NP_689672.2 hypothetical protein MGC45438 [Homo sapiens]	---
1557527_at	0.216	RUNX1	BU789637	RUNX1	Runt-related transcription factor 1 (acute myeloid leukemia 1; aml1 oncogene)	861
205909_at	0.218	POLE2	NM_002692	POLE2	polymerase (DNA directed), epsilon 2 (p59 subunit)	5427
235474_at	0.218		AI241810	---	Transcribed locus, weakly similar to XP_331555.1 hypothetical protein [Neurospora crassa]	---
236921_at	0.218	EMB	BE504716	EMB	Embigin homolog (mouse)	133418
229743_at	0.218	ZNF438	AI886666	ZNF438	zinc finger protein 438	220929
243529_at	0.219	MARS2	BE542381	MARS2	methionine-tRNA synthetase 2 (mitochondrial)	92935
223113_at	0.219	TMEM138	AF151030	TMEM138	transmembrane protein 138	51524
243514_at	0.219		AI475902	---	---	---
208691_at	0.219	TFRC	BC001188	TFRC	transferrin receptor (p90, CD71) /// transferrin receptor (p90, CD71)	7037
230063_at	0.219	ZNF264	BF063192	ZNF264	zinc finger protein 264	9422
229367_s_at	0.22	GIMAP6	AW130536	GIMAP6	GTPase, IMAP family member 6	474344
224009_x_at	0.221	DHRS9	AF240697	DHRS9	dehydrogenase/reductase (SDR family) member 9	10170
1569484_s_at	0.222	MDN1	AL603301	MDN1	MDN1, midasin homolog (yeast)	23195
209773_s_at	0.222	RRM2	BC001886	RRM2	ribonucleotide reductase M2 polypeptide	6241
230298_at	0.222	LOC153364	AI692906	LOC153364	similar to metallo-beta-lactamase superfamily protein	153364
235926_at	0.222	ANAPC5	AI312527	ANAPC5	Anaphase promoting complex subunit 5	51433
204012_s_at	0.223	LCMT2	AL529189	LCMT2	leucine carboxyl methyltransferase 2	9836
228412_at	0.223	LOC643072	AI991451	LOC643072	hypothetical protein LOC643072	643072
228333_at	0.224		AI912571	---	Full length insert cDNA clone YT94E02	---
229686_at	0.224	P2RY8	AI436587	P2RY8	purinergic receptor P2Y, G-protein coupled, 8	286530
226413_at	0.225	LOC400027	AA044705	LOC400027	hypothetical gene supported by BC047417	400027
235798_at	0.226		BE671123	---	---	---
227979_at	0.226	RBM4B	AU152162	RBM4B	RNA binding motif protein 4B	83759
240870_at	0.227	HDAC4	AI056293	HDAC4	Histone deacetylase 4	9759
1563649_at	0.227		AL512696	---	---	---
202444_s_at	0.227	SPFH1	NM_006459	SPFH1	SPFH domain family, member 1	10613
221229_s_at	0.227	FLJ20628	NM_017910	FLJ20628	hypothetical protein FLJ20628 /// hypothetical protein FLJ20628	55006
224873_s_at	0.229	MRPS25	AK024433	MRPS25	mitochondrial ribosomal protein S25	64432
1569142_at	0.229	RFP2	BC029514	RFP2	ret finger protein 2	10206
227921_at	0.229		AI797678	---	---	---
223952_x_at	0.23	DHRS9	AF240698	DHRS9	dehydrogenase/reductase (SDR family) member 9	10170
228990_at	0.23	C1orf79	AI339426	C1orf79	chromosome 1 open reading frame 79	85028
224959_at	0.23	SLC26A2	AI718385	SLC26A2	solute carrier family 26 (sulfate transporter), member 2	1836
1564776_at	0.231	LENG10	AF211977	LENG10	leukocyte receptor cluster (LRC) member 10	94057
242918_at	0.231	NASP	AU144734	NASP	Nuclear autoantigenic sperm protein (histone-binding)	4678
209724_s_at	0.231	ZFP161	AL534416	ZFP161	zinc finger protein 161 homolog (mouse)	7541
225716_at	0.234		AI357639	---	Full-length cDNA clone CS0DK008YI09 of HeLa cells Cot 25-normalized of Homo sapiens (human)	---
227576_at	0.234		AW003140	---	CDNA FLJ42015 fis, clone SPLEN2032813	---
209357_at	0.234	CITED2	AF109161	CITED2	Cbp/p300-interacting transactivator, with Glu/Asp-rich carboxy-terminal domain, 2	10370
244752_at	0.234	ZNF438	AI563915	ZNF438	zinc finger protein 438	220929
1556347_at	0.235	RP11-19J3.3	W72151	RP11-19J3.3	Hypothetical protein MGC88047	401541
225731_at	0.235	ANKRD50	BF196876	ANKRD50	ankyrin repeat domain 50	57182
226444_at	0.235	SLC39A10	AI700476	SLC39A10	Solute carrier family 39 (zinc transporter), member 10	57181
202982_s_at	0.236	ACOT2	NM_006821	ACOT2 /// ACOT1 /// LOC653878	acyl-CoA thioesterase 2 /// acyl-CoA thioesterase 1 /// similar to Cytosolic acyl coenzyme A thioester hydrolase, inducible (Long chain acyl-CoA thioester hydrolase) (Long chain acyl-CoA hydrolase) (CTE-I) (CTE-Ib)	10965 /// 641371 /// 653878
232210_at	0.236	BCL2	AU146384	BCL2	B-cell CLL/lymphoma 2	596
217734_s_at	0.236	WDR6	NM_018031	WDR6	WD repeat domain 6	11180
209893_s_at	0.237	FUT4	M58596	FUT4	fucosyltransferase 4 (alpha (1,3) fucosyltransferase, myeloid-specific)	2526
235714_at	0.237		AA203132	---	---	---
222344_at	0.237	C5orf13	AW972765	C5orf13	Chromosome 5 open reading frame 13	9315
219799_s_at	0.238	DHRS9	NM_005771	DHRS9	dehydrogenase/reductase (SDR family) member 9	10170
206848_at	0.238	HOXA7	NM_006896	HOXA7	homeobox A7	3204
237388_at	0.238	GLMN	BF224204	GLMN	glomulin, FKBP associated protein	11146
226591_at	0.238		BG413612	---	CDNA FLJ33569 fis, clone BRAMY2010317	---
203785_s_at	0.24	DDX28	NM_018380	DDX28	DEAD (Asp-Glu-Ala-Asp) box polypeptide 28	55794
204488_at	0.24	TMEM15	NM_014908	TMEM15	transmembrane protein 15	22845
205898_at	0.24	CX3CR1	U20350	CX3CR1	chemokine (C-X3-C motif) receptor 1	1524
232063_x_at	0.241	FARSLB	AW024617	FARSLB	phenylalanine-tRNA synthetase-like, beta subunit	10056
215731_s_at	0.241	MPHOSPH9	X98258	MPHOSPH9	M-phase phosphoprotein 9	10198
226183_at	0.241		AW139538	---	MRNA; cDNA DKFZp686L15210 (from clone DKFZp686L15210)	---
238064_at	0.242	CEP63	AW291332	CEP63	Centrosomal protein 63kDa	80254
225461_at	0.242	EHMT1	BE504570	EHMT1	euchromatic histone-lysine N-methyltransferase 1	79813
205099_s_at	0.242	CCR1	NM_001295	CCR1	chemokine (C-C motif) receptor 1	1230
217196_s_at	0.243	CAMSAP1L1	AL110158	CAMSAP1L1	calmodulin regulated spectrin-associated protein 1-like 1	23271
235292_at	0.244	FLJ32255	BE875232	FLJ32255 /// LOC648075	hypothetical protein LOC643977 /// hypothetical protein LOC648075	643977 /// 648075
228455_at	0.244	SLC16A4	AI092824	SLC16A4	Solute carrier family 16 (monocarboxylic acid transporters), member 4	9122
218944_at	0.245	PYCRL	NM_023078	PYCRL	pyrroline-5-carboxylate reductase-like	65263
239973_at	0.245		AW450675	---	Full-length cDNA clone CS0DJ013YE21 of T cells (Jurkat cell line) Cot 10-normalized of Homo sapiens (human)	---
230036_at	0.245	SAMD9L	BE669858	SAMD9L	sterile alpha motif domain containing 9-like	219285
204882_at	0.245	ARHGAP25	NM_014882	ARHGAP25	Rho GTPase activating protein 25	9938
215165_x_at	0.246	UMPS	AL080099	UMPS	uridine monophosphate synthetase (orotate phosphoribosyl transferase and orotidine-5'-decarboxylase)	7372
206589_at	0.246	GFI1	NM_005263	GFI1	growth factor independent 1	2672
239792_at	0.247	LOC440288	N75594	LOC440288	Similar to FLJ16518 protein	440288
206170_at	0.247	ADRB2	NM_000024	ADRB2	adrenergic, beta-2-, receptor, surface	154
39313_at	0.247	WNK1	AB002342	WNK1	WNK lysine deficient protein kinase 1	65125
221256_s_at	0.247	HDHD3	NM_031219	HDHD3	haloacid dehalogenase-like hydrolase domain containing 3 /// haloacid dehalogenase-like hydrolase domain containing 3	81932
232958_at	0.247	PYGL	AU157823	PYGL	Phosphorylase, glycogen; liver (Hers disease, glycogen storage disease type VI)	5836
220112_at	0.247	ANKRD55	NM_024669	ANKRD55	ankyrin repeat domain 55	79722
242894_at	0.248	LOC646848	AA620926	LOC646848	Hypothetical protein LOC646848	646848
229402_at	0.248	SAMD13	AI631824	SAMD13	sterile alpha motif domain containing 13	148418
236924_at	0.248	GLMN	AA814383	GLMN	glomulin, FKBP associated protein	11146
204924_at	0.249	TLR2	NM_003264	TLR2	toll-like receptor 2	7097
224963_at	0.25	SLC26A2	AK025078	SLC26A2	solute carrier family 26 (sulfate transporter), member 2	1836
202126_at	0.25	PRPF4B	AA156948	PRPF4B	PRP4 pre-mRNA processing factor 4 homolog B (yeast)	8899
230312_at	0.25		AI146812	---	Transcribed locus	---
1554057_at	0.25	LOC645676	BC017347	LOC645676	hypothetical protein LOC645676	645676
203887_s_at	0.25	THBD	NM_000361	THBD	thrombomodulin	7056
231810_at	0.251	BRI3BP	BG106919	BRI3BP	BRI3 binding protein	140707
213485_s_at	0.253	ABCC10	AK000002	ABCC10	ATP-binding cassette, sub-family C (CFTR/MRP), member 10	89845
206277_at	0.254	P2RY2	NM_002564	P2RY2	purinergic receptor P2Y, G-protein coupled, 2	5029
201196_s_at	0.254	AMD1	M21154	AMD1	adenosylmethionine decarboxylase 1	262
202190_at	0.255	CSTF1	NM_001324	CSTF1	cleavage stimulation factor, 3' pre-RNA, subunit 1, 50kDa	1477
1562511_at	0.255	LYST	AL833100	LYST	lysosomal trafficking regulator	1130
202767_at	0.255	ACP2	NM_001610	ACP2	acid phosphatase 2, lysosomal	53
242715_at	0.255		AA331548	---	Transcribed locus, strongly similar to XP_541723.2 PREDICTED: similar to zinc finger protein 536 [Canis familiaris]	---
221050_s_at	0.255	GTPBP2	NM_019096	GTPBP2	GTP binding protein 2	54676
203006_at	0.257	INPP5A	NM_005539	INPP5A	inositol polyphosphate-5-phosphatase, 40kDa	3632
226958_s_at	0.257	MED11	AL531790	MED11	mediator of RNA polymerase II transcription, subunit 11 homolog (S. cerevisiae)	400569
211774_s_at	0.258	MMACHC	BC006122	MMACHC	methylmalonic aciduria (cobalamin deficiency) cblC type, with homocystinuria /// methylmalonic aciduria (cobalamin deficiency) cblC type, with homocystinuria	25974
226969_at	0.258	LOC149448	AV706396	LOC149448	hypothetical protein LOC149448	149448
213262_at	0.259	SACS	AI932370	SACS	spastic ataxia of Charlevoix-Saguenay (sacsin)	26278
244038_at	0.261	WDR89	AW069315	WDR89	WD repeat domain 89	112840
209760_at	0.261	KIAA0922	AL136932	KIAA0922	KIAA0922	23240
209360_s_at	0.262	RUNX1	D43968	RUNX1	runt-related transcription factor 1 (acute myeloid leukemia 1; aml1 oncogene)	861
203659_s_at	0.262	RFP2	NM_005798	RFP2	ret finger protein 2	10206
237772_at	0.262		AI732275	---	Transcribed locus	---
202706_s_at	0.262	UMPS	D86227	UMPS	uridine monophosphate synthetase (orotate phosphoribosyl transferase and orotidine-5'-decarboxylase)	7372
244552_at	0.263	ZNF788	AI190287	ZNF788 /// LOC642089	zinc finger family member 788 /// hypothetical protein LOC642089	388507 /// 642089
203275_at	0.263	IRF2	NM_002199	IRF2	interferon regulatory factor 2	3660
242521_at	0.263		BF512556	---	Homo sapiens, Similar to neuronal thread protein, clone IMAGE:4106635, mRNA	---
241941_at	0.264	ACSBG2	AA778747	ACSBG2	Acyl-CoA synthetase bubblegum family member 2	81616
224327_s_at	0.265	DGAT2	AB048286	DGAT2	diacylglycerol O-acyltransferase homolog 2 (mouse) /// diacylglycerol O-acyltransferase homolog 2 (mouse)	84649
211814_s_at	0.265	CCNE2	AF112857	CCNE2	cyclin E2	9134
243011_at	0.266	FAM55C	BF317081	FAM55C	family with sequence similarity 55, member C	91775
210874_s_at	0.266	NAT6	BC004483	NAT6	N-acetyltransferase 6	24142
224516_s_at	0.266	CXXC5	BC006428	CXXC5	CXXC finger 5 /// CXXC finger 5	51523
236114_at	0.266	RUNX1	AI798118	RUNX1	Runt-related transcription factor 1 (acute myeloid leukemia 1; aml1 oncogene)	861
207571_x_at	0.266	C1orf38	NM_004848	C1orf38	chromosome 1 open reading frame 38	9473
1553269_at	0.267	ZNF718	CA411757	ZNF718	zinc finger protein 718	255403
229983_at	0.267	TIGD2	AI610112	TIGD2	tigger transposable element derived 2	166815
230003_at	0.267		AW779917	---	Transcribed locus	---
238587_at	0.267	STS-1	AI927919	STS-1	Cbl-interacting protein Sts-1	84959
53968_at	0.269	INTS5	AI869988	INTS5	integrator complex subunit 5	80789
204492_at	0.269	ARHGAP11A	NM_014783	ARHGAP11A	Rho GTPase activating protein 11A	9824
244802_at	0.269	GLUD1	AA909218	GLUD1	glutamate dehydrogenase 1	2746
243049_at	0.269	LOC643831	AI791225	LOC643831	phosducin-like 3 pseudogene	643831
224835_at	0.269	RP5-1022P6.2	AL109935	RP5-1022P6.2	hypothetical protein KIAA1434	56261
241365_at	0.269		AA002140	---	CDNA FLJ42259 fis, clone TKIDN2011289	---
228244_at	0.27		BF062383	---	CDNA clone IMAGE:5736961	---
239443_at	0.27	PCDHB6	AI821557	PCDHB6	protocadherin beta 6	56130
212765_at	0.271	CAMSAP1L1	AB029001	CAMSAP1L1	calmodulin regulated spectrin-associated protein 1-like 1	23271
214438_at	0.272	HLX1	M60721	HLX1	H2.0-like homeobox 1 (Drosophila)	3142
201197_at	0.272	AMD1	NM_001634	AMD1	adenosylmethionine decarboxylase 1	262
227254_at	0.272		N56956	---	---	---
1555920_at	0.272	CBX3	BU683892	CBX3	Chromobox homolog 3 (HP1 gamma homolog, Drosophila)	11335
1568943_at	0.272	INPP5D	BC027960	INPP5D	inositol polyphosphate-5-phosphatase, 145kDa	3635
226435_at	0.273	PAPLN	AU145309	PAPLN	papilin, proteoglycan-like sulfated glycoprotein	89932
218771_at	0.273	PANK4	NM_018216	PANK4	pantothenate kinase 4	55229
214876_s_at	0.273	TUBGCP5	AI628925	TUBGCP5	tubulin, gamma complex associated protein 5	114791
202713_s_at	0.273	KIAA0391	AA129755	KIAA0391	KIAA0391	9692
1557965_at	0.273	MTERFD2	AL566167	MTERFD2	MTERF domain containing 2	130916
242056_at	0.274	TRIM45	AI793200	TRIM45	tripartite motif-containing 45	80263
212454_x_at	0.275	HNRPDL	AI762552	HNRPDL	Heterogeneous nuclear ribonucleoprotein D-like	9987
226796_at	0.275	LOC116236	AI817418	LOC116236	hypothetical protein LOC116236	116236
230069_at	0.276	SFXN1	BF593817	SFXN1	sideroflexin 1	94081
1557797_a_at	0.277	ZFHX1B	AW611486	ZFHX1B	Zinc finger homeobox 1b	9839
220949_s_at	0.277	MGC5242	NM_024033	MGC5242	hypothetical protein MGC5242	78996
227368_at	0.278	C6orf166	AW009630	C6orf166	Chromosome 6 open reading frame 166	55122
225191_at	0.278	CIRBP	AL565767	CIRBP	cold inducible RNA binding protein	1153
226603_at	0.278	SAMD9L	BE966604	SAMD9L	sterile alpha motif domain containing 9-like	219285
227632_at	0.278	TBC1D24	N74056	TBC1D24	TBC1 domain family, member 24	57465
210785_s_at	0.279	C1orf38	AB035482	C1orf38	chromosome 1 open reading frame 38	9473
238363_at	0.279	CAT	AW015521	CAT	Catalase	847
218918_at	0.279	MAN1C1	NM_020379	MAN1C1	mannosidase, alpha, class 1C, member 1	57134
1556211_a_at	0.279	LOC644480	N62827	LOC644480	hypothetical protein LOC644480	644480
214930_at	0.28	SLITRK5	AW449813	SLITRK5	SLIT and NTRK-like family, member 5	26050
202856_s_at	0.28	SLC16A3	NM_004207	SLC16A3	solute carrier family 16, member 3 (monocarboxylic acid transporter 4)	9123
235025_at	0.28	WDR89	AW196959	WDR89	WD repeat domain 89	112840
233526_at	0.281	ST3GAL3	AL109782	ST3GAL3	ST3 beta-galactoside alpha-2,3-sialyltransferase 3	6487
204986_s_at	0.281	TAOK2	NM_016151	TAOK2	TAO kinase 2	9344
215612_at	0.282	TBC1D5	AU147983	TBC1D5	TBC1 domain family, member 5	9779
201368_at	0.282	ZFP36L2	U07802	ZFP36L2	zinc finger protein 36, C3H type-like 2	678
202441_at	0.282	SPFH1	AL568449	SPFH1	SPFH domain family, member 1	10613
217743_s_at	0.282	TMEM30A	NM_018247	TMEM30A	transmembrane protein 30A	55754
1557966_x_at	0.283	MTERFD2	AL566167	MTERFD2	MTERF domain containing 2	130916
222884_at	0.284	ZNF346	AI830579	ZNF346	zinc finger protein 346	23567
224509_s_at	0.284	RTN4IP1	BC006399	RTN4IP1	reticulon 4 interacting protein 1 /// reticulon 4 interacting protein 1	84816
1559332_at	0.285	FEZ2	BC016339	FEZ2	Fasciculation and elongation protein zeta 2 (zygin II)	9637
227107_at	0.286		AI807404	---	Transcribed locus	---
217977_at	0.287	SEPX1	NM_016332	SEPX1	selenoprotein X, 1	51734
204838_s_at	0.287	MLH3	NM_014381	MLH3	mutL homolog 3 (E. coli)	27030
225580_at	0.287	MRPL50	BG028213	MRPL50	mitochondrial ribosomal protein L50	54534
204804_at	0.287	TRIM21	NM_003141	TRIM21 /// GJA10	tripartite motif-containing 21 /// gap junction protein, alpha 10, 59kDa	6737 /// 81025
238907_at	0.287	LOC284323	BG288755	LOC284323	Hypothetical protein LOC284323	284323
243835_at	0.288	ZDHHC21	BE467787	ZDHHC21	Zinc finger, DHHC-type containing 21	340481
1558292_s_at	0.289	PIGW	BF037819	PIGW	phosphatidylinositol glycan anchor biosynthesis, class W	284098
231842_at	0.289	KIAA1462	AL553774	KIAA1462	KIAA1462	57608
229869_at	0.289		AW170044	---	Transcribed locus	---
229970_at	0.29		BE672291	---	---	---
203556_at	0.29	ZHX2	NM_014943	ZHX2	zinc fingers and homeoboxes 2	22882
228595_at	0.291	HSD17B1	AA894611	HSD17B1	hydroxysteroid (17-beta) dehydrogenase 1	3292
226840_at	0.292	H2AFY	AW291297	H2AFY	H2A histone family, member Y	9555
235174_s_at	0.292	LOC641917	AW952781	LOC641917 /// LOC644271	hypothetical protein LOC641917 /// hypothetical protein LOC644271	641917 /// 644271
219694_at	0.292	FAM105A	NM_019018	FAM105A	family with sequence similarity 105, member A	54491
37577_at	0.292	ARHGAP19	U79256	ARHGAP19	Rho GTPase activating protein 19	84986
219691_at	0.292	SAMD9	NM_017654	SAMD9	sterile alpha motif domain containing 9	54809
218927_s_at	0.293	CHST12	NM_018641	CHST12	carbohydrate (chondroitin 4) sulfotransferase 12	55501
227256_at	0.293	USP31	BG289456	USP31	ubiquitin specific peptidase 31	57478
229605_at	0.293	LOC606495	AI150848	LOC606495	hypothetical protein LOC606495	606495
212836_at	0.293	POLD3	D26018	POLD3	polymerase (DNA-directed), delta 3, accessory subunit	10714
233446_at	0.293		AU145336	---	CDNA FLJ11655 fis, clone HEMBA1004554	---
202838_at	0.294	FUCA1	NM_000147	FUCA1	fucosidase, alpha-L- 1, tissue	2517
213140_s_at	0.294	SS18L1	AB014593	SS18L1	synovial sarcoma translocation gene on chromosome 18-like 1	26039
212890_at	0.295	MGC15523	BF663461	MGC15523	hypothetical protein MGC15523	124565
242655_at	0.295		AI668649	---	Transcribed locus	---
219575_s_at	0.295	PDF	NM_022341	PDF /// COG8	peptide deformylase (mitochondrial) /// component of oligomeric golgi complex 8	64146 /// 84342
228899_at	0.296	CUL1	AI870903	CUL1	Cullin 1	8454
230292_at	0.296	LOC644250	AA868809	LOC644250	hypothetical protein LOC644250	644250
223386_at	0.297	FAM118B	BC001647	FAM118B	family with sequence similarity 118, member B	79607
238561_s_at	0.297	C8orf53	BE542779	C8orf53	Chromosome 8 open reading frame 53	84294
217540_at	0.298		AA721025	---	Transcribed locus	---
236963_at	0.298		AV700946	---	Transcribed locus, weakly similar to XP_371841.1 PREDICTED: similar to hypothetical protein (L1H 3 region) - human [Homo sapiens]	---
228280_at	0.298	ZC3HAV1L	AI188445	ZC3HAV1L	zinc finger CCCH-type, antiviral 1-like	92092
225597_at	0.299	SLC45A4	AI346128	SLC45A4	solute carrier family 45, member 4	57210
221965_at	0.299	MPHOSPH9	AI990326	MPHOSPH9	M-phase phosphoprotein 9	10198
203739_at	0.3	ZNF217	NM_006526	ZNF217	zinc finger protein 217	7764
239841_at	0.3	C7orf24	AA137038	C7orf24	Chromosome 7 open reading frame 24	79017
203156_at	0.301	AKAP11	NM_016248	AKAP11	A kinase (PRKA) anchor protein 11	11215
222505_at	0.301	LMBR1	BF510801	LMBR1	limb region 1 homolog (mouse)	64327
219345_at	0.302	BOLA1	NM_016074	BOLA1	bolA-like 1 (E. coli)	51027
239651_at	0.302	ANAPC5	BE671583	ANAPC5	anaphase promoting complex subunit 5	51433
212690_at	0.302	DDHD2	AB018268	DDHD2	DDHD domain containing 2	23259
229126_at	0.302	TMEM19	AI597651	TMEM19	transmembrane protein 19	55266
212748_at	0.302	MKL1	AB037859	MKL1	megakaryoblastic leukemia (translocation) 1	57591
218947_s_at	0.302	PAPD1	NM_018109	PAPD1	PAP associated domain containing 1	55149
1559882_at	0.303	SAMHD1	AF147427	SAMHD1	SAM domain and HD domain 1	25939
222216_s_at	0.303	MRPL17	AK026857	MRPL17	mitochondrial ribosomal protein L17	63875
232645_at	0.303	LOC153684	AW665885	LOC153684	hypothetical protein LOC153684	153684
1555852_at	0.304		AI375915	---	---	---
212905_at	0.304	CSTF2T	AI872408	CSTF2T	cleavage stimulation factor, 3' pre-RNA, subunit 2, 64kDa, tau variant	23283
204998_s_at	0.304	ATF5	NM_012068	ATF5	activating transcription factor 5	22809
1552921_a_at	0.304	FIGNL1	NM_022116	FIGNL1	fidgetin-like 1	63979
74694_s_at	0.304	RABEP2	AA907940	RABEP2 /// LOC652743	rabaptin, RAB GTPase binding effector protein 2 /// similar to Rab GTPase binding effector protein 2 (Rabaptin-5beta)	652743 /// 79874
231841_s_at	0.305	KIAA1462	AL553774	KIAA1462	KIAA1462	57608
226826_at	0.305		AU152993	---	CDNA FLJ30735 fis, clone FEBRA2000228	---
222843_at	0.305	FIGNL1	AK023411	FIGNL1	fidgetin-like 1	63979
238511_at	0.305	LOC440288	BF982733	LOC440288	Similar to FLJ16518 protein	440288
221189_s_at	0.306	TARSL1	NM_025150	TARSL1	threonyl-tRNA synthetase-like 1	80222
203604_at	0.306	ZNF516	N38750	ZNF516	zinc finger protein 516	9658
222704_at	0.306	POLR1A	W93584	POLR1A	polymerase (RNA) I polypeptide A, 194kDa	25885
223085_at	0.307	RNF19	AB029316	RNF19	ring finger protein 19	25897
237201_at	0.307		AA743565	---	Transcribed locus	---
215873_x_at	0.307	ABCC10	AK024446	ABCC10	ATP-binding cassette, sub-family C (CFTR/MRP), member 10	89845
233015_at	0.308	MBNL1	AA732240	MBNL1	Muscleblind-like (Drosophila)	4154
1555106_a_at	0.308	CTDSPL2	BC035744	CTDSPL2	CTD (carboxy-terminal domain, RNA polymerase II, polypeptide A) small phosphatase like 2	51496
240159_at	0.308	SLC15A2	AA836116	SLC15A2	solute carrier family 15 (H+/peptide transporter), member 2	6565
230888_at	0.309	HSPC049	AW300278	HSPC049	HSPC049 protein	29062
217922_at	0.309		AL157902	---	CDNA FLJ40810 fis, clone TRACH2009743	---
201367_s_at	0.31	ZFP36L2	AI356398	ZFP36L2	zinc finger protein 36, C3H type-like 2	678
241466_at	0.31	MTL5	AI275776	MTL5	Metallothionein-like 5, testis-specific (tesmin)	9633
233461_x_at	0.31	ZNF226	AK023091	ZNF226	zinc finger protein 226	7769
201369_s_at	0.311	ZFP36L2	NM_006887	ZFP36L2	zinc finger protein 36, C3H type-like 2	678
213589_s_at	0.311	B3GNTL1	AW468201	B3GNTL1	UDP-GlcNAc:betaGal beta-1,3-N-acetylglucosaminyltransferase-like 1	146712
244461_at	0.311	SPECC1	AI539783	SPECC1	spectrin domain with coiled-coils 1	92521
218560_s_at	0.311	JMJD4	NM_023007	JMJD4	jumonji domain containing 4	65094
230329_s_at	0.311	NUDT6	AI580268	NUDT6	nudix (nucleoside diphosphate linked moiety X)-type motif 6	11162
209798_at	0.311	NPAT	D83243	NPAT	nuclear protein, ataxia-telangiectasia locus	4863
219218_at	0.312	BAHCC1	NM_024696	BAHCC1	BAH domain and coiled-coil containing 1	57597
226316_at	0.313		BF592957	---	CDNA clone IMAGE:5295896	---
203737_s_at	0.313	PPRC1	NM_015062	PPRC1	peroxisome proliferative activated receptor, gamma, coactivator-related 1	23082
1555594_a_at	0.313	MBNL1	AF401998	MBNL1	muscleblind-like (Drosophila)	4154
209006_s_at	0.313	C1orf63	AF247168	C1orf63	chromosome 1 open reading frame 63	57035
225159_s_at	0.313		AW614072	---	---	---
215570_s_at	0.313	ZNF780B	AC005614	ZNF780B /// ZNF780A	zinc finger protein 780B /// zinc finger protein 780A	163131 /// 284323
210620_s_at	0.314	GTF3C2	BC000212	GTF3C2	general transcription factor IIIC, polypeptide 2, beta 110kDa	2976
213528_at	0.314	C1orf156	AL035369	C1orf156	chromosome 1 open reading frame 156	92342
1555781_at	0.314	PQLC2	BC015324	PQLC2	PQ loop repeat containing 2	54896
221828_s_at	0.314	FAM125B	AK024432	FAM125B	family with sequence similarity 125, member B	89853
238571_at	0.315		BF055200	---	Transcribed locus	---
239946_at	0.315	KIAA0922	AA776723	KIAA0922	KIAA0922	23240
225225_at	0.315	KRTAP4-7	BF791544	KRTAP4-7	Keratin associated protein 4-7	85287
232816_s_at	0.316	DDX11	AW571709	DDX11 /// LOC642846 /// LOC650039	DEAD/H (Asp-Glu-Ala-Asp/His) box polypeptide 11 (CHL1-like helicase homolog, S. cerevisiae) /// DEAD/H (Asp-Glu-Ala-Asp/His) box polypeptide 11-like /// similar to DEAD/H (Asp-Glu-Ala-Asp/His) box polypeptide 11 isoform 1	1663 /// 642846 /// 650039
232463_at	0.316	CXYorf10	T77995	CXYorf10	chromosome X and Y open reading frame 10	283981
213645_at	0.317	ENOSF1	AF305057	ENOSF1	enolase superfamily member 1	55556
235168_at	0.317	PIGM	AI701594	PIGM	phosphatidylinositol glycan anchor biosynthesis, class M	93183
236128_at	0.317		AI672373	---	Homo sapiens, Similar to hypothetical protein FLJ31526, clone IMAGE:4526544, mRNA	---
219143_s_at	0.318	RPP25	NM_017793	RPP25	ribonuclease P 25kDa subunit	54913
219889_at	0.319	FRAT1	NM_005479	FRAT1	frequently rearranged in advanced T-cell lymphomas	10023
44669_at	0.319	LOC644096	N31716	LOC644096	hypothetical protein LOC644096	644096
221919_at	0.319		AW450929	---	---	---
209822_s_at	0.32	VLDLR	L22431	VLDLR	very low density lipoprotein receptor	7436
1558111_at	0.32	MBNL1	AL562860	MBNL1	Muscleblind-like (Drosophila)	4154
226977_at	0.32	LOC492311	N26029	LOC492311	similar to bovine IgA regulatory protein	492311
228032_s_at	0.32		AW071458	---	CDNA FLJ36663 fis, clone UTERU2002826	---
205241_at	0.32	SCO2	NM_005138	SCO2	SCO cytochrome oxidase deficient homolog 2 (yeast)	9997
238069_at	0.32		AI091821	---	Homo sapiens, clone IMAGE:5168282, mRNA	---
219538_at	0.321	WDR5B	NM_019069	WDR5B	WD repeat domain 5B	54554
211105_s_at	0.321	NFATC1	U80918	NFATC1	nuclear factor of activated T-cells, cytoplasmic, calcineurin-dependent 1	4772
225048_at	0.322	PHF10	AI818048	PHF10	PHD finger protein 10	55274
232974_at	0.322	HDHD1A	AU148256	HDHD1A	Haloacid dehalogenase-like hydrolase domain containing 1A	8226
205881_at	0.322	ZNF74	NM_003426	ZNF74	zinc finger protein 74	7625
240551_at	0.322	ZNF499	BE550601	ZNF499	zinc finger protein 499	84878
218962_s_at	0.322	TMEM168	NM_022484	TMEM168	transmembrane protein 168	64418
229899_s_at	0.322	HSUP1	AI625235	HSUP1	Similar to RPE-spondin	441951
218519_at	0.323	SLC35A5	NM_017945	SLC35A5	solute carrier family 35, member A5	55032
230241_at	0.323	IFRG15	BF196874	IFRG15	Interferon responsive gene 15	64163
228869_at	0.323	SLIC1	AI081246	SLIC1	Selectin ligand interactor cytoplasmic-1	124460
237347_at	0.324	C6orf148	AL039379	C6orf148	Chromosome 6 open reading frame 148	80759
235552_at	0.324	KIAA1627	AA354181	KIAA1627	KIAA1627 protein	57721
235023_at	0.324	VPS13C	AA828371	VPS13C	Vacuolar protein sorting 13 homolog C (S. cerevisiae)	54832
238604_at	0.324	ECOP	AA768884	ECOP	EGFR-coamplified and overexpressed protein	81552
228308_at	0.325	ARF3	AI452444	ARF3	ADP-ribosylation factor 3	377
205397_x_at	0.325	SMAD3	U76622	SMAD3	SMAD, mothers against DPP homolog 3 (Drosophila)	4088
232233_at	0.325	SLC22A16	AL050350	SLC22A16	solute carrier family 22 (organic cation transporter), member 16	85413
208373_s_at	0.326	P2RY6	NM_004154	P2RY6	pyrimidinergic receptor P2Y, G-protein coupled, 6	5031
237064_x_at	0.326	RP11-328N1.1	AW593330	RP11-328N1.1	Similar to CG7092-PA	644364
227696_at	0.326	EXOSC6	AI701408	EXOSC6	Exosome component 6	118460
222589_at	0.326	NLK	AI967933	NLK	nemo-like kinase	51701
205527_s_at	0.326	GEMIN4	NM_015487	GEMIN4	gem (nuclear organelle) associated protein 4	50628
221688_s_at	0.326	IMP3	AL136913	IMP3	IMP3, U3 small nucleolar ribonucleoprotein, homolog (yeast)	55272
236421_at	0.327	ANKRD45	AI204272	ANKRD45	ankyrin repeat domain 45	339416
1555679_a_at	0.327	RTN4IP1	AF439711	RTN4IP1	reticulon 4 interacting protein 1	84816
230534_at	0.327	MGC15634	AW025362	MGC15634	hypothetical protein MGC15634	84841
222799_at	0.327	HSPC049	AK001606	HSPC049	HSPC049 protein	29062
218130_at	0.328	C17orf62	NM_024510	C17orf62	chromosome 17 open reading frame 62	79415
215292_s_at	0.328	MKL1	AL022238	MKL1	megakaryoblastic leukemia (translocation) 1	57591
1556658_a_at	0.329	MBNL1	AA744622	MBNL1	Muscleblind-like (Drosophila)	4154
229407_at	0.329	SDK1	AF131799	SDK1	sidekick homolog 1 (chicken)	221935
219904_at	0.329	ZSCAN5	NM_024303	ZSCAN5	zinc finger and SCAN domain containing 5	79149
231869_at	0.329	KIAA1586	BF339845	KIAA1586	KIAA1586	57691
226576_at	0.33	ARHGAP26	AI768563	ARHGAP26	Rho GTPase activating protein 26	23092
209494_s_at	0.33	ZNF278	AI807017	ZNF278	zinc finger protein 278	23598
242511_at	0.33	ST3GAL3	AI077548	ST3GAL3	ST3 beta-galactoside alpha-2,3-sialyltransferase 3	6487
203888_at	0.33	THBD	NM_000361	THBD	thrombomodulin	7056
226235_at	0.33	LOC339290	AI051299	LOC339290	hypothetical protein LOC339290	339290
201695_s_at	0.331	NP	NM_000270	NP	nucleoside phosphorylase	4860
1552343_s_at	0.331	PDE7A	NM_002604	PDE7A	phosphodiesterase 7A	5150
218231_at	0.331	NAGK	NM_017567	NAGK	N-acetylglucosamine kinase /// N-acetylglucosamine kinase	55577
202855_s_at	0.331	SLC16A3	AL513917	SLC16A3	solute carrier family 16, member 3 (monocarboxylic acid transporter 4)	9123
228006_at	0.331		BG403361	---	---	---
222217_s_at	0.331	SLC27A3	BC003654	SLC27A3	solute carrier family 27 (fatty acid transporter), member 3	11000
203003_at	0.331	MEF2D	AL530331	MEF2D	MADS box transcription enhancer factor 2, polypeptide D (myocyte enhancer factor 2D)	4209
211744_s_at	0.331	CD58	BC005930	CD58	CD58 molecule /// CD58 molecule	965
227002_at	0.332	FAM78A	BF515132	FAM78A	family with sequence similarity 78, member A	286336
227801_at	0.332	TRIM59	N90779	TRIM59	tripartite motif-containing 59	286827
236994_at	0.332	FBXL4	AW770868	FBXL4	F-box and leucine-rich repeat protein 4	26235
226421_at	0.332	AMMECR1	AA707320	AMMECR1	Alport syndrome, mental retardation, midface hypoplasia and elliptocytosis chromosomal region, gene 1	9949
236295_s_at	0.333	NOD3	AA694067	NOD3	NOD3 protein	197358
230805_at	0.333		AA749202	---	Transcribed locus, strongly similar to XP_511906.1 PREDICTED: similar to KIAA0612 protein [Pan troglodytes]	---
212116_at	0.333	RFP	NM_006510	RFP	ret finger protein	5987
220305_at	0.333	MGC3260	NM_024030	MGC3260	hypothetical protein MGC3260	78993
218014_at	0.333	NUP85	NM_024844	NUP85	nucleoporin 85kDa	79902
205173_x_at	0.333	CD58	NM_001779	CD58	CD58 molecule	965
244300_at	0.334	LPHN3	R20529	LPHN3	Latrophilin 3	23284
222040_at	0.334	HNRPA1	AI144007	HNRPA1 /// LOC644245	heterogeneous nuclear ribonucleoprotein A1 /// hypothetical protein LOC644245	3178 /// 644245
243315_at	0.335	CEP192	AW022267	CEP192	Centrosomal protein 192kDa	55125
228538_at	0.335	ZNF662	BE671164	ZNF662	zinc finger protein 662	389114
203185_at	0.336	RASSF2	NM_014737	RASSF2	Ras association (RalGDS/AF-6) domain family 2	9770
225637_at	0.336	FLJ20186	BE676248	FLJ20186	hypothetical protein FLJ20186	54849
235096_at	0.336	LEO1	AA074729	LEO1	Leo1, Paf1/RNA polymerase II complex component, homolog (S. cerevisiae)	123169
219299_at	0.336	TRMT12	NM_017956	TRMT12	tRNA methyltranferase 12 homolog (S. cerevisiae)	55039
225450_at	0.337	AMOTL1	AI433831	AMOTL1	angiomotin like 1	154810
228625_at	0.337	CITED4	AI858001	CITED4	Cbp/p300-interacting transactivator, with Glu/Asp-rich carboxy-terminal domain, 4	163732
233539_at	0.337	NAPE-PLD	AK000801	NAPE-PLD	N-acyl-phosphatidylethanolamine-hydrolyzing phospholipase D	222236
222538_s_at	0.337	APPL	AW467472	APPL	adaptor protein containing pH domain, PTB domain and leucine zipper motif 1	26060
227649_s_at	0.337	SRGAP2	AU144000	SRGAP2	SLIT-ROBO Rho GTPase activating protein 2	23380
232559_at	0.337	KIAA0146	AU145463	KIAA0146	KIAA0146	23514
236503_at	0.337	LOC388526	BE466160	LOC388526	Similar to CG14939-PA	388526
212573_at	0.337	ENDOD1	AF131747	ENDOD1	endonuclease domain containing 1	23052
200961_at	0.337	SEPHS2	NM_012248	SEPHS2	selenophosphate synthetase 2	22928
228325_at	0.337	KIAA0146	AI363213	KIAA0146	KIAA0146	23514
218031_s_at	0.338	CHES1	NM_018589	CHES1	checkpoint suppressor 1	1112
242645_at	0.338	MTCH2	N58278	MTCH2	Mitochondrial carrier homolog 2 (C. elegans)	23788
1552330_at	0.338	MGC16385	NM_145039	MGC16385	hypothetical protein MGC16385	92806
227352_at	0.338	C19orf39	AI264689	C19orf39	chromosome 19 open reading frame 39	126074
201218_at	0.338	CTBP2	N23018	CTBP2 /// LOC645291 /// LOC645508 /// LOC650999	C-terminal binding protein 2 /// similar to C-terminal binding protein 2 /// similar to C-terminal binding protein 2 /// similar to C-terminal binding protein 2	1488 /// 645291 /// 645508 /// 650999
240247_at	0.338	FAM7A2	AI653240	FAM7A2	Family with sequence similarity 7, member A2	89839
209536_s_at	0.339	EHD4	AF320070	EHD4	EH-domain containing 4	30844
235374_at	0.339	MDH1	AW952547	MDH1	Malate dehydrogenase 1, NAD (soluble)	4190
225455_at	0.339	TADA1L	AI760812	TADA1L	transcriptional adaptor 1 (HFI1 homolog, yeast)-like	117143
228465_at	0.339	LOC646848	T79942	LOC646848	Hypothetical protein LOC646848	646848
203232_s_at	0.339	ATXN1	NM_000332	ATXN1	ataxin 1	6310
238012_at	0.34	DPP7	AI620209	DPP7	Dipeptidyl-peptidase 7	29952
225262_at	0.34	FOSL2	AI670862	FOSL2	FOS-like antigen 2	2355
217602_at	0.34	PPIA	AI191118	PPIA	peptidylprolyl isomerase A (cyclophilin A)	5478
225052_at	0.34	MGC14327	AL520657	MGC14327 /// LOC653383	hypothetical protein MGC14327 /// similar to CG33932-PA, isoform A	653383 /// 94107
232007_at	0.34	AGPAT5	AU145356	AGPAT5	1-acylglycerol-3-phosphate O-acyltransferase 5 (lysophosphatidic acid acyltransferase, epsilon)	55326
244427_at	0.34	KIF23	AW192521	KIF23	Kinesin family member 23	9493
222391_at	0.34	TMEM30A	AL080250	TMEM30A	transmembrane protein 30A	55754
222214_at	0.34	SUZ12P	AK024988	SUZ12P	Suppressor of zeste 12 homolog pseudogene	440423
65585_at	0.342	FAM86C	AA527515	FAM86C /// FAM86B1 /// LOC648808 /// LOC653113 /// LOC653333 /// LOC653726 /// FAM86D	family with sequence similarity 86, member C /// family with sequence similarity 86, member B1 /// similar to CG7889-PA /// similar to CG7889-PA /// similar to CG7889-PA /// similar to family with sequence similarity 86, member B1 /// family with sequence similarity 86, member D	55199 /// 648808 /// 653113 /// 653333 /// 653726 /// 692099 /// 85002
225935_at	0.342	CUTL1	AI350995	CUTL1	Cut-like 1, CCAAT displacement protein (Drosophila)	1523
216202_s_at	0.342	SPTLC2	U15555	SPTLC2	serine palmitoyltransferase, long chain base subunit 2	9517
227847_at	0.342	EPM2AIP1	BF432224	EPM2AIP1	EPM2A (laforin) interacting protein 1	9852
218979_at	0.343	RMI1	NM_024945	RMI1	RMI1, RecQ mediated genome instability 1, homolog (S. cerevisiae)	80010
213788_s_at	0.344	FLJ35348	AI701156	FLJ35348	FLJ35348	266655
209004_s_at	0.344	FBXL5	AF142481	FBXL5	F-box and leucine-rich repeat protein 5	26234
210541_s_at	0.344	RFP	AF230394	RFP	ret finger protein	5987
218619_s_at	0.344	SUV39H1	NM_003173	SUV39H1	suppressor of variegation 3-9 homolog 1 (Drosophila)	6839
35617_at	0.344	MAPK7	U29725	MAPK7	mitogen-activated protein kinase 7	5598
217122_s_at	0.345	SLC35E2	AL031282	SLC35E2	solute carrier family 35, member E2	9906
238562_at	0.345	C8orf53	BE542779	C8orf53	Chromosome 8 open reading frame 53	84294
213141_at	0.345	PSKH1	AJ272212	PSKH1	protein serine kinase H1	5681
224634_at	0.345	GPATC4	AI911518	GPATC4	G patch domain containing 4	54865
238761_at	0.345		BE645241	---	---	---
204441_s_at	0.345	POLA2	NM_002689	POLA2	polymerase (DNA directed), alpha 2 (70kD subunit)	23649
241937_s_at	0.345	WDR4	AA577678	WDR4	WD repeat domain 4	10785
212919_at	0.345	DCP2	AV715578	DCP2	DCP2 decapping enzyme homolog (S. cerevisiae)	167227
202878_s_at	0.345	CD93	NM_012072	CD93	CD93 molecule	22918
236101_at	0.346		AA487975	---	---	---
219497_s_at	0.346	BCL11A	NM_022893	BCL11A	B-cell CLL/lymphoma 11A (zinc finger protein)	53335
233690_at	0.346	RUNX1	AK026743	RUNX1	Runt-related transcription factor 1 (acute myeloid leukemia 1; aml1 oncogene)	861
225521_at	0.346	ANAPC7	AL137586	ANAPC7	anaphase promoting complex subunit 7	51434
217367_s_at	0.346	ZHX3	AB007855	ZHX3	zinc fingers and homeoboxes 3	23051
212851_at	0.347	DCUN1D4	AA194584	DCUN1D4	DCN1, defective in cullin neddylation 1, domain containing 4 (S. cerevisiae)	23142
203684_s_at	0.347	BCL2	M13994	BCL2	B-cell CLL/lymphoma 2	596
227620_at	0.347		AV721564	---	---	---
215663_at	0.348	MBNL1	BC005296	MBNL1	muscleblind-like (Drosophila)	4154
225569_at	0.348	EIF2C2	AI813489	EIF2C2	Eukaryotic translation initiation factor 2C, 2	27161
226060_at	0.348	RFT1	BF475369	RFT1	RFT1 homolog (S. cerevisiae)	91869
203803_at	0.348	PCYOX1	N45309	PCYOX1	prenylcysteine oxidase 1	51449
242509_at	0.348	MGC17624	R71072	MGC17624	MGC17624 protein	404550
211090_s_at	0.348	PRPF4B	Z25435	PRPF4B	PRP4 pre-mRNA processing factor 4 homolog B (yeast) /// PRP4 pre-mRNA processing factor 4 homolog B (yeast)	8899
212429_s_at	0.349	GTF3C2	AW194657	GTF3C2	general transcription factor IIIC, polypeptide 2, beta 110kDa	2976
219526_at	0.349	C14orf169	NM_024644	C14orf169	chromosome 14 open reading frame 169	79697
232810_at	0.349	AIG1	AK001347	AIG1	androgen-induced 1	51390
203702_s_at	0.35	TTLL4	AL043927	TTLL4	tubulin tyrosine ligase-like family, member 4	9654
227445_at	0.35	ZNF689	W80378	ZNF689	zinc finger protein 689	115509
243824_at	0.35		AA521080	---	MRNA; cDNA DKFZp779F2127 (from clone DKFZp779F2127)	---
211450_s_at	0.35	MSH6	D89646	MSH6	mutS homolog 6 (E. coli)	2956
219849_at	0.35	ZNF671	NM_024833	ZNF671	zinc finger protein 671	79891
225391_at	0.35	LOC93622	AL562398	LOC93622	hypothetical protein BC006130	93622
235593_at	0.35	ZFHX1B	AL546529	ZFHX1B	zinc finger homeobox 1b	9839
227446_s_at	0.35	C14orf167	BF445127	C14orf167	chromosome 14 open reading frame 167	55449
225735_at	0.35	ANKRD50	AL110131	ANKRD50	ankyrin repeat domain 50	57182
205097_at	0.351	SLC26A2	AI025519	SLC26A2	solute carrier family 26 (sulfate transporter), member 2	1836
233955_x_at	0.351	CXXC5	AK001782	CXXC5	CXXC finger 5	51523
223182_s_at	0.352	AGPAT3	AI337300	AGPAT3 /// LOC653101	1-acylglycerol-3-phosphate O-acyltransferase 3 /// similar to 1-acylglycerol-3-phosphate O-acyltransferase 3	56894 /// 653101
202993_at	0.352	ILVBL	NM_006844	ILVBL	ilvB (bacterial acetolactate synthase)-like	10994
243229_at	0.352	RNASET2	AI147535	RNASET2	Ribonuclease T2	8635
210148_at	0.352		AF305239	---	---	---
232591_s_at	0.352	TMEM30A	AK022883	TMEM30A	transmembrane protein 30A	55754
223469_at	0.352	PGPEP1	BC004942	PGPEP1	pyroglutamyl-peptidase I	54858
208939_at	0.352	SEPHS1	AV682679	SEPHS1	selenophosphate synthetase 1	22929
232614_at	0.352	BCL2	AU146963	BCL2	B-cell CLL/lymphoma 2	596
202877_s_at	0.353	CD93	W72082	CD93	CD93 molecule /// CD93 molecule	22918
228654_at	0.353	RP11-93B10.1	AU145277	RP11-93B10.1	hypothetical protein LOC139886	139886
228536_at	0.353	LOC90826	AA574240	LOC90826	hypothetical protein BC004337	90826
216942_s_at	0.354	CD58	D28586	CD58	CD58 molecule	965
235450_at	0.354	FBXL4	BF571480	FBXL4	F-box and leucine-rich repeat protein 4	26235
220206_at	0.355	ZMYM1	NM_024772	ZMYM1	zinc finger, MYM-type 1	79830
227294_at	0.355	ZNF689	AI474448	ZNF689	zinc finger protein 689	115509
232375_at	0.355	STAT1	AI539443	STAT1	Signal transducer and activator of transcription 1, 91kDa	6772
218229_s_at	0.355	POGK	NM_017542	POGK	pogo transposable element with KRAB domain	57645
228801_at	0.355	ORMDL1	AI809749	ORMDL1	ORM1-like 1 (S. cerevisiae)	94101
204366_s_at	0.355	GTF3C2	NM_001521	GTF3C2	general transcription factor IIIC, polypeptide 2, beta 110kDa	2976
231786_at	0.355	HOXA13	BG289306	HOXA13	homeobox A13	3209
226297_at	0.355		AV693403	---	CDNA clone IMAGE:4799578	---
241681_at	0.356	MBNL1	AW296451	MBNL1	Muscleblind-like (Drosophila)	4154
218708_at	0.356	NXT1	NM_013248	NXT1	NTF2-like export factor 1	29107
226715_at	0.356	FOXK1	AW007319	FOXK1	forkhead box K1	221937
225201_s_at	0.357	MRPL14	BF569593	MRPL14	mitochondrial ribosomal protein L14	64928
202658_at	0.357	PEX11B	NM_003846	PEX11B	peroxisomal biogenesis factor 11B	8799
232024_at	0.357	GIMAP2	AI431931	GIMAP2	GTPase, IMAP family member 2	26157
217853_at	0.358	TNS3	NM_022748	TNS3	tensin 3	64759
217981_s_at	0.358	FXC1	NM_012192	FXC1	fracture callus 1 homolog (rat)	26515
219342_at	0.358	CASD1	NM_022900	CASD1	CAS1 domain containing 1	64921
222745_s_at	0.358	C15orf29	AI924685	C15orf29	chromosome 15 open reading frame 29	79768
225581_s_at	0.358	MRPL50	BG028213	MRPL50	mitochondrial ribosomal protein L50	54534
1557055_s_at	0.359	LOC643837	BC042880	LOC643837	hypothetical protein LOC643837	643837
1559490_at	0.359	LRCH3	AL832278	LRCH3	leucine-rich repeats and calponin homology (CH) domain containing 3	84859
228314_at	0.359		BE877357	---	---	---
1558956_s_at	0.359	IFT80	AI473255	IFT80	intraflagellar transport 80 homolog (Chlamydomonas)	57560
214719_at	0.36	LOC283537	AK026720	LOC283537	hypothetical protein LOC283537	283537
207968_s_at	0.36	MEF2C	NM_002397	MEF2C	MADS box transcription enhancer factor 2, polypeptide C (myocyte enhancer factor 2C)	4208
224597_at	0.36	LOC644799	AV729406	LOC644799	hypothetical protein LOC644799	644799
244845_at	0.36	FOXP1	BF725383	FOXP1	Forkhead box P1	27086
229332_at	0.36	GLOXD1	AI653050	GLOXD1	glyoxalase domain containing 1	84842
238558_at	0.361	MBNL1	AI445833	MBNL1	Muscleblind-like (Drosophila)	4154
239376_at	0.361	DCLRE1C	AA489041	DCLRE1C	DNA cross-link repair 1C (PSO2 homolog, S. cerevisiae)	64421
203127_s_at	0.361	SPTLC2	BC005123	SPTLC2	serine palmitoyltransferase, long chain base subunit 2	9517
223915_at	0.361	BCOR	AF317392	BCOR	BCL6 co-repressor	54880
40255_at	0.361	DDX28	AC004531	DDX28	DEAD (Asp-Glu-Ala-Asp) box polypeptide 28	55794
227836_at	0.361	C8orf53	AI859767	C8orf53	Chromosome 8 open reading frame 53	84294
1554930_a_at	0.361	FUT8	AB049740	FUT8	fucosyltransferase 8 (alpha (1,6) fucosyltransferase)	2530
224900_at	0.361	ANKFY1	AK025960	ANKFY1	ankyrin repeat and FYVE domain containing 1	51479
235132_at	0.362	LOC254128	BF939830	LOC254128	hypothetical protein LOC254128	254128
225180_at	0.362	TTC14	AL040341	TTC14	tetratricopeptide repeat domain 14	151613
220326_s_at	0.362	FLJ10357	NM_018071	FLJ10357	hypothetical protein FLJ10357	55701
221818_at	0.362	INTS5	BF446693	INTS5	integrator complex subunit 5	80789
221135_s_at	0.362	ASTE1	NM_014065	ASTE1	asteroid homolog 1 (Drosophila)	28990
204453_at	0.363	ZNF84	NM_003428	ZNF84	zinc finger protein 84	7637
1558996_at	0.363	FOXP1	AA654769	FOXP1	forkhead box P1	27086
1562391_at	0.364	B3GALNT2	AK091497	B3GALNT2	UDP-GalNAc:betaGlcNAc beta 1,3-galactosaminyltransferase, polypeptide 2	148789
217921_at	0.364		BE543064	---	CDNA FLJ40810 fis, clone TRACH2009743	---
220704_at	0.364	IKZF1	NM_018563	IKZF1	IKAROS family zinc finger 1 (Ikaros)	10320
219382_at	0.364	SERTAD3	NM_013368	SERTAD3	SERTA domain containing 3	29946
38149_at	0.365	ARHGAP25	D29642	ARHGAP25	Rho GTPase activating protein 25	9938
228075_x_at	0.365	TFB1M	AI341648	TFB1M	transcription factor B1, mitochondrial	51106
239784_at	0.366	SMYD3	AA398740	SMYD3	SET and MYND domain containing 3	64754
1560112_at	0.366	WDFY2	AK054833	WDFY2	WD repeat and FYVE domain containing 2	115825
231730_at	0.366	SLA/LP	NM_016955	SLA/LP	soluble liver antigen/liver pancreas antigen	51091
240147_at	0.366	MGC11257	AA830578	MGC11257	hypothetical protein MGC11257	84310
229509_at	0.366	MGC33302	AA534752	MGC33302	hypothetical protein MGC33302	256471
221428_s_at	0.366	TBL1XR1	NM_030921	TBL1XR1	transducin (beta)-like 1X-linked receptor 1 /// transducin (beta)-like 1X-linked receptor 1	79718
219317_at	0.367	POLI	NM_007195	POLI	polymerase (DNA directed) iota	11201
230391_at	0.367		BF439449	---	---	---
1553106_at	0.367	C5orf24	NM_152409	C5orf24	chromosome 5 open reading frame 24	134553
226365_at	0.367	SMA3	W03242	SMA3 /// LOC643998	SMA3 /// Similar to cadherin 12, type 2 preproprotein	10571 /// 643998
229348_at	0.367		N30416	---	---	---
223013_at	0.368	TBL1XR1	AF267864	TBL1XR1	transducin (beta)-like 1X-linked receptor 1	79718
220183_s_at	0.368	NUDT6	NM_007083	NUDT6	nudix (nucleoside diphosphate linked moiety X)-type motif 6	11162
225598_at	0.368	SLC45A4	AB032952	SLC45A4	solute carrier family 45, member 4	57210
226924_at	0.368	LOC400657	AI016355	LOC400657	hypothetical gene supported by BC036588	400657
234726_s_at	0.369	TMEM168	AK025482	TMEM168	transmembrane protein 168	64418
212173_at	0.369	AK2	AU154985	AK2	adenylate kinase 2	204
204039_at	0.369	CEBPA	NM_004364	CEBPA	CCAAT/enhancer binding protein (C/EBP), alpha	1050
230836_at	0.369	ST8SIA4	AI422986	ST8SIA4	ST8 alpha-N-acetyl-neuraminide alpha-2,8-sialyltransferase 4	7903
204799_at	0.369	ZBED4	NM_014838	ZBED4	zinc finger, BED-type containing 4	9889
1554757_a_at	0.369	INPP5A	AF273055	INPP5A	inositol polyphosphate-5-phosphatase, 40kDa	3632
1558703_at	0.37	HCP1	AL832613	HCP1	heme carrier protein 1	113235
228920_at	0.37	ZNF260	BE328273	ZNF260	zinc finger protein 260	339324
230425_at	0.37	EPHB1	AI674183	EPHB1	EPH receptor B1	2047
225346_at	0.37	MTERFD3	NM_025198	MTERFD3	MTERF domain containing 3	80298
220934_s_at	0.37	MGC3196	NM_024084	MGC3196	hypothetical protein MGC3196	79064
1566557_at	0.37	FLJ90757	AK096609	FLJ90757	hypothetical protein LOC440465	440465
220353_at	0.37	FAM86C	NM_018172	FAM86C	family with sequence similarity 86, member C	55199
225545_at	0.37	EEF2K	BF001312	EEF2K	eukaryotic elongation factor-2 kinase	29904
201151_s_at	0.37	MBNL1	BF512200	MBNL1	muscleblind-like (Drosophila)	4154
226484_at	0.371	ZNF651	AA532640	ZNF651	zinc finger protein 651	92999
227877_at	0.371	LOC389289	AI991103	LOC389289	similar to annexin II receptor	389289
228282_at	0.371	MGC33302	AW611550	MGC33302	Hypothetical protein MGC33302	256471
212114_at	0.371	LOC552889	BE967207	LOC552889	hypothetical LOC552889	552889
236172_at	0.372	LTB4R	AW206817	LTB4R	Leukotriene B4 receptor	1241
212437_at	0.372	CENPB	AL109804	CENPB	centromere protein B, 80kDa	1059
205217_at	0.372	TIMM8A	NM_004085	TIMM8A	translocase of inner mitochondrial membrane 8 homolog A (yeast)	1678
219777_at	0.372	GIMAP6	NM_024711	GIMAP6	GTPase, IMAP family member 6	474344
204668_at	0.372	RNF24	AL031670	RNF24	ring finger protein 24	11237
225149_at	0.372	PCID2	AU144029	PCID2	PCI domain containing 2	55795
229074_at	0.372		AI692267	---	Transcribed locus	---
224947_at	0.372	RNF26	AL559247	RNF26	ring finger protein 26	79102
229676_at	0.372	PAPD1	AA400998	PAPD1	PAP associated domain containing 1	55149
231894_at	0.373	SARS	AU147785	SARS	Seryl-tRNA synthetase	6301
213858_at	0.373	ZNF250	BE350026	ZNF250	zinc finger protein 250	58500
222671_s_at	0.373	JMJD4	AA582199	JMJD4	jumonji domain containing 4	65094
221740_x_at	0.373	LOC388397	AI140364	LOC388397	hypothetical LOC388397	388397
204167_at	0.373	BTD	NM_000060	BTD	biotinidase	686
225903_at	0.373	CDC91L1	AL118520	CDC91L1	CDC91 cell division cycle 91-like 1 (S. cerevisiae)	128869
225390_s_at	0.373	KLF13	AL390127	KLF13	Kruppel-like factor 13	51621
216960_s_at	0.374	ZNF133	AL049646	ZNF133	zinc finger protein 133	7692
212825_at	0.374	PAXIP1	AI357401	PAXIP1	PAX interacting (with transcription-activation domain) protein 1	22976
223535_at	0.374	NUDT12	AL136592	NUDT12	nudix (nucleoside diphosphate linked moiety X)-type motif 12	83594
240655_at	0.374	ALCAM	BE502785	ALCAM	Activated leukocyte cell adhesion molecule	214
235786_at	0.374	RABEP1	AI806781	RABEP1	Rabaptin, RAB GTPase binding effector protein 1	9135
238750_at	0.375		AW083576	---	---	---
207121_s_at	0.375	MAPK6	NM_002748	MAPK6	mitogen-activated protein kinase 6	5597
226948_at	0.375	RHBDD1	AI795923	RHBDD1	rhomboid domain containing 1	84236
201153_s_at	0.375	MBNL1	NM_021038	MBNL1	muscleblind-like (Drosophila)	4154
201924_at	0.375	AFF1	NM_005935	AFF1	AF4/FMR2 family, member 1	4299
201809_s_at	0.375	ENG	NM_000118	ENG	endoglin (Osler-Rendu-Weber syndrome 1)	2022
1555783_x_at	0.376	PQLC2	BC015324	PQLC2	PQ loop repeat containing 2	54896
230179_at	0.376	LOC285812	N52572	LOC285812	hypothetical protein LOC285812	285812
210644_s_at	0.376	LAIR1	AF109683	LAIR1	leukocyte-associated immunoglobulin-like receptor 1	3903
202978_s_at	0.377	ZF	AW204564	ZF	HCF-binding transcription factor Zhangfei	58487
1558369_at	0.377	MPHOSPH9	BC036600	MPHOSPH9	M-phase phosphoprotein 9	10198
230166_at	0.377	KIAA1958	BG026236	KIAA1958	KIAA1958	158405
210963_s_at	0.377	GYG2	U94363	GYG2	glycogenin 2	8908
209005_at	0.378	FBXL5	AF157323	FBXL5	F-box and leucine-rich repeat protein 5	26234
204107_at	0.378	NFYA	BF445142	NFYA	nuclear transcription factor Y, alpha	4800
223533_at	0.378	LRRC8C	AL136919	LRRC8C	leucine rich repeat containing 8 family, member C	84230
205449_at	0.378	SAC3D1	NM_013299	SAC3D1	SAC3 domain containing 1	29901
209864_at	0.378	FRAT2	AB045118	FRAT2	frequently rearranged in advanced T-cell lymphomas 2	23401
227396_at	0.378		AI631833	---	Homo sapiens, clone IMAGE:4454331, mRNA	---
225404_at	0.378	C1orf212	R75637	C1orf212	chromosome 1 open reading frame 212	113444
208071_s_at	0.379	LAIR1	NM_021708	LAIR1	leukocyte-associated immunoglobulin-like receptor 1	3903
228516_at	0.379	CDAN1	AI122852	CDAN1	congenital dyserythropoietic anemia, type I	146059
218259_at	0.379	MKL2	NM_014048	MKL2	MKL/myocardin-like 2	57496
221864_at	0.379	TMEM142C	AW517464	TMEM142C	transmembrane protein 142C	93129
220631_at	0.379	OSGEPL1	NM_022353	OSGEPL1	O-sialoglycoprotein endopeptidase-like 1	64172
225479_at	0.379	LRRC58	AL524175	LRRC58	leucine rich repeat containing 58	116064
223060_at	0.379	C14orf119	AF061731	C14orf119	chromosome 14 open reading frame 119	55017
227414_at	0.38	RHBDD1	AI889373	RHBDD1	rhomboid domain containing 1	84236
207063_at	0.38	CYorf14	NM_018542	CYorf14	chromosome Y open reading frame 14	55410
1569353_at	0.38	CP110	BC030223	CP110	CP110 protein	9738
210053_at	0.381	TAF5	AW138827	TAF5	TAF5 RNA polymerase II, TATA box binding protein (TBP)-associated factor, 100kDa	6877
243092_at	0.381		AI140189	---	CDNA clone IMAGE:4817413	---
230998_at	0.381	CBX3	AV702506	CBX3	Chromobox homolog 3 (HP1 gamma homolog, Drosophila)	11335
213122_at	0.382	TSPYL5	AI096375	TSPYL5	TSPY-like 5	85453
219335_at	0.382	ARMCX5	NM_022838	ARMCX5	armadillo repeat containing, X-linked 5	64860
241984_at	0.382	CHES1	BF984444	CHES1	checkpoint suppressor 1	1112
52975_at	0.383	FAM125B	AA534894	FAM125B	family with sequence similarity 125, member B	89853
226261_at	0.383	ZNRF2	AI831561	ZNRF2	zinc and ring finger 2	223082
213316_at	0.383	KIAA1462	AL050154	KIAA1462	KIAA1462	57608
1555981_at	0.383	C17orf65	AK055685	C17orf65	chromosome 17 open reading frame 65	339201
224374_s_at	0.384	EMILIN2	AF270513	EMILIN2	elastin microfibril interfacer 2 /// elastin microfibril interfacer 2	84034
228487_s_at	0.384		BF591556	---	Transcribed locus, strongly similar to NP_002946.3 ras responsive element binding protein 1; RAS-responsive element binding protein-1; DNA-binding protein [Homo sapiens]	---
220311_at	0.384	HEMK2	NM_013240	HEMK2	HemK methyltransferase family member 2	29104
201487_at	0.384	CTSC	NM_001814	CTSC	cathepsin C	1075
238918_at	0.384		AI985021	---	CDNA FLJ42015 fis, clone SPLEN2032813	---
218953_s_at	0.385	PCYOX1L	NM_024028	PCYOX1L	prenylcysteine oxidase 1 like	78991
235173_at	0.385	LOC401093	AA093668	LOC401093	hypothetical LOC401093	401093
212861_at	0.386	MFSD5	BF690150	MFSD5	major facilitator superfamily domain containing 5	84975
226171_at	0.387	FLJ20209	BF111925	FLJ20209	hypothetical protein FLJ20209	57245
217832_at	0.387	SYNCRIP	BE672181	SYNCRIP	synaptotagmin binding, cytoplasmic RNA interacting protein	10492
224393_s_at	0.387	CECR6	AF307451	CECR6	cat eye syndrome chromosome region, candidate 6 /// cat eye syndrome chromosome region, candidate 6	27439
224826_at	0.387	RP5-1022P6.2	AK001947	RP5-1022P6.2	hypothetical protein KIAA1434	56261
213027_at	0.387	TROVE2	AU146655	TROVE2	TROVE domain family, member 2	6738
225625_at	0.387	ALKBH2	AI865555	ALKBH2	alkB, alkylation repair homolog 2 (E. coli)	121642
240538_at	0.387		R78413	---	---	---
1569181_x_at	0.387	NSF	BC017896	NSF	N-ethylmaleimide-sensitive factor	4905
202891_at	0.387	NIT1	NM_005600	NIT1	nitrilase 1	4817
203603_s_at	0.388	ZFHX1B	NM_014795	ZFHX1B	zinc finger homeobox 1b	9839
227699_at	0.388	C14orf149	BF511003	C14orf149	chromosome 14 open reading frame 149	112849
227792_at	0.389	LOC162073	AA490685	LOC162073	Hypothetical protein LOC162073	162073
227232_at	0.389	EVL	T58044	EVL	Enah/Vasp-like	51466
226351_at	0.389	NSUN4	AK021577	NSUN4	NOL1/NOP2/Sun domain family, member 4	387338
209240_at	0.389	OGT	AF070560	OGT	O-linked N-acetylglucosamine (GlcNAc) transferase (UDP-N-acetylglucosamine:polypeptide-N-acetylglucosaminyl transferase)	8473
1569180_at	0.39	NSF	BC017896	NSF	N-ethylmaleimide-sensitive factor	4905
242186_x_at	0.39	LPHN3	D60621	LPHN3	latrophilin 3	23284
205642_at	0.39	CEP110	NM_007018	CEP110	centrosomal protein 110kDa	11064
227647_at	0.39	KCNE3	AI692703	KCNE3	potassium voltage-gated channel, Isk-related family, member 3	10008
36920_at	0.39	MTM1	U46024	MTM1	myotubularin 1	4534
226163_at	0.39	ZBTB9	AW291499	ZBTB9	zinc finger and BTB domain containing 9	221504
239496_at	0.39	RSU1	AW515913	RSU1	Ras suppressor protein 1	6251
1553849_at	0.391	CCDC26	NM_145050	CCDC26	coiled-coil domain containing 26	137196
219798_s_at	0.391	BCDIN3	NM_019606	BCDIN3	bin3, bicoid-interacting 3, homolog (Drosophila)	56257
228826_at	0.391	RNF43	AK000271	RNF43	Ring finger protein 43	54894
241826_x_at	0.391		AI758317	---	Transcribed locus	---
206301_at	0.391	TEC	NM_003215	TEC	tec protein tyrosine kinase	7006
1561167_at	0.391	ETV6	AF147300	ETV6	Ets variant gene 6 (TEL oncogene)	2120
1556736_at	0.391	SCOC	AK095554	SCOC	Short coiled-coil protein	60592
229298_at	0.391		BF436101	---	---	---
227177_at	0.392	CORO2A	AL515381	CORO2A	Coronin, actin binding protein, 2A	7464
228543_at	0.392	CSRP2BP	AA780252	CSRP2BP	CSRP2 binding protein	57325
227698_s_at	0.392	RAB40C	AW007215	RAB40C	RAB40C, member RAS oncogene family	57799
225656_at	0.392	EFHC1	AI564473	EFHC1	EF-hand domain (C-terminal) containing 1	114327
232232_s_at	0.392	SLC22A16	AL050350	SLC22A16	solute carrier family 22 (organic cation transporter), member 16	85413
213538_at	0.392	SON	AI936458	SON	SON DNA binding protein	6651
218743_at	0.392	CHMP6	NM_024591	CHMP6	chromatin modifying protein 6	79643
215143_at	0.392	FLJ36166	AL049437	FLJ36166	Hypothetical protein FLJ36166	349152
222873_s_at	0.392	EHMT1	AI739378	EHMT1	euchromatic histone-lysine N-methyltransferase 1	79813
219880_at	0.392		NM_022907	---	---	---
213726_x_at	0.392	TUBB2C	AA515698	TUBB2C	tubulin, beta 2C	10383
203231_s_at	0.393	ATXN1	AW235612	ATXN1	ataxin 1	6310
229758_at	0.393	TIGD5	AW168771	TIGD5	tigger transposable element derived 5	84948
225145_at	0.393	NCOA5	AB046857	NCOA5	nuclear receptor coactivator 5	57727
213785_at	0.393		AW269792	---	MRNA; cDNA DKFZp686P1617 (from clone DKFZp686P1617)	---
202911_at	0.393	MSH6	NM_000179	MSH6	mutS homolog 6 (E. coli)	2956
225733_at	0.393	B3GALT6	AI890557	B3GALT6	UDP-Gal:betaGal beta 1,3-galactosyltransferase polypeptide 6	126792
215723_s_at	0.393	PLD1	AJ276230	PLD1	phospholipase D1, phosphatidylcholine-specific	5337
226458_at	0.393		AL559202	---	CDNA FLJ30340 fis, clone BRACE2007411	---
218917_s_at	0.393	ARID1A	NM_018450	ARID1A	AT rich interactive domain 1A (SWI- like)	8289
205884_at	0.393	ITGA4	NM_000885	ITGA4	integrin, alpha 4 (antigen CD49D, alpha 4 subunit of VLA-4 receptor)	3676
222529_at	0.393	SLC25A37	BG251467	SLC25A37	solute carrier family 25, member 37	51312
238005_s_at	0.394		AI760013	---	Transcribed locus	---
223511_at	0.394	C1orf124	AL512744	C1orf124	chromosome 1 open reading frame 124	83932
225470_at	0.394	NUP35	AL529634	NUP35	nucleoporin 35kDa	129401
1552947_x_at	0.394	ZNF114	NM_153608	ZNF114	zinc finger protein 114	163071
201152_s_at	0.394	MBNL1	N31913	MBNL1	muscleblind-like (Drosophila)	4154
229359_at	0.395		BE552208	---	Transcribed locus	---
223433_at	0.395	C7orf36	AF226046	C7orf36	chromosome 7 open reading frame 36	57002
219169_s_at	0.395	TFB1M	NM_016020	TFB1M	transcription factor B1, mitochondrial	51106
205534_at	0.395	PCDH7	NM_002589	PCDH7	BH-protocadherin (brain-heart)	5099
203974_at	0.395	HDHD1A	NM_012080	HDHD1A	haloacid dehalogenase-like hydrolase domain containing 1A	8226
221746_at	0.395	UBL4A	BE543027	UBL4A	ubiquitin-like 4A	8266
230097_at	0.396	GART	AI207338	GART	Phosphoribosylglycinamide formyltransferase, phosphoribosylglycinamide synthetase, phosphoribosylaminoimidazole synthetase	2618
220033_at	0.396		NM_024601	---	---	---
1569600_at	0.396	DLEU2	BC006995	DLEU2	deleted in lymphocytic leukemia, 2	8847
227069_at	0.396	CUTL1	AA806989	CUTL1	Cut-like 1, CCAAT displacement protein (Drosophila)	1523
221763_at	0.396	JMJD1C	AI694023	JMJD1C	jumonji domain containing 1C	221037
204805_s_at	0.396	H1FX	NM_006026	H1FX	H1 histone family, member X	8971
215285_s_at	0.396	PHTF1	AA927671	PHTF1	putative homeodomain transcription factor 1	10745
1562031_at	0.396	JAK2	BC043187	JAK2	Janus kinase 2 (a protein tyrosine kinase)	3717
207865_s_at	0.396	BMP8B	NM_001720	BMP8B	bone morphogenetic protein 8b (osteogenic protein 2)	656
227267_at	0.396	FLJ35779	AI953478	FLJ35779	hypothetical protein FLJ35779	134359
241484_x_at	0.397	LOC283788	AI668696	LOC283788	hypothetical protein LOC283788	283788
213312_at	0.397	C6orf162	NM_020425	C6orf162	chromosome 6 open reading frame 162	57150
208977_x_at	0.397	TUBB2C	BC004188	TUBB2C	tubulin, beta 2C	10383
230659_at	0.397	EDEM1	AW139300	EDEM1	ER degradation enhancer, mannosidase alpha-like 1	9695
212678_at	0.397	NF1	AW054826	NF1	neurofibromin 1 (neurofibromatosis, von Recklinghausen disease, Watson disease)	4763
1554667_s_at	0.397	METTL8	BC025250	METTL8	methyltransferase like 8	79828
224570_s_at	0.397	IRF2BP2	AA166696	IRF2BP2	interferon regulatory factor 2 binding protein 2	359948
225157_at	0.398	MLXIP	AW245631	MLXIP	MLX interacting protein	22877
235231_at	0.398	ZNF789	AI355709	ZNF789	zinc finger protein 789	285989
228544_s_at	0.398	CSRP2BP	AA780252	CSRP2BP	CSRP2 binding protein	57325
220116_at	0.398	KCNN2	NM_021614	KCNN2	potassium intermediate/small conductance calcium-activated channel, subfamily N, member 2	3781
223431_at	0.398	CNO	BC001818	CNO	cappuccino homolog (mouse)	55330
1569362_at	0.399	ALCAM	BC041127	ALCAM	Activated leukocyte cell adhesion molecule	214
209191_at	0.399	TUBB6	BC002654	TUBB6	tubulin, beta 6	84617
221064_s_at	0.399	C16orf28	NM_023076	C16orf28	chromosome 16 open reading frame 28	65259
236267_at	0.399	ZNF346	BG178775	ZNF346	zinc finger protein 346	23567
222902_s_at	0.399	C1orf176	AU144258	C1orf176	chromosome 1 open reading frame 176	64789
225845_at	0.4	BTBD15	BG253884	BTBD15	BTB (POZ) domain containing 15	29068
228120_at	0.4	EIF2C1	AW136032	EIF2C1	Eukaryotic translation initiation factor 2C, 1	26523
218158_s_at	0.4	APPL	NM_012096	APPL	adaptor protein containing pH domain, PTB domain and leucine zipper motif 1	26060
224847_at	0.4	CDK6	AW051349	CDK6	cyclin-dependent kinase 6	1021
209336_at	0.4	PWP2H	U56085	PWP2H	PWP2 periodic tryptophan protein homolog (yeast)	5822
236125_at	0.4		AA832073	---	CDNA FLJ31332 fis, clone MAMGL1000096	---
213628_at	0.401	CLCC1	AA883493	CLCC1	chloride channel CLIC-like 1	23155
214947_at	0.401	LOC651803	AF052146	LOC651803	hypothetical protein LOC651803	651803
228771_at	0.401	ADRBK2	AI651212	ADRBK2	adrenergic, beta, receptor kinase 2	157
1558028_x_at	0.401	LOC644799	BI857154	LOC644799 /// LOC647979	hypothetical protein LOC644799 /// hypothetical protein LOC647979	644799 /// 647979
1552755_at	0.401	C9orf66	NM_152569	C9orf66	chromosome 9 open reading frame 66	157983
224884_at	0.401	AKAP13	AW575773	AKAP13	A kinase (PRKA) anchor protein 13	11214
226290_at	0.401	BDP1	AW051603	BDP1	B double prime 1, subunit of RNA polymerase III transcription initiation factor IIIB	55814
211576_s_at	0.402	SLC19A1	BC003068	SLC19A1	solute carrier family 19 (folate transporter), member 1	6573
228394_at	0.402		BE504180	---	Transcribed locus	---
244650_at	0.402	LOC651803	AA581439	LOC651803	hypothetical protein LOC651803	651803
225885_at	0.402	EEA1	AI336848	EEA1	early endosome antigen 1, 162kD	8411
1552715_a_at	0.402	RXFP1	NM_021634	RXFP1	relaxin/insulin-like family peptide receptor 1	59350
231087_at	0.403	RIC8B	AL046412	RIC8B	Resistance to inhibitors of cholinesterase 8 homolog B (C. elegans)	55188
217754_at	0.403	DDX56	NM_019082	DDX56	DEAD (Asp-Glu-Ala-Asp) box polypeptide 56	54606
218095_s_at	0.403	TMEM165	NM_018475	TMEM165	transmembrane protein 165	55858
226542_at	0.403		AI300571	---	Full-length cDNA clone CS0DJ002YF02 of T cells (Jurkat cell line) Cot 10-normalized of Homo sapiens (human)	---
214011_s_at	0.403	HSPC111	BE314601	HSPC111	hypothetical protein HSPC111	51491
238004_at	0.403	PGBD2	BF344017	PGBD2	piggyBac transposable element derived 2	267002
219401_at	0.403	XYLT2	NM_022167	XYLT2	xylosyltransferase II	64132
203098_at	0.404	CDYL	AL050164	CDYL	chromodomain protein, Y-like	9425
242628_at	0.404		AA194956	---	Transcribed locus	---
244145_at	0.404	FYCO1	BG260337	FYCO1	FYVE and coiled-coil domain containing 1	79443
1553679_s_at	0.404	VKORC1L1	NM_173517	VKORC1L1	vitamin K epoxide reductase complex, subunit 1-like 1	154807
238607_at	0.404	ZNF342	AA761573	ZNF342	zinc finger protein 342	162979
244535_at	0.404	FOXP1	AI760944	FOXP1	Forkhead box P1	27086
236738_at	0.404	LOC401097	AW057589	LOC401097	Similar to LOC166075	401097
222481_at	0.404	FXC1	W67995	FXC1	fracture callus 1 homolog (rat)	26515
206752_s_at	0.405	DFFB	NM_004402	DFFB	DNA fragmentation factor, 40kDa, beta polypeptide (caspase-activated DNase)	1677
219146_at	0.405	C17orf42	NM_024683	C17orf42	chromosome 17 open reading frame 42	79736
223590_at	0.405	ZNF700	AL136732	ZNF700	zinc finger protein 700	90592
203906_at	0.405	IQSEC1	AI652645	IQSEC1	IQ motif and Sec7 domain 1	9922
204349_at	0.405	CRSP9	BC005250	CRSP9	cofactor required for Sp1 transcriptional activation, subunit 9, 33kDa	9443
223470_at	0.405	PIGM	AB028127	PIGM	phosphatidylinositol glycan anchor biosynthesis, class M	93183
226923_at	0.405	SCFD2	AW205790	SCFD2	sec1 family domain containing 2	152579
225432_s_at	0.406	CSRP2BP	AF252257	CSRP2BP	CSRP2 binding protein	57325
208892_s_at	0.406	DUSP6	BC003143	DUSP6	dual specificity phosphatase 6	1848
213476_x_at	0.406	TUBB3	AL565749	TUBB3	tubulin, beta 3	10381
239911_at	0.406		H49805	---	Full-length cDNA clone CS0DJ013YP06 of T cells (Jurkat cell line) Cot 10-normalized of Homo sapiens (human)	---
225921_at	0.406	NIN	AL359571	NIN	ninein (GSK3B interacting protein)	51199
223184_s_at	0.406	AGPAT3	BC004219	AGPAT3 /// LOC653101	1-acylglycerol-3-phosphate O-acyltransferase 3 /// similar to 1-acylglycerol-3-phosphate O-acyltransferase 3	56894 /// 653101
208940_at	0.406	SEPHS1	AI885670	SEPHS1	Selenophosphate synthetase 1	22929
212547_at	0.407	FLJ35348	N34842	FLJ35348	FLJ35348	266655
202545_at	0.407	PRKCD	NM_006254	PRKCD	protein kinase C, delta	5580
225936_at	0.407	CRI2	BE747815	CRI2	CREBBP/EP300 inhibitor 2	163126
210625_s_at	0.407	AKAP1	U34074	AKAP1	A kinase (PRKA) anchor protein 1	8165
206934_at	0.407	SIRPB1	NM_006065	SIRPB1	signal-regulatory protein beta 1	10326
213872_at	0.408	C6orf62	BE465032	C6orf62	Chromosome 6 open reading frame 62	81688
201906_s_at	0.408	CTDSPL	NM_005808	CTDSPL	CTD (carboxy-terminal domain, RNA polymerase II, polypeptide A) small phosphatase-like	10217
212453_at	0.408	KIAA1279	AB033105	KIAA1279	KIAA1279	26128
203761_at	0.408	SLA	NM_006748	SLA	Src-like-adaptor /// Src-like-adaptor	6503
241925_x_at	0.408		BF207870	---	Transcribed locus	---
223553_s_at	0.408	DOK3	BC004564	DOK3	docking protein 3	79930
225332_at	0.408	KRTAP4-7	BF674064	KRTAP4-7	Keratin associated protein 4-7	85287
204101_at	0.408	MTM1	NM_000252	MTM1	myotubularin 1	4534
235587_at	0.408	LOC202781	BG400596	LOC202781	hypothetical protein LOC202781	202781
215470_at	0.409	DKFZP686M0199	U21915	DKFZP686M0199	similar to TFIIH basal transcription factor complex p44 subunit (Basic transcription factor 2 44 kDa subunit) (BTF2-p44) (General transcription factor IIH polypeptide 2)	653238
202394_s_at	0.409	ABCF3	NM_018358	ABCF3	ATP-binding cassette, sub-family F (GCN20), member 3	55324
223183_at	0.409	AGPAT3	AI928403	AGPAT3 /// LOC653101	1-acylglycerol-3-phosphate O-acyltransferase 3 /// similar to 1-acylglycerol-3-phosphate O-acyltransferase 3	56894 /// 653101
225522_at	0.409	AAK1	AW628987	AAK1	AP2 associated kinase 1	22848
239462_at	0.41	ZNF284	AI559740	ZNF284	Zinc finger protein 284	342909
212853_at	0.41	DCUN1D4	AA779297	DCUN1D4	DCN1, defective in cullin neddylation 1, domain containing 4 (S. cerevisiae)	23142
219131_at	0.41	UBIAD1	NM_013319	UBIAD1	UbiA prenyltransferase domain containing 1	29914
203900_at	0.41	KIAA0467	NM_024547	KIAA0467	KIAA0467	23334
227095_at	0.41	LEPR	AU151151	LEPR	Leptin receptor	3953
240061_at	0.41	LOC54103	AW664903	LOC54103	Hypothetical protein LOC54103	54103
232298_at	0.41	LOC401093	AK026494	LOC401093	hypothetical LOC401093	401093
207513_s_at	0.411	ZNF189	NM_003452	ZNF189	zinc finger protein 189	7743
203233_at	0.411	IL4R	NM_000418	IL4R	interleukin 4 receptor	3566
239538_at	0.411	ZRANB3	BG548811	ZRANB3	zinc finger, RAN-binding domain containing 3	84083
222996_s_at	0.411	CXXC5	BC002490	CXXC5	CXXC finger 5	51523
219217_at	0.411	NARS2	NM_024678	NARS2	asparaginyl-tRNA synthetase 2 (mitochondrial)(putative)	79731
236918_s_at	0.411	LRRC34	AW975772	LRRC34	leucine rich repeat containing 34	151827
218971_s_at	0.411	HSPC049	NM_014149	HSPC049	HSPC049 protein	29062
243016_at	0.411	TYMS	AW271958	TYMS	Thymidylate synthetase	7298
220220_at	0.411	FLJ10120	NM_018001	FLJ10120	hypothetical protein FLJ10120	55073
203688_at	0.412	PKD2	NM_000297	PKD2	polycystic kidney disease 2 (autosomal dominant)	5311
224861_at	0.412	GNAQ	AA628423	GNAQ	Guanine nucleotide binding protein (G protein), q polypeptide	2776
224046_s_at	0.412	PDE7A	U67932	PDE7A	phosphodiesterase 7A	5150
202688_at	0.412	TNFSF10	NM_003810	TNFSF10	tumor necrosis factor (ligand) superfamily, member 10 /// tumor necrosis factor (ligand) superfamily, member 10	8743
219229_at	0.412	SLCO3A1	NM_013272	SLCO3A1	solute carrier organic anion transporter family, member 3A1	28232
218318_s_at	0.412	NLK	NM_016231	NLK	nemo-like kinase	51701
222369_at	0.412		AW971254	---	---	---
220890_s_at	0.412	DDX47	NM_016355	DDX47	DEAD (Asp-Glu-Ala-Asp) box polypeptide 47	51202
209657_s_at	0.412	HSF2	M65217	HSF2	heat shock transcription factor 2	3298
213610_s_at	0.412	KLHL23	BE326381	KLHL23	kelch-like 23 (Drosophila)	151230
226311_at	0.413		BF058422	---	CDNA clone IMAGE:30924414	---
229733_s_at	0.413		N54506	---	Transcribed locus, strongly similar to NP_055107.3 chromobox homolog 6 [Homo sapiens]	---
205300_s_at	0.413	U1SNRNPBP	NM_022717	U1SNRNPBP	U11/U12 snRNP 35K	11066
229989_at	0.413	LOC91893	AA805700	LOC91893	hypothetical protein BC006136	91893
227949_at	0.414	PHACTR3	AL357503	PHACTR3	phosphatase and actin regulator 3	116154
212796_s_at	0.414	TBC1D2B	BF195608	TBC1D2B	TBC1 domain family, member 2B	23102
1554761_a_at	0.414	HEATR2	BC010850	HEATR2	HEAT repeat containing 2	54919
203508_at	0.414	TNFRSF1B	NM_001066	TNFRSF1B	tumor necrosis factor receptor superfamily, member 1B	7133
203884_s_at	0.414	RAB11FIP2	NM_014904	RAB11FIP2	RAB11 family interacting protein 2 (class I)	22841
218881_s_at	0.414	FOSL2	NM_024530	FOSL2	FOS-like antigen 2	2355
223677_at	0.415	ATG10	AL136912	ATG10	ATG10 autophagy related 10 homolog (S. cerevisiae)	83734
218068_s_at	0.415	ZNF672	NM_024836	ZNF672	zinc finger protein 672	79894
239392_s_at	0.415		AI983896	---	---	---
1560986_a_at	0.415	EHBP1	AF086019	EHBP1	EH domain binding protein 1	23301
226478_at	0.416	TM7SF3	BF540749	TM7SF3	Transmembrane 7 superfamily member 3	51768
231862_at	0.416		AK023520	---	CDNA clone IMAGE:4842353	---
225274_at	0.416		BF247054	---	Transcribed locus, strongly similar to NP_057381.2 prenylcysteine oxidase 1; prenylcysteine lyase [Homo sapiens]	---
225176_at	0.416	LNPEP	AA156754	LNPEP	Leucyl/cystinyl aminopeptidase	4012
235879_at	0.416	MBNL1	AI697540	MBNL1	Muscleblind-like (Drosophila)	4154
212719_at	0.416	PHLPP	AB011178	PHLPP	PH domain and leucine rich repeat protein phosphatase	23239
224571_at	0.416	IRF2BP2	BF968057	IRF2BP2	interferon regulatory factor 2 binding protein 2	359948
240128_at	0.417	NT5C3	H94876	NT5C3	5'-nucleotidase, cytosolic III	51251
214801_at	0.417	IFRG15	W88821	IFRG15	Interferon responsive gene 15	64163
225517_at	0.417	ZNF770	AW236976	ZNF770	zinc finger protein 770	54989
212040_at	0.417	TGOLN2	BG249599	TGOLN2	trans-golgi network protein 2	10618
219530_at	0.418	PALB2	NM_024675	PALB2	partner and localizer of BRAC2	79728
208370_s_at	0.418	DSCR1	NM_004414	DSCR1	Down syndrome critical region gene 1	1827
218147_s_at	0.418	GLT8D1	NM_018446	GLT8D1	glycosyltransferase 8 domain containing 1	55830
222713_s_at	0.418	FANCF	AF181995	FANCF	Fanconi anemia, complementation group F	2188
213090_s_at	0.418	TAF4	AI744029	TAF4	TAF4 RNA polymerase II, TATA box binding protein (TBP)-associated factor, 135kDa	6874
210835_s_at	0.418	CTBP2	AF222711	CTBP2	C-terminal binding protein 2	1488
219278_at	0.418	MAP3K6	NM_004672	MAP3K6	mitogen-activated protein kinase kinase kinase 6	9064
1552691_at	0.419	ARL11	NM_138450	ARL11	ADP-ribosylation factor-like 11	115761
1563320_at	0.419	KIAA0146	AF086008	KIAA0146	KIAA0146	23514
211685_s_at	0.419	NCALD	AF251061	NCALD	neurocalcin delta /// neurocalcin delta	83988
212912_at	0.419	RPS6KA2	AI992251	RPS6KA2	ribosomal protein S6 kinase, 90kDa, polypeptide 2	6196
224338_s_at	0.42	RNF26	AB055622	RNF26	ring finger protein 26 /// ring finger protein 26	79102
1558700_s_at	0.42	ZNF260	BC042676	ZNF260	zinc finger protein 260	339324
226377_at	0.42		AI093722	---	Transcribed locus	---
219715_s_at	0.42	TDP1	NM_018319	TDP1	tyrosyl-DNA phosphodiesterase 1	55775
225837_at	0.42	C12orf32	AL577977	C12orf32	chromosome 12 open reading frame 32	83695
211534_x_at	0.42	PTPRN2	U65065	PTPRN2	protein tyrosine phosphatase, receptor type, N polypeptide 2	5799
203317_at	0.42	PSD4	NM_012455	PSD4	pleckstrin and Sec7 domain containing 4	23550
236247_at	0.42	NSUN4	AI536692	NSUN4	NOL1/NOP2/Sun domain family, member 4	387338
204263_s_at	0.42	CPT2	M58581	CPT2	carnitine palmitoyltransferase II	1376
209233_at	0.421	EMG1	U72514	EMG1	EMG1 nucleolar protein homolog (S. cerevisiae)	10436
225710_at	0.421		H99792	---	CDNA FLJ34013 fis, clone FCBBF2002111	---
227663_at	0.421	LOC643998	BE674006	LOC643998	Similar to cadherin 12, type 2 preproprotein	643998
222364_at	0.421		AW971205	---	---	---
210627_s_at	0.421	GCS1	BC002804	GCS1	glucosidase I	7841
228853_at	0.421	LOC653890	AI652546	LOC653890	similar to serine/threonine/tyrosine interacting protein	653890
230779_at	0.421	TNRC6B	BF594371	TNRC6B	trinucleotide repeat containing 6B	23112
1558044_s_at	0.421	EXOSC6	BF692729	EXOSC6	Exosome component 6	118460
220007_at	0.421	METTL8	NM_024770	METTL8	methyltransferase like 8	79828
207785_s_at	0.421	RBPSUH	NM_015874	RBPSUH	recombining binding protein suppressor of hairless (Drosophila)	3516
226098_at	0.421	IFT80	AB037795	IFT80	intraflagellar transport 80 homolog (Chlamydomonas)	57560
217099_s_at	0.421	GEMIN4	AF258545	GEMIN4	gem (nuclear organelle) associated protein 4	50628
226011_at	0.421	CCDC12	BG107767	CCDC12	coiled-coil domain containing 12	151903
235675_at	0.421	DHFRL1	AW104373	DHFRL1	dihydrofolate reductase-like 1	200895
219491_at	0.421	LRFN4	NM_024036	LRFN4	leucine rich repeat and fibronectin type III domain containing 4	78999
227178_at	0.421	CUGBP2	AI652861	CUGBP2	CUG triplet repeat, RNA binding protein 2	10659
213244_at	0.421	SCAMP4	AI207792	SCAMP4	secretory carrier membrane protein 4	113178
1555967_at	0.421		AA362254	---	CDNA FLJ30424 fis, clone BRACE2008881, weakly similar to ZINC FINGER PROTEIN 195	---
223271_s_at	0.422	CTDSPL2	AF161543	CTDSPL2	CTD (carboxy-terminal domain, RNA polymerase II, polypeptide A) small phosphatase like 2	51496
202613_at	0.422	CTPS	NM_001905	CTPS	CTP synthase	1503
1553787_at	0.422	C11orf45	NM_145013	C11orf45	chromosome 11 open reading frame 45	219833
225368_at	0.422	HIPK2	BF218115	HIPK2	Homeodomain interacting protein kinase 2	28996
1554628_at	0.422	ZNF57	BC028974	ZNF57	zinc finger protein 57	126295
229883_at	0.423	GRIN2D	AI524330	GRIN2D	glutamate receptor, ionotropic, N-methyl D-aspartate 2D	2906
212409_s_at	0.423	TOR1AIP1	AK021613	TOR1AIP1	torsin A interacting protein 1	26092
177_at	0.423	PLD1	U38545	PLD1	phospholipase D1, phosphatidylcholine-specific	5337
214831_at	0.423	ELK4	AK024944	ELK4	ELK4, ETS-domain protein (SRF accessory protein 1)	2005
242714_at	0.423		AW500340	---	---	---
225657_at	0.423	LOC152217	BE563042	LOC152217	hypothetical protein BC007882	152217
1558117_s_at	0.423	USP31	BG778320	USP31	ubiquitin specific peptidase 31	57478
232309_at	0.424	LOC202181	Y13871	LOC202181	hypothetical protein LOC202181	202181
233254_x_at	0.424	PTEN	AU144828	PTEN	phosphatase and tensin homolog (mutated in multiple advanced cancers 1)	5728
230999_at	0.424	FLJ39051	AI743903	FLJ39051	Hypothetical gene supported by AK096370	399972
204968_at	0.424	C6orf47	NM_021184	C6orf47	chromosome 6 open reading frame 47	57827
219937_at	0.424	TRHDE	NM_013381	TRHDE	thyrotropin-releasing hormone degrading enzyme	29953
205345_at	0.424	BARD1	NM_000465	BARD1	BRCA1 associated RING domain 1	580
231804_at	0.425	RXFP1	AI805323	RXFP1	relaxin/insulin-like family peptide receptor 1	59350
226298_at	0.425	RUNDC1	BE394201	RUNDC1	RUN domain containing 1	146923
231041_at	0.425	POLR1E	AI732599	POLR1E	polymerase (RNA) I polypeptide E, 53kDa	64425
210365_at	0.426	RUNX1	D43967	RUNX1	runt-related transcription factor 1 (acute myeloid leukemia 1; aml1 oncogene)	861
205571_at	0.426	LIPT1	NM_015929	LIPT1	lipoyltransferase 1	51601
239960_x_at	0.426	LOC90624	AW303539	LOC90624	Hypothetical protein LOC90624	90624
203274_at	0.426	F8A1	NM_012151	F8A1	coagulation factor VIII-associated (intronic transcript) 1	8263
223819_x_at	0.426	COMMD5	BC003055	COMMD5	COMM domain containing 5	28991
1555964_at	0.427	ARL17P1	BU623906	ARL17P1	ADP-ribosylation factor-like 17 pseudogene 1	51326
230118_at	0.427		AA669158	---	Transcribed locus	---
228799_at	0.427	TMEM22	AA058941	TMEM22	Transmembrane protein 22	80723
222494_at	0.427	CHES1	AW051527	CHES1	checkpoint suppressor 1	1112
225567_at	0.427	LOC388114	BE207755	LOC388114	Hypothetical LOC388114	388114
1558517_s_at	0.427	LRRC8C	CA773938	LRRC8C	Leucine rich repeat containing 8 family, member C	84230
204067_at	0.427	SUOX	AA129776	SUOX	sulfite oxidase	6821
1555325_s_at	0.427	ZNF26	BC046206	ZNF26	zinc finger protein 26	7574
244387_at	0.428		AW979271	---	Transcribed locus	---
224518_s_at	0.428	ZNF559	BC006436	ZNF559	zinc finger protein 559 /// zinc finger protein 559	84527
242915_at	0.428	ZNF682	AA603590	ZNF682	zinc finger protein 682	91120
200769_s_at	0.428	MAT2A	NM_005911	MAT2A	methionine adenosyltransferase II, alpha	4144
214124_x_at	0.428		AL043487	---	---	---
218880_at	0.428	FOSL2	N36408	FOSL2	FOS-like antigen 2	2355
215191_at	0.428		AW836210	---	CDNA FLJ14085 fis, clone HEMBB1002534	---
224692_at	0.428	PPP1R15B	BF796046	PPP1R15B	protein phosphatase 1, regulatory (inhibitor) subunit 15B	84919
205928_at	0.428	ZNF443	NM_005815	ZNF443	zinc finger protein 443	10224
226255_at	0.428	ZBTB33	BE302089	ZBTB33	zinc finger and BTB domain containing 33	10009
225486_at	0.429	ARID2	AB046777	ARID2	AT rich interactive domain 2 (ARID, RFX-like)	196528
225572_at	0.429	FAM119A	AI652633	FAM119A	Family with sequence similarity 119, member A	151194
206369_s_at	0.429	PIK3CG	AF327656	PIK3CG	phosphoinositide-3-kinase, catalytic, gamma polypeptide	5294
219066_at	0.429	PPCDC	NM_021823	PPCDC	phosphopantothenoylcysteine decarboxylase	60490
224468_s_at	0.43	C19orf48	BC006151	C19orf48	chromosome 19 open reading frame 48 /// chromosome 19 open reading frame 48	84798
226495_at	0.43	VISA	BE727883	VISA	Virus-induced signaling adapter	57506
212337_at	0.43	TI-227H	AI687738	TI-227H /// TUG1	hypothetical protein TI-227H /// taurine upregulated gene 1	29793 /// 55000
228707_at	0.43	CLDN23	BF110053	CLDN23	claudin 23	137075
210554_s_at	0.43	CTBP2	BC002486	CTBP2	C-terminal binding protein 2	1488
203909_at	0.431	SLC9A6	NM_006359	SLC9A6	solute carrier family 9 (sodium/hydrogen exchanger), member 6	10479
244587_at	0.431		AA534039	---	---	---
202258_s_at	0.431	PFAAP5	U50532	PFAAP5	phosphonoformate immuno-associated protein 5	10443
209199_s_at	0.431	MEF2C	N22468	MEF2C	MADS box transcription enhancer factor 2, polypeptide C (myocyte enhancer factor 2C)	4208
212192_at	0.431	KCTD12	AI718937	KCTD12	potassium channel tetramerisation domain containing 12	115207
227198_at	0.431	AFF3	AW085505	AFF3	AF4/FMR2 family, member 3	3899
222912_at	0.431	ARRB1	BE207758	ARRB1	arrestin, beta 1	408
226677_at	0.431	ZNF521	AF141339	ZNF521	zinc finger protein 521	25925
1553693_s_at	0.431	CBR4	NM_032783	CBR4	carbonyl reductase 4	84869
241903_at	0.431	KCTD3	AI688631	KCTD3	Potassium channel tetramerisation domain containing 3	51133
236328_at	0.432	ZNF285	AW513227	ZNF285	zinc finger protein 285	26974
1556261_a_at	0.432		AK097571	---	CDNA FLJ40252 fis, clone TESTI2024299	---
227665_at	0.432	MCART1	BE968576	MCART1	Mitochondrial carrier triple repeat 1	92014
220320_at	0.432	DOK3	NM_024872	DOK3	docking protein 3	79930
215204_at	0.432	SENP6	AU147295	SENP6	SUMO1/sentrin specific peptidase 6	26054
212792_at	0.432	DPY19L1	AB020684	DPY19L1	dpy-19-like 1 (C. elegans)	23333
228159_at	0.432		N45312	---	CDNA FLJ38039 fis, clone CTONG2013934	---
239934_x_at	0.433	HOXA11S	AA480677	HOXA11S	Homeo box A11, antisense	221883
1565762_at	0.433		AK074233	---	CDNA FLJ23653 fis, clone COL10079	---
213245_at	0.433	ADCY1	AL120173	ADCY1	adenylate cyclase 1 (brain)	107
226965_at	0.433	FAM116A	BF438017	FAM116A	family with sequence similarity 116, member A	201627
224851_at	0.433	CDK6	AW274756	CDK6	cyclin-dependent kinase 6	1021
204264_at	0.434	CPT2	NM_000098	CPT2	carnitine palmitoyltransferase II	1376
226333_at	0.434		AV700030	---	---	---
208891_at	0.434	DUSP6	BC003143	DUSP6	dual specificity phosphatase 6	1848
210624_s_at	0.434	ILVBL	BC000109	ILVBL	ilvB (bacterial acetolactate synthase)-like	10994
204652_s_at	0.434	NRF1	NM_005011	NRF1	nuclear respiratory factor 1	4899
1555923_a_at	0.434	C10orf114	BQ007522	C10orf114	chromosome 10 open reading frame 114	399726
201219_at	0.435	CTBP2	AW269836	CTBP2 /// LOC645291 /// LOC650999	C-terminal binding protein 2 /// similar to C-terminal binding protein 2 /// similar to C-terminal binding protein 2	1488 /// 645291 /// 650999
224804_s_at	0.435	C15orf17	AU152410	C15orf17	chromosome 15 open reading frame 17	57184
203245_s_at	0.435	FLJ35348	BC002791	FLJ35348	FLJ35348	266655
225266_at	0.435	ZNF652	AA526904	ZNF652	Zinc finger protein 652	22834
244383_at	0.436		AI283051	---	---	---
226474_at	0.436	NOD27	AA005023	NOD27	nucleotide-binding oligomerization domains 27	84166
240900_at	0.436	MGC11257	BF508795	MGC11257	hypothetical protein MGC11257	84310
214198_s_at	0.436	DGCR2	AU150824	DGCR2	DiGeorge syndrome critical region gene 2	9993
218133_s_at	0.436	NIF3L1	NM_021824	NIF3L1	NIF3 NGG1 interacting factor 3-like 1 (S. pombe)	60491
213093_at	0.436	PRKCA	AI471375	PRKCA	protein kinase C, alpha	5578
216996_s_at	0.436	FASTKD2	AK021557	FASTKD2	FAST kinase domains 2	22868
222794_x_at	0.436	PAPD1	AK022188	PAPD1	PAP associated domain containing 1	55149
209748_at	0.436	SPAST	AB029006	SPAST	spastin	6683
202665_s_at	0.437	WASPIP	NM_003387	WASPIP	Wiskott-Aldrich syndrome protein interacting protein	7456
228336_at	0.437	MST101	AW511595	MST101	MSTP101	114825
205944_s_at	0.437	CLTCL1	NM_007098	CLTCL1	clathrin, heavy polypeptide-like 1	8218
232130_at	0.437	SNX12	AI674915	SNX12	Sorting nexin 12	29934
218313_s_at	0.437	GALNT7	NM_017423	GALNT7	UDP-N-acetyl-alpha-D-galactosamine:polypeptide N-acetylgalactosaminyltransferase 7 (GalNAc-T7)	51809
212150_at	0.437	KIAA0143	AA805651	KIAA0143	KIAA0143 protein	23167
229790_at	0.437	TERF2	AW006832	TERF2	telomeric repeat binding factor 2	7014
224848_at	0.437	CDK6	AA922068	CDK6	cyclin-dependent kinase 6	1021
224827_at	0.437	DC-UbP	AK022894	DC-UbP	dendritic cell-derived ubiquitin-like protein	92181
225116_at	0.437	HIPK2	AW300045	HIPK2	Homeodomain interacting protein kinase 2	28996
221335_x_at	0.437	FLJ12886	NM_019108	FLJ12886	hypothetical protein FLJ12886	56006
219487_at	0.437	BBS10	NM_024685	BBS10	Bardet-Biedl syndrome 10	79738
229028_s_at	0.438	LOC641522	W73694	LOC641522	ADP-ribosylation factor-like protein	641522
224622_at	0.438	TBC1D14	AB037743	TBC1D14	TBC1 domain family, member 14	57533
220035_at	0.438	NUP210	NM_024923	NUP210	nucleoporin 210kDa	23225
1554710_at	0.438	KCNMB1	BC025707	KCNMB1	potassium large conductance calcium-activated channel, subfamily M, beta member 1	3779
228515_at	0.439	LOC90784	AU149280	LOC90784	hypothetical protein LOC90784	90784
241891_at	0.439	DOCK8	T92908	DOCK8	Dedicator of cytokinesis 8	81704
223712_at	0.439	PCBD2	AL136721	PCBD2	pterin-4 alpha-carbinolamine dehydratase/dimerization cofactor of hepatocyte nuclear factor 1 alpha (TCF1) 2	84105
207431_s_at	0.439	DEGS1	NM_003676	DEGS1	degenerative spermatocyte homolog 1, lipid desaturase (Drosophila)	8560
224893_at	0.439	DKFZP564J0863	AA775408	DKFZP564J0863	DKFZP564J0863 protein	25923
1568605_at	0.439	JRK	BQ020985	JRK	jerky homolog (mouse)	8629
224747_at	0.439	UBE2Q2	AK000617	UBE2Q2	ubiquitin-conjugating enzyme E2Q (putative) 2	92912
215040_at	0.439	DLEU8	AL049218	DLEU8	Deleted in lymphocytic leukemia 8	79621
1555968_a_at	0.439		AA362254	---	CDNA FLJ30424 fis, clone BRACE2008881, weakly similar to ZINC FINGER PROTEIN 195	---
219420_s_at	0.439	C1orf163	NM_023077	C1orf163	chromosome 1 open reading frame 163	65260
207564_x_at	0.439	OGT	NM_003605	OGT	O-linked N-acetylglucosamine (GlcNAc) transferase (UDP-N-acetylglucosamine:polypeptide-N-acetylglucosaminyl transferase)	8473
217690_at	0.44		BG281679	---	---	---
223403_s_at	0.44	POLR1B	BC004882	POLR1B	polymerase (RNA) I polypeptide B, 128kDa	84172
227940_at	0.44	LOC339803	N90774	LOC339803	Hypothetical protein LOC339803	339803
218689_at	0.44	FANCF	NM_022725	FANCF	Fanconi anemia, complementation group F	2188
221020_s_at	0.44	SLC25A32	NM_030780	SLC25A32	solute carrier family 25, member 32 /// solute carrier family 25, member 32	81034
1568799_at	0.44		BE348270	---	CDNA clone IMAGE:4798168	---
238206_at	0.441		AI089319	---	Transcribed locus, strongly similar to NP_067647.1 leucine-rich repeat-containing G protein-coupled receptor 7 [Homo sapiens]	---
208916_at	0.441	SLC1A5	AF105230	SLC1A5	solute carrier family 1 (neutral amino acid transporter), member 5	6510
223222_at	0.441	SLC25A19	BC001075	SLC25A19	solute carrier family 25 (mitochondrial deoxynucleotide carrier), member 19	60386
212738_at	0.441	ARHGAP19	AV717623	ARHGAP19	Rho GTPase activating protein 19	84986
228650_at	0.441		AI807211	---	CDNA FLJ38469 fis, clone FEBRA2021892	---
226434_at	0.441	MGC22793	BF000655	MGC22793	hypothetical protein MGC22793	221908
244046_at	0.441	URG4	BF939235	URG4	Up-regulated gene 4	55665
226007_at	0.441	HBLD1	AV715993	HBLD1	HESB like domain containing 1	122961
239654_at	0.441	CHD9	T98846	CHD9	Chromodomain helicase DNA binding protein 9	80205
228238_at	0.442	GAS5	AW105301	GAS5	growth arrest-specific 5	60674
229710_at	0.442		AA843541	---	Transcribed locus	---
227485_at	0.442	DDX26B	AI828015	DDX26B	DEAD/H (Asp-Glu-Ala-Asp/His) box polypeptide 26B	203522
235811_at	0.442	MBNL1	AW590853	MBNL1	Muscleblind-like (Drosophila)	4154
203023_at	0.443	HSPC111	NM_016391	HSPC111	hypothetical protein HSPC111	51491
213459_at	0.443	RPL37A	AU155515	RPL37A	ribosomal protein L37a	6168
239240_at	0.443	NFE2L2	AI814116	NFE2L2	Nuclear factor (erythroid-derived 2)-like 2	4780
218223_s_at	0.443	PLEKHO1	NM_016274	PLEKHO1	pleckstrin homology domain containing, family O member 1	51177
1559265_at	0.443	FLJ45187	AI363206	FLJ45187	hypothetical protein LOC387640	387640
230416_at	0.443		AI709335	---	Transcribed locus	---
1553043_a_at	0.443	CD300LF	NM_139018	CD300LF	CD300 molecule-like family member f	146722
219088_s_at	0.444	ZNF576	AA639585	ZNF576	zinc finger protein 576	79177
200768_s_at	0.444	MAT2A	BC001686	MAT2A	methionine adenosyltransferase II, alpha	4144
240279_at	0.444	WDFY2	BF056273	WDFY2	WD repeat and FYVE domain containing 2	115825
206860_s_at	0.444	FLJ20323	NM_019005	FLJ20323	hypothetical protein FLJ20323	54468
212056_at	0.444	KIAA0182	D80004	KIAA0182	KIAA0182	23199
204061_at	0.444	PRKX	NM_005044	PRKX	protein kinase, X-linked	5613
219567_s_at	0.444	C1orf176	NM_022774	C1orf176	chromosome 1 open reading frame 176	64789
203806_s_at	0.444	FANCA	NM_000135	FANCA	Fanconi anemia, complementation group A /// Fanconi anemia, complementation group A	2175
208199_s_at	0.445	ZFP161	NM_003409	ZFP161	zinc finger protein 161 homolog (mouse)	7541
234924_s_at	0.445	ZNF687	AK023105	ZNF687	zinc finger protein 687	57592
209250_at	0.445	DEGS1	BC000961	DEGS1	degenerative spermatocyte homolog 1, lipid desaturase (Drosophila)	8560
212708_at	0.445	LOC339287	AV721987	LOC339287	hypothetical protein LOC339287	339287
240115_at	0.445	PPM1F	AI167430	PPM1F	Protein phosphatase 1F (PP2C domain containing)	9647
218136_s_at	0.445	SLC25A37	NM_018579	SLC25A37	solute carrier family 25, member 37	51312
217489_s_at	0.445	IL6R	S72848	IL6R	interleukin 6 receptor	3570
227490_at	0.445	WDFY2	T87542	WDFY2	WD repeat and FYVE domain containing 2	115825
201628_s_at	0.446	RRAGA	NM_006570	RRAGA	Ras-related GTP binding A	10670
201485_s_at	0.446	RCN2	BC004892	RCN2	reticulocalbin 2, EF-hand calcium binding domain	5955
221649_s_at	0.446	PPAN	BC000535	PPAN	peter pan homolog (Drosophila)	56342
1569029_at	0.446		AA442226	---	---	---
218970_s_at	0.446	CUTC	NM_015960	CUTC	cutC copper transporter homolog (E. coli)	51076
218325_s_at	0.446	DIDO1	NM_022105	DIDO1	death inducer-obliterator 1	11083
244766_at	0.447	SMG1	BG180003	SMG1 /// LOC23117 /// LOC440345 /// LOC440354 /// LOC595101	PI-3-kinase-related kinase SMG-1 /// KIAA0220-like protein /// hypothetical protein LOC440345 /// PI-3-kinase-related kinase SMG-1 pseudogene /// PI-3-kinase-related kinase SMG-1 pseudogene	23049 /// 23117 /// 440345 /// 440354 /// 595101
204340_at	0.447	CXorf12	NM_003492	CXorf12	chromosome X open reading frame 12	8269
206953_s_at	0.447	LPHN2	NM_012302	LPHN2	latrophilin 2	23266
233085_s_at	0.447	OBFC2A	AV734843	OBFC2A	oligonucleotide/oligosaccharide-binding fold containing 2A	64859
233852_at	0.448	POLH	AK025631	POLH	polymerase (DNA directed), eta	5429
202910_s_at	0.448	CD97	NM_001784	CD97	CD97 molecule	976
219330_at	0.449	VANGL1	NM_024062	VANGL1	vang-like 1 (van gogh, Drosophila)	81839
1554352_s_at	0.449	DENND4A	BC041706	DENND4A	DENN/MADD domain containing 4A	10260
216958_s_at	0.449	IVD	AK022777	IVD	isovaleryl Coenzyme A dehydrogenase	3712
222906_at	0.449	FLVCR	AK001419	FLVCR	feline leukemia virus subgroup C cellular receptor	28982
224632_at	0.449	GPATC4	BE794289	GPATC4	G patch domain containing 4	54865
208966_x_at	0.449	IFI16	AF208043	IFI16	interferon, gamma-inducible protein 16	3428
201675_at	0.449	AKAP1	NM_003488	AKAP1	A kinase (PRKA) anchor protein 1	8165
1557706_at	0.449	ZHX2	BM677619	ZHX2	zinc fingers and homeoboxes 2	22882
1570523_s_at	0.45	ATG10	AF318326	ATG10	ATG10 autophagy related 10 homolog (S. cerevisiae)	83734
209136_s_at	0.45	USP10	BG390445	USP10	ubiquitin specific peptidase 10	9100
218850_s_at	0.45	LIMD1	NM_014240	LIMD1	LIM domains containing 1	8994
209645_s_at	0.45	ALDH1B1	NM_000692	ALDH1B1	aldehyde dehydrogenase 1 family, member B1	219
231022_at	0.45	DKFZP686P18101	AI139990	DKFZP686P18101	Similar to TFIIH basal transcription factor complex p44 subunit (Basic transcription factor 2 44 kDa subunit) (BTF2-p44) (General transcription factor IIH polypeptide 2)	653249
218096_at	0.45	AGPAT5	NM_018361	AGPAT5	1-acylglycerol-3-phosphate O-acyltransferase 5 (lysophosphatidic acid acyltransferase, epsilon)	55326
204798_at	0.451	MYB	NM_005375	MYB	v-myb myeloblastosis viral oncogene homolog (avian)	4602
203690_at	0.451	TUBGCP3	NM_006322	TUBGCP3	tubulin, gamma complex associated protein 3	10426
227968_at	0.451	PDDC1	AI139988	PDDC1	Parkinson disease 7 domain containing 1	347862
200790_at	0.451	ODC1	NM_002539	ODC1	ornithine decarboxylase 1	4953
224410_s_at	0.451	LMBR1	AF348513	LMBR1	limb region 1 homolog (mouse) /// limb region 1 homolog (mouse)	64327
1553108_at	0.451	C5orf24	AW068615	C5orf24	chromosome 5 open reading frame 24	134553
211250_s_at	0.451	SH3BP2	AB000463	SH3BP2	SH3-domain binding protein 2	6452
222883_at	0.451	C1orf163	NM_023077	C1orf163	chromosome 1 open reading frame 163	65260
219868_s_at	0.451	ANKFY1	NM_016376	ANKFY1	ankyrin repeat and FYVE domain containing 1	51479
228614_at	0.452	LOC205251	AW182614	LOC205251	LOC205251	205251
221542_s_at	0.452	SPFH2	T90773	SPFH2	SPFH domain family, member 2	11160
205479_s_at	0.452	PLAU	NM_002658	PLAU	plasminogen activator, urokinase	5328
242487_at	0.452	CC2D1B	AW961746	CC2D1B	coiled-coil and C2 domain containing 1B	200014
209546_s_at	0.452	APOL1	AF323540	APOL1	apolipoprotein L, 1	8542
210361_s_at	0.452	ELF2	AF256223	ELF2	E74-like factor 2 (ets domain transcription factor)	1998
234299_s_at	0.452	NIN	AK027054	NIN	ninein (GSK3B interacting protein)	51199
207922_s_at	0.452	MAEA	NM_005882	MAEA	macrophage erythroblast attacher	10296
226221_at	0.452	KIAA1432	AL138104	KIAA1432	KIAA1432	57589
214917_at	0.452	PRKAA1	AK024252	PRKAA1	protein kinase, AMP-activated, alpha 1 catalytic subunit	5562
208591_s_at	0.452	PDE3B	NM_000922	PDE3B	phosphodiesterase 3B, cGMP-inhibited	5140
227182_at	0.452	SUSD3	AW966474	SUSD3	sushi domain containing 3	203328
213254_at	0.452	TNRC6B	N64803	TNRC6B	trinucleotide repeat containing 6B	23112
212557_at	0.453	ZNF451	AB011148	ZNF451	zinc finger protein 451	26036
239785_at	0.453	DZIP1L	BF340245	DZIP1L	DAZ interacting protein 1-like	199221
239001_at	0.453	MGST1	AV705233	MGST1	Microsomal glutathione S-transferase 1	4257
234471_s_at	0.453	NCOA5	AF230533	NCOA5	nuclear receptor coactivator 5	57727
214163_at	0.453		AV700696	---	---	---
239208_s_at	0.453		AW945538	---	---	---
203704_s_at	0.453		AW118862	---	---	---
1554043_a_at	0.453		BC012528	---	CDNA clone IMAGE:3928921	---
203883_s_at	0.453	RAB11FIP2	BG249608	RAB11FIP2	RAB11 family interacting protein 2 (class I)	22841
228116_at	0.454		AW167298	---	Clone IMAGE:120162 mRNA sequence	---
1561166_a_at	0.454	FOXP1	T52172	FOXP1	Forkhead box P1	27086
213594_x_at	0.454	FUSIP1	AU130523	FUSIP1 /// LOC642558	FUS interacting protein (serine/arginine-rich) 1 /// similar to FUS interacting protein (serine-arginine rich) 1	10772 /// 642558
223724_s_at	0.454	DKFZP434A0131	BC002581	DKFZP434A0131 /// LOC442582	DKFZp434A0131 protein /// STAG3-like	442582 /// 54441
1553219_a_at	0.454	AMMECR1	NM_015365	AMMECR1	Alport syndrome, mental retardation, midface hypoplasia and elliptocytosis chromosomal region, gene 1	9949
213703_at	0.454	LOC150759	W95043	LOC150759	hypothetical protein LOC150759	150759
242288_s_at	0.454	EMILIN2	AL552384	EMILIN2	elastin microfibril interfacer 2	84034
203846_at	0.454	TRIM32	BC003154	TRIM32	tripartite motif-containing 32	22954
223353_at	0.454	HCCA2	AB028173	HCCA2	HCCA2 protein	81532
225397_at	0.454	CCDC32	AW575737	CCDC32	coiled-coil domain containing 32	90416
226785_at	0.455	ATP11C	BF475862	ATP11C	ATPase, Class VI, type 11C	286410
230972_at	0.455	ANKRD9	AW194999	ANKRD9	ankyrin repeat domain 9	122416
227280_s_at	0.455	FLJ40432	AK026922	FLJ40432	Hypothetical protein FLJ40432	151195
211421_s_at	0.455	RET	M31213	RET	Ret proto-oncogene (multiple endocrine neoplasia and medullary thyroid carcinoma 1, Hirschsprung disease)	5979
206111_at	0.456	RNASE2	NM_002934	RNASE2	ribonuclease, RNase A family, 2 (liver, eosinophil-derived neurotoxin)	6036
218470_at	0.456	YARS2	NM_015936	YARS2	tyrosyl-tRNA synthetase 2 (mitochondrial)	51067
201818_at	0.456	AYTL2	NM_024830	AYTL2	acyltransferase like 2	79888
225244_at	0.456	C1orf142	AA019893	C1orf142	chromosome 1 open reading frame 142	116841
218300_at	0.456	C16orf53	NM_024516	C16orf53	chromosome 16 open reading frame 53	79447
229841_at	0.456		BF223464	---	Transcribed locus	---
219166_at	0.456	C14orf104	NM_018139	C14orf104	chromosome 14 open reading frame 104	55172
55872_at	0.456	GM632	AI493119	GM632	KIAA1196 protein	57473
203410_at	0.456	AP3M2	NM_006803	AP3M2	adaptor-related protein complex 3, mu 2 subunit	10947
213817_at	0.457		AL049435	---	CDNA FLJ13601 fis, clone PLACE1010069	---
219253_at	0.457	FAM11B	NM_024121	FAM11B	family with sequence similarity 11, member B	79134
219035_s_at	0.457	RNF34	NM_025126	RNF34	ring finger protein 34	80196
243808_at	0.457	CDK6	AW193531	CDK6	Cyclin-dependent kinase 6	1021
228941_at	0.457		AW295395	---	Transcribed locus	---
235747_at	0.457	SLC25A16	AI305170	SLC25A16	Solute carrier family 25 (mitochondrial carrier; Graves disease autoantigen), member 16	8034
202154_x_at	0.457	TUBB3	NM_006086	TUBB3	tubulin, beta 3	10381
203973_s_at	0.457	CEBPD	NM_005195	CEBPD	CCAAT/enhancer binding protein (C/EBP), delta	1052
230389_at	0.458	FNBP1	BE046511	FNBP1	Formin binding protein 1	23048
203733_at	0.458	DEXI	NM_014015	DEXI	dexamethasone-induced transcript	28955
209537_at	0.459	EXTL2	AF000416	EXTL2	exostoses (multiple)-like 2	2135
1556820_a_at	0.459	DLEU2	H48516	DLEU2	deleted in lymphocytic leukemia, 2	8847
209007_s_at	0.459	C1orf63	AF267856	C1orf63	chromosome 1 open reading frame 63	57035
224929_at	0.459	LOC340061	AA100891	LOC340061	hypothetical protein LOC340061	340061
243403_x_at	0.459	CPM	R28370	CPM	carboxypeptidase M	1368
238468_at	0.459	TNRC6B	AA214704	TNRC6B	trinucleotide repeat containing 6B	23112
1569167_at	0.46	COMMD10	BC013250	COMMD10	COMM domain containing 10	51397
216100_s_at	0.46	TOR1AIP1	BG289527	TOR1AIP1	torsin A interacting protein 1	26092
212786_at	0.46	KIAA0350	AA731693	KIAA0350	KIAA0350 protein	23274
227978_s_at	0.46	ZADH2	BF591611	ZADH2	zinc binding alcohol dehydrogenase, domain containing 2	284273
222499_at	0.46	MRPS16	BE964789	MRPS16	mitochondrial ribosomal protein S16	51021
230086_at	0.461	FNBP1	AA937109	FNBP1	formin binding protein 1	23048
209311_at	0.461	BCL2L2	D87461	BCL2L2	BCL2-like 2	599
201742_x_at	0.461	SFRS1	NM_006924	SFRS1	splicing factor, arginine/serine-rich 1 (splicing factor 2, alternate splicing factor)	6426
235024_at	0.462	PHF17	AI868315	PHF17	PHD finger protein 17	79960
211784_s_at	0.462	SFRS1	BC006181	SFRS1	splicing factor, arginine/serine-rich 1 (splicing factor 2, alternate splicing factor) /// splicing factor, arginine/serine-rich 1 (splicing factor 2, alternate splicing factor)	6426
204478_s_at	0.462	RABIF	NM_002871	RABIF	RAB interacting factor	5877
226265_at	0.462	QSER1	AW294894	QSER1	Glutamine and serine rich 1	79832
238520_at	0.462		BF724270	---	MSTP020 (MST020)	---
227960_s_at	0.462	FAHD1	AW070436	FAHD1	fumarylacetoacetate hydrolase domain containing 1	81889
235843_at	0.462	DGKG	BF448158	DGKG	Diacylglycerol kinase, gamma 90kDa	1608
244826_at	0.462	PITPNB	R24061	PITPNB	Phosphatidylinositol transfer protein, beta	23760
1553528_a_at	0.462	TAF5	NM_139052	TAF5	TAF5 RNA polymerase II, TATA box binding protein (TBP)-associated factor, 100kDa	6877
227528_s_at	0.463	MLL2	AI394529	MLL2	myeloid/lymphoid or mixed-lineage leukemia 2	8085
213321_at	0.463	BCKDHB	AL531533	BCKDHB	branched chain keto acid dehydrogenase E1, beta polypeptide (maple syrup urine disease)	594
209137_s_at	0.463	USP10	BC000263	USP10	ubiquitin specific peptidase 10	9100
221949_at	0.463	LOC222070	AW006953	LOC222070	hypothetical protein LOC222070	222070
206943_at	0.463	TGFBR1	NM_004612	TGFBR1	transforming growth factor, beta receptor I (activin A receptor type II-like kinase, 53kDa)	7046
226676_at	0.463	ZNF521	AK021452	ZNF521	zinc finger protein 521	25925
1554588_a_at	0.463	TTC30B	BC033795	TTC30B	tetratricopeptide repeat domain 30B	150737
222095_s_at	0.463	C1orf76	AW450345	C1orf76	chromosome 1 open reading frame 76	148753
206357_at	0.464	OPA3	NM_025136	OPA3	optic atrophy 3 (autosomal recessive, with chorea and spastic paraplegia)	80207
212791_at	0.464	FLJ38984	AL042729	FLJ38984	hypothetical protein FLJ38984	127703
217833_at	0.464	SYNCRIP	AL520908	SYNCRIP	synaptotagmin binding, cytoplasmic RNA interacting protein	10492
203834_s_at	0.464	TGOLN2	NM_006464	TGOLN2	trans-golgi network protein 2	10618
221679_s_at	0.464	ABHD6	AF225418	ABHD6	abhydrolase domain containing 6	57406
238006_at	0.464		AI760013	---	Transcribed locus	---
222923_s_at	0.465	KCNE3	AF302494	KCNE3	potassium voltage-gated channel, Isk-related family, member 3	10008
1553349_at	0.465	ARID2	NM_152641	ARID2	AT rich interactive domain 2 (ARID, RFX-like)	196528
227162_at	0.465	ZBTB26	BF214688	ZBTB26	zinc finger and BTB domain containing 26	57684
213237_at	0.465	LOC400506	AI652058	LOC400506	similar to TSG118.1	400506
216015_s_at	0.465	CIAS1	AK027194	CIAS1	cold autoinflammatory syndrome 1	114548
203100_s_at	0.465	CDYL	NM_004824	CDYL	chromodomain protein, Y-like	9425
222872_x_at	0.465	OBFC2A	AU157541	OBFC2A	oligonucleotide/oligosaccharide-binding fold containing 2A	64859
225499_at	0.465		AW296194	---	Clone CDABP0105 mRNA sequence	---
225984_at	0.466	PRKAA1	AI810497	PRKAA1	protein kinase, AMP-activated, alpha 1 catalytic subunit	5562
238744_at	0.466	ATPBD4	AI380529	ATPBD4	ATP binding domain 4	89978
1556033_at	0.466	PDE4DIP	BQ187042	PDE4DIP	Phosphodiesterase 4D interacting protein (myomegalin)	9659
227891_s_at	0.466	TAF15	AU144462	TAF15	TAF15 RNA polymerase II, TATA box binding protein (TBP)-associated factor, 68kDa	8148
227686_at	0.466	OXNAD1	BE465433	OXNAD1	oxidoreductase NAD-binding domain containing 1	92106
201876_at	0.466	PON2	NM_000305	PON2	paraoxonase 2	5445
230434_at	0.466	PHOSPHO2	AA769615	PHOSPHO2	phosphatase, orphan 2	493911
225351_at	0.466	FAM45A	AI697488	FAM45A	family with sequence similarity 45, member A	404636
242900_at	0.466		BF244214	---	CDNA FLJ41107 fis, clone BLADE2007923	---
204000_at	0.467	GNB5	NM_016194	GNB5	guanine nucleotide binding protein (G protein), beta 5	10681
1554726_at	0.467	ZNF655	AY099353	ZNF655	zinc finger protein 655	79027
218415_at	0.467	VPS33B	NM_018668	VPS33B	vacuolar protein sorting 33B (yeast)	26276
204495_s_at	0.467	C15orf39	NM_015492	C15orf39	chromosome 15 open reading frame 39	56905
227444_at	0.467	ARMCX4	AW519141	ARMCX4	Armadillo repeat containing, X-linked 4	158947
218951_s_at	0.467	PLCXD1	NM_018390	PLCXD1	phosphatidylinositol-specific phospholipase C, X domain containing 1	55344
1554830_a_at	0.467	STEAP3	AF262322	STEAP3	STEAP family member 3	55240
202449_s_at	0.467	RXRA	NM_002957	RXRA	retinoid X receptor, alpha	6256
212088_at	0.467	PMPCA	BF570122	PMPCA	peptidase (mitochondrial processing) alpha	23203
226085_at	0.467		AA181060	---	CDNA clone IMAGE:4842353	---
212118_at	0.468	RFP	AL523814	RFP	ret finger protein	5987
201486_at	0.468	RCN2	NM_002902	RCN2	reticulocalbin 2, EF-hand calcium binding domain	5955
203941_at	0.468	RC74	NM_018250	RC74	integrator complex subunit 9	55756
226215_s_at	0.468	FBXL10	AI989996	FBXL10	F-box and leucine-rich repeat protein 10	84678
228828_at	0.469	RNF43	AI761658	RNF43	Ring finger protein 43	54894
226987_at	0.469	RBM15B	W68720	RBM15B	RNA binding motif protein 15B	29890
213416_at	0.469	ITGA4	BG532690	ITGA4	integrin, alpha 4 (antigen CD49D, alpha 4 subunit of VLA-4 receptor)	3676
215099_s_at	0.469	RXRB	BF337038	RXRB	retinoid X receptor, beta	6257
212899_at	0.469	CDC2L6	AB028951	CDC2L6	cell division cycle 2-like 6 (CDK8-like)	23097
211391_s_at	0.469	ZNF278	AF254087	ZNF278	zinc finger protein 278	23598
212612_at	0.469	RCOR1	D31888	RCOR1	REST corepressor 1	23186
216620_s_at	0.47	ARHGEF10	AF009205	ARHGEF10	Rho guanine nucleotide exchange factor (GEF) 10	9639
220661_s_at	0.47	ZNF692	NM_017865	ZNF692	zinc finger protein 692	55657
227837_at	0.47	FLJ20309	BF057711	FLJ20309	Hypothetical protein FLJ20309	54891
218544_s_at	0.47	RCL1	NM_005772	RCL1	RNA terminal phosphate cyclase-like 1	10171
223774_at	0.47	C1orf79	AF277181	C1orf79	chromosome 1 open reading frame 79	85028
221762_s_at	0.47	C20orf67	AL162458	C20orf67	chromosome 20 open reading frame 67	63935
219216_at	0.47		NM_019002	---	---	---
238205_at	0.47	WDR40B	AW572906	WDR40B	WD repeat domain 40B	139170
1554624_a_at	0.471	SIRPB1	BC025286	SIRPB1	signal-regulatory protein beta 1	10326
210039_s_at	0.471	PRKCQ	L01087	PRKCQ	protein kinase C, theta	5588
238475_at	0.471		BE326696	---	Transcribed locus, strongly similar to XP_534842.2 PREDICTED: similar to modifier of the HERG potassium channel [Canis familiaris]	---
1559530_at	0.471		BC040703	---	CDNA clone IMAGE:5736961	---
224760_at	0.471	SP1	AI795991	SP1	Sp1 transcription factor	6667
211228_s_at	0.471	RAD17	AF085736	RAD17	RAD17 homolog (S. pombe)	5884
223894_s_at	0.471	FTS	BC001134	FTS	fused toes homolog (mouse)	64400
222203_s_at	0.471	RDH14	AK023625	RDH14	retinol dehydrogenase 14 (all-trans/9-cis/11-cis)	57665
220297_at	0.472	BTBD7	NM_018167	BTBD7	BTB (POZ) domain containing 7	55727
39891_at	0.472	ZNF710	AI246730	ZNF710	zinc finger protein 710	374655
222587_s_at	0.472	GALNT7	BF699855	GALNT7	UDP-N-acetyl-alpha-D-galactosamine:polypeptide N-acetylgalactosaminyltransferase 7 (GalNAc-T7)	51809
221790_s_at	0.472	LDLRAP1	AL545035	LDLRAP1	low density lipoprotein receptor adaptor protein 1	26119
209285_s_at	0.473	C3orf63	N38985	C3orf63	chromosome 3 open reading frame 63	23272
241682_at	0.473	KLHL23	BE873351	KLHL23	kelch-like 23 (Drosophila)	151230
203825_at	0.473	BRD3	NM_007371	BRD3	bromodomain containing 3	8019
204249_s_at	0.473	LMO2	NM_005574	LMO2	LIM domain only 2 (rhombotin-like 1)	4005
1555815_a_at	0.473	L3MBTL2	AL136564	L3MBTL2	l(3)mbt-like 2 (Drosophila)	83746
202759_s_at	0.473	AKAP2	BE879367	AKAP2 /// PALM2-AKAP2	A kinase (PRKA) anchor protein 2 /// PALM2-AKAP2 protein	11217 /// 445815
36030_at	0.473	HOM-TES-103	AL080214	HOM-TES-103	hypothetical protein LOC25900, isoform 3	25900
229394_s_at	0.473	GRLF1	AI275597	GRLF1	glucocorticoid receptor DNA binding factor 1	2909
224923_at	0.474	TTC7A	AL117512	TTC7A	tetratricopeptide repeat domain 7A	57217
226362_at	0.474	SMA3	AI198515	SMA3	SMA3	10571
214895_s_at	0.474	ADAM10	AU135154	ADAM10	ADAM metallopeptidase domain 10	102
203148_s_at	0.474	TRIM14	NM_014788	TRIM14	tripartite motif-containing 14	9830
206188_at	0.474	ZNF623	NM_014789	ZNF623	zinc finger protein 623	9831
33760_at	0.475	PEX14	AB017546	PEX14	peroxisomal biogenesis factor 14	5195
209317_at	0.475	POLR1C	AF008442	POLR1C	polymerase (RNA) I polypeptide C, 30kDa	9533
229267_at	0.475		AW205749	---	---	---
202687_s_at	0.475	TNFSF10	U57059	TNFSF10	tumor necrosis factor (ligand) superfamily, member 10 /// tumor necrosis factor (ligand) superfamily, member 10	8743
202249_s_at	0.475	WDR42A	AU146233	WDR42A	WD repeat domain 42A	50717
235518_at	0.475	SLC8A1	AI741439	SLC8A1	solute carrier family 8 (sodium/calcium exchanger), member 1	6546
229278_at	0.475		AW474916	---	Transcribed locus	---
1568957_x_at	0.475	SRGAP2	BE877775	SRGAP2	SLIT-ROBO Rho GTPase activating protein 2	23380
225199_at	0.475	PRO0149	AA526970	PRO0149	PRO0149 protein	29035
232678_at	0.476	SLC2A9	AK025887	SLC2A9	solute carrier family 2 (facilitated glucose transporter), member 9	56606
212880_at	0.476	WDR7	AB011113	WDR7	WD repeat domain 7	23335
228636_at	0.476	BHLHB5	AL134708	BHLHB5	basic helix-loop-helix domain containing, class B, 5	27319
212888_at	0.476	DICER1	BG109746	DICER1	Dicer1, Dcr-1 homolog (Drosophila)	23405
211061_s_at	0.476	MGAT2	BC006390	MGAT2	mannosyl (alpha-1,6-)-glycoprotein beta-1,2-N-acetylglucosaminyltransferase /// mannosyl (alpha-1,6-)-glycoprotein beta-1,2-N-acetylglucosaminyltransferase	4247
226059_at	0.476	TOMM40L	AK022832	TOMM40L	translocase of outer mitochondrial membrane 40 homolog-like (yeast)	84134
215364_s_at	0.476	KIAA0467	AB007936	KIAA0467	KIAA0467	23334
214582_at	0.476	PDE3B	NM_000753	PDE3B	phosphodiesterase 3B, cGMP-inhibited	5140
225734_at	0.477	FBXO22	AW294765	FBXO22	F-box protein 22	26263
230927_at	0.477		AA053875	---	Transcribed locus, weakly similar to NP_060312.1 hypothetical protein FLJ20489 [Homo sapiens]	---
212605_s_at	0.477		AK025759	---	AF034176 Human mRNA (Tripodis and Ragoussis) Homo sapiens cDNA clone ntcon5 contig	---
210846_x_at	0.477	TRIM14	AF220130	TRIM14	tripartite motif-containing 14	9830
217647_at	0.477	HP	AA070330	HP	Haptoglobin	3240
227908_at	0.477	TBC1D24	BG236006	TBC1D24	TBC1 domain family, member 24	57465
220838_at	0.477	FLJ20433	NM_017820	FLJ20433	hypothetical protein FLJ20433	54932
212355_at	0.477	KIAA0323	AI075450	KIAA0323	KIAA0323	23351
237158_s_at	0.477	MPHOSPH9	AW449069	MPHOSPH9	M-phase phosphoprotein 9	10198
213542_at	0.477	ZNF710	AI246730	ZNF710	zinc finger protein 710	374655
220993_s_at	0.478	GPR63	NM_030784	GPR63	G protein-coupled receptor 63 /// G protein-coupled receptor 63	81491
228139_at	0.478	RIPK3	NM_006871	RIPK3	receptor-interacting serine-threonine kinase 3	11035
201018_at	0.478	EIF1AX	AL079283	EIF1AX	eukaryotic translation initiation factor 1A, X-linked	1964
51146_at	0.478	GFRA1	AA203365	GFRA1 /// PIGV	GDNF family receptor alpha 1 /// phosphatidylinositol glycan anchor biosynthesis, class V	2674 /// 55650
225722_at	0.478	FAM78B	BF246937	FAM78B	Family with sequence similarity 78, member B	149297
232146_at	0.478	NDUFC1	AK023115	NDUFC1	NADH dehydrogenase (ubiquinone) 1, subcomplex unknown, 1, 6kDa	4717
213379_at	0.478	COQ2	AF091086	COQ2	coenzyme Q2 homolog, prenyltransferase (yeast)	27235
215923_s_at	0.478	PSD4	AK023421	PSD4	pleckstrin and Sec7 domain containing 4	23550
207614_s_at	0.478	CUL1	NM_003592	CUL1	cullin 1	8454
235275_at	0.478	OXCT2	AA610122	OXCT2	3-oxoacid CoA transferase 2	64064
217317_s_at	0.478	HERC2P2	AB002391	HERC2P2 /// LOC440248 /// LOC653717	hect domain and RLD 2 pseudogene 2 /// hypothetical LOC440248 /// similar to hect domain and RLD 2	400322 /// 440248 /// 653717
219627_at	0.478	ZNF767	NM_024910	ZNF767	zinc finger family member 767	79970
202236_s_at	0.478	SLC16A1	NM_003051	SLC16A1	solute carrier family 16, member 1 (monocarboxylic acid transporter 1)	6566
200754_x_at	0.479	SFRS2	NM_003016	SFRS2	splicing factor, arginine/serine-rich 2	6427
232231_at	0.479	RUNX2	AL353944	RUNX2	runt-related transcription factor 2	860
236191_at	0.479	CD38	T81422	CD38	CD38 molecule	952
238435_at	0.479	CA5BL	AA521288	CA5BL	carbonic anhydrase VB-like	340591
205930_at	0.479	GTF2E1	NM_005513	GTF2E1	general transcription factor IIE, polypeptide 1, alpha 56kDa	2960
225841_at	0.48	C1orf59	BE502436	C1orf59	chromosome 1 open reading frame 59	113802
208863_s_at	0.48	SFRS1	M72709	SFRS1	splicing factor, arginine/serine-rich 1 (splicing factor 2, alternate splicing factor)	6426
207764_s_at	0.48	HIPK3	NM_005734	HIPK3	homeodomain interacting protein kinase 3	10114
229533_x_at	0.48	ZNF680	AI963028	ZNF680	zinc finger protein 680	340252
212043_at	0.48	TGOLN2	W72053	TGOLN2	trans-golgi network protein 2	10618
231901_at	0.48	C19orf52	AL521284	C19orf52	chromosome 19 open reading frame 52	90580
218789_s_at	0.48	C11orf71	NM_019021	C11orf71	chromosome 11 open reading frame 71	54494
225985_at	0.48	PRKAA1	AI935917	PRKAA1	protein kinase, AMP-activated, alpha 1 catalytic subunit	5562
202250_s_at	0.48	WDR42A	NM_015726	WDR42A	WD repeat domain 42A	50717
229828_at	0.48		AL044007	---	---	---
203064_s_at	0.481	FOXK2	NM_004514	FOXK2	forkhead box K2	3607
203503_s_at	0.481	PEX14	NM_004565	PEX14	peroxisomal biogenesis factor 14	5195
235191_at	0.481		BE780373	---	---	---
204950_at	0.481	CARD8	NM_014959	CARD8	caspase recruitment domain family, member 8	22900
236194_at	0.481		AI627803	---	Transcribed locus, weakly similar to XP_850647.1 PREDICTED: similar to LINE-1 reverse transcriptase homolog [Canis familiaris]	---
229984_at	0.481	DTWD1	AI971519	DTWD1	DTW domain containing 1	56986
203017_s_at	0.481	SSX2IP	R52678	SSX2IP	synovial sarcoma, X breakpoint 2 interacting protein	117178
205875_s_at	0.482	TREX1	NM_016381	TREX1	three prime repair exonuclease 1	11277
209431_s_at	0.482	ZNF278	AF254083	ZNF278	zinc finger protein 278	23598
208119_s_at	0.482	ZNF93	NM_031218	ZNF93	zinc finger protein 93 /// zinc finger protein 93	81931
225593_at	0.482	LSM10	AL542359	LSM10	LSM10, U7 small nuclear RNA associated	84967
223220_s_at	0.482	PARP9	AF307338	PARP9	poly (ADP-ribose) polymerase family, member 9	83666
205771_s_at	0.482	AKAP7	AL137063	AKAP7	A kinase (PRKA) anchor protein 7	9465
201414_s_at	0.483	NAP1L4	NM_005969	NAP1L4	nucleosome assembly protein 1-like 4	4676
202349_at	0.483	TOR1A	NM_000113	TOR1A	torsin family 1, member A (torsin A)	1861
208877_at	0.483	PAK2	W74494	PAK2	p21 (CDKN1A)-activated kinase 2	5062
203044_at	0.483	CHSY1	NM_014918	CHSY1	carbohydrate (chondroitin) synthase 1	22856
203495_at	0.484	LRRC14	NM_014665	LRRC14	leucine rich repeat containing 14	9684
204275_at	0.485	SOLH	AI796687	SOLH	small optic lobes homolog (Drosophila)	6650
202519_at	0.485	MLXIP	NM_014938	MLXIP	MLX interacting protein	22877
242565_x_at	0.485	C21orf57	AI146751	C21orf57	Chromosome 21 open reading frame 57	54059
226224_at	0.485	FOXK2	AI798846	FOXK2	forkhead box K2	3607
201701_s_at	0.485	PGRMC2	NM_006320	PGRMC2	progesterone receptor membrane component 2	10424
235093_at	0.486		BE564430	---	Transcribed locus, weakly similar to NP_055301.1 neuronal thread protein AD7c-NTP [Homo sapiens]	---
212408_at	0.486	TOR1AIP1	AK023204	TOR1AIP1	torsin A interacting protein 1	26092
203774_at	0.486	MTR	NM_000254	MTR	5-methyltetrahydrofolate-homocysteine methyltransferase	4548
226895_at	0.486	NFIC	AW134798	NFIC	Nuclear factor I/C (CCAAT-binding transcription factor)	4782
223176_at	0.486	KCTD20	BC003697	KCTD20	potassium channel tetramerisation domain containing 20	222658
225712_at	0.486	GEMIN5	AW024563	GEMIN5	gem (nuclear organelle) associated protein 5	25929
224862_at	0.486	GNAQ	BF969428	GNAQ	Guanine nucleotide binding protein (G protein), q polypeptide	2776
228324_at	0.486	C9orf41	BF031819	C9orf41	chromosome 9 open reading frame 41	138199
225421_at	0.487	ACY1L2	AI654133	ACY1L2	aminoacylase 1-like 2	135293
218762_at	0.487	ZNF574	NM_022752	ZNF574	zinc finger protein 574	64763
227527_at	0.487	MLL2	AI394529	MLL2	myeloid/lymphoid or mixed-lineage leukemia 2	8085
206554_x_at	0.487	SETMAR	NM_006515	SETMAR	SET domain and mariner transposase fusion gene	6419
226012_at	0.487	ANKRD11	AI686514	ANKRD11	ankyrin repeat domain 11	29123
1555390_at	0.487	C14orf21	BC025332	C14orf21	chromosome 14 open reading frame 21	161424
202715_at	0.487	CAD	NM_004341	CAD /// ARHGEF5 /// LOC653691	carbamoyl-phosphate synthetase 2, aspartate transcarbamylase, and dihydroorotase /// Rho guanine nucleotide exchange factor (GEF) 5 /// FLJ40722-like	653691 /// 790 /// 7984
204497_at	0.487	ADCY9	AB011092	ADCY9	adenylate cyclase 9	115
228397_at	0.487	TUG1	AW082208	TUG1	taurine upregulated gene 1	55000
203869_at	0.487	USP46	AK024318	USP46	ubiquitin specific peptidase 46	64854
227435_at	0.487	KIAA2018	AI962192	KIAA2018	KIAA2018	205717
226194_at	0.488	C13orf8	BC004820	C13orf8	chromosome 13 open reading frame 8	283489
233214_at	0.488	KLHL23	AK021962	KLHL23	Kelch-like 23 (Drosophila)	151230
223728_at	0.488	MGC16385	BC005105	MGC16385	hypothetical protein MGC16385	92806
225323_at	0.488	CC2D1B	AW514783	CC2D1B	coiled-coil and C2 domain containing 1B	200014
232566_at	0.488	NOL6	AK026258	NOL6	nucleolar protein family 6 (RNA-associated)	65083
226641_at	0.488	ANKRD44	AU157224	ANKRD44	Ankyrin repeat domain 44	91526
212115_at	0.488	C16orf34	AK023154	C16orf34	chromosome 16 open reading frame 34	90861
215695_s_at	0.488	GYG2	U94357	GYG2	glycogenin 2	8908
243470_at	0.488	ITFG1	AW206536	ITFG1	Integrin alpha FG-GAP repeat containing 1	81533
222623_s_at	0.489	ZNF639	BF001614	ZNF639	zinc finger protein 639	51193
204108_at	0.489	NFYA	AL031778	NFYA	nuclear transcription factor Y, alpha	4800
214123_s_at	0.49	C4orf10	AI126492	C4orf10	chromosome 4 open reading frame 10	317648
240016_at	0.49	SENP6	AW273732	SENP6	SUMO1/sentrin specific peptidase 6	26054
221855_at	0.49	LOC644096	N31716	LOC644096	hypothetical protein LOC644096	644096
222633_at	0.49	TBL1XR1	AF268193	TBL1XR1	transducin (beta)-like 1X-linked receptor 1	79718
202079_s_at	0.49	TRAK1	AI633774	TRAK1	trafficking protein, kinesin binding 1	22906
242854_x_at	0.49	DLEU2	AW340891	DLEU2	deleted in lymphocytic leukemia, 2	8847
208669_s_at	0.49	CRI1	AF109873	CRI1	CREBBP/EP300 inhibitor 1	23741
204494_s_at	0.491	C15orf39	AW516789	C15orf39	chromosome 15 open reading frame 39	56905
229492_at	0.491	VANGL1	R85437	VANGL1	vang-like 1 (van gogh, Drosophila)	81839
209900_s_at	0.491	SLC16A1	AL162079	SLC16A1	solute carrier family 16, member 1 (monocarboxylic acid transporter 1)	6566
213901_x_at	0.491	RBM9	AW149379	RBM9	RNA binding motif protein 9	23543
206260_at	0.491	TGM4	NM_003241	TGM4	transglutaminase 4 (prostate)	7047
239412_at	0.491	IRF5	BF223643	IRF5	interferon regulatory factor 5	3663
212914_at	0.491	CBX7	AV648364	CBX7	chromobox homolog 7	23492
236834_at	0.491	SCFD2	AI025103	SCFD2	sec1 family domain containing 2	152579
1554472_a_at	0.491	PHF20L1	BC015211	PHF20L1	PHD finger protein 20-like 1	51105
239699_s_at	0.491	PMS2L5	AW195920	PMS2L5	postmeiotic segregation increased 2-like 5	5383
225311_at	0.491	IVD	AA081349	IVD	isovaleryl Coenzyme A dehydrogenase	3712
222714_s_at	0.491	LACTB2	BC000878	LACTB2	lactamase, beta 2	51110
217419_x_at	0.492	AGRIN	AK021586	AGRIN	agrin	375790
201220_x_at	0.492	CTBP2	NM_001329	CTBP2	C-terminal binding protein 2	1488
202664_at	0.492	WASPIP	AW058622	WASPIP	Wiskott-Aldrich syndrome protein interacting protein	7456
219339_s_at	0.492	EHMT1	NM_024757	EHMT1	euchromatic histone-lysine N-methyltransferase 1	79813
223358_s_at	0.493		AW269834	---	CDNA FLJ33024 fis, clone THYMU1000532, moderately similar to HIGH-AFFINITY CAMP-SPECIFIC 3',5'-CYCLIC PHOSPHODIESTERASE (EC 3.1.4.17)	---
1555516_at	0.493	FOXP2	BC018016	FOXP2	forkhead box P2	93986
1557754_at	0.494	LOC401068	BC028186	LOC401068	hypothetical gene supported by BC028186	401068
200033_at	0.494	DDX5	NM_004396	DDX5	DEAD (Asp-Glu-Ala-Asp) box polypeptide 5 /// DEAD (Asp-Glu-Ala-Asp) box polypeptide 5	1655
214882_s_at	0.494	SFRS2	BG254869	SFRS2	splicing factor, arginine/serine-rich 2	6427
239441_at	0.494		AI359527	---	---	---
228008_at	0.494	C19orf6	AI972511	C19orf6	Chromosome 19 open reading frame 6	91304
57739_at	0.494	DND1	AI949010	DND1	dead end homolog 1 (zebrafish)	373863
224998_at	0.494	CMTM4	AK000855	CMTM4	CKLF-like MARVEL transmembrane domain containing 4	146223
228363_at	0.494	BIRC4	BF109251	BIRC4	baculoviral IAP repeat-containing 4	331
241693_at	0.494	OSBPL1A	BF246603	OSBPL1A	Oxysterol binding protein-like 1A	114876
204156_at	0.494	KIAA0999	AA044154	KIAA0999	KIAA0999 protein	23387
221937_at	0.494		AI472320	---	CDNA FLJ34482 fis, clone HLUNG2004067	---
225905_s_at	0.495	ST3GAL3	AL521680	ST3GAL3	ST3 beta-galactoside alpha-2,3-sialyltransferase 3	6487
224486_s_at	0.495	C15orf41	BC006254	C15orf41	chromosome 15 open reading frame 41 /// chromosome 15 open reading frame 41	84529
228277_at	0.495	FBXL19	AL137589	FBXL19	F-box and leucine-rich repeat protein 19	54620
224465_s_at	0.495	WIBG	BC006135	WIBG	within bgcn homolog (Drosophila) /// within bgcn homolog (Drosophila)	84305
235427_at	0.495		AA418074	---	Transcribed locus	---
226945_at	0.495	RHBDD1	AI356895	RHBDD1	rhomboid domain containing 1	84236
212418_at	0.495	ELF1	M82882	ELF1	E74-like factor 1 (ets domain transcription factor)	1997
227087_at	0.495		AA126419	---	CDNA FLJ34214 fis, clone FCBBF3021807	---
213302_at	0.496	PFAS	AL044326	PFAS	phosphoribosylformylglycinamidine synthase (FGAR amidotransferase)	5198
223042_s_at	0.496	FUNDC2	BC000255	FUNDC2	FUN14 domain containing 2	65991
225647_s_at	0.496	CTSC	AI246687	CTSC	cathepsin C	1075
229269_x_at	0.497	SSBP4	AA847828	SSBP4	single stranded DNA binding protein 4	170463
225440_at	0.497	AGPAT3	BE737251	AGPAT3 /// LOC653101	1-acylglycerol-3-phosphate O-acyltransferase 3 /// similar to 1-acylglycerol-3-phosphate O-acyltransferase 3	56894 /// 653101
1555474_at	0.497	TTLL3	BC009479	TTLL3	tubulin tyrosine ligase-like family, member 3	26140
212252_at	0.497	CAMKK2	AA181179	CAMKK2	calcium/calmodulin-dependent protein kinase kinase 2, beta	10645
242052_at	0.497	BICD1	AW979272	BICD1	Bicaudal D homolog 1 (Drosophila)	636
211810_s_at	0.497	GALC	D25284	GALC	galactosylceramidase	2581
229235_at	0.498	NFATC2IP	AI983432	NFATC2IP	Nuclear factor of activated T-cells, cytoplasmic, calcineurin-dependent 2 interacting protein	84901
210128_s_at	0.498	LTB4R	U41070	LTB4R	leukotriene B4 receptor	1241
225715_at	0.498	KIAA1303	AB037724	KIAA1303	raptor	57521
203481_at	0.499	C10orf6	AI655902	C10orf6	chromosome 10 open reading frame 6	55719
201081_s_at	0.499	PIP5K2B	NM_003559	PIP5K2B	phosphatidylinositol-4-phosphate 5-kinase, type II, beta	8396
238041_at	0.499	TCF12	AA151712	TCF12	Transcription factor 12 (HTF4, helix-loop-helix transcription factors 4)	6938
202417_at	0.499	KEAP1	NM_012289	KEAP1	kelch-like ECH-associated protein 1	9817
37254_at	0.499	ZNF133	U09366	ZNF133	zinc finger protein 133	7692
49329_at	0.5	KLHL22	N38751	KLHL22	kelch-like 22 (Drosophila)	84861
208077_at	0.5	C9orf38	NM_014126	C9orf38	chromosome 9 open reading frame 38	29044
204498_s_at	0.5	ADCY9	NM_001116	ADCY9	adenylate cyclase 9	115
224688_at	0.5	C7orf42	BE962299	C7orf42	chromosome 7 open reading frame 42	55069
