# Supplementary material for: Divergence of canonical danger signals: The genome-level expression patterns of human mononuclear cells subjected to heat shock or lipopolysaccharide
Source: BMC Immunol. 2008 May 30;9:24. doi: 10.1186/1471-2172-9-24 (PMC2430197; doi:10.1186/1471-2172-9-24)
Supplement: Additional file 3 — merged uregulated lps network.xls, list of genes corresponding to two merged, upregulated networks in response to LPS alone and shown in Figure 3. [file 1471-2172-9-24-S3.xls]

� 2000-2007 Ingenuity Systems, Inc. All rights reserved.
Name	Synonyms	Description	Affymetrix	Location	Family	Drugs	Entrez Gene ID for Human	Entrez Gene ID for Mouse	Entrez Gene ID for Rat
ABTB2	AW539457, Cca3, DKFZP586C1619	ankyrin repeat and BTB (POZ) domain containing 2	213497_at	Unknown	other		25841	99382	171440
AXUD1	4931429D10Rik, Axud1_predicted, DKFZp566F164, FAM130B, TAIP-3, URAX1	AXIN1 up-regulated 1	225557_at	Nucleus	other		64651	215418	363165
BTG3	ANA, MGC8928, TOB5, TOB55, TOFA	BTG family, member 3	205548_s_at	Nucleus	other		10950	12228	54230
CCRL2	1810047I05Rik, ALPHA HELIX COILED-COIL ROD HOMOLOG (HUMAN), CCR11, Ccrl2_predicted, CHEMOKINE RECEPTOR X, CKRX, Cmkbr1l2, CRAM-A, CRAM-B, E01, HCR, L-CCR, LPS-Inducible C-C Chemokine Receptor Related, MGC116710	chemokine (C-C motif) receptor-like 2	211434_s_at	Plasma Membrane	G-protein coupled receptor		9034	54199	316019
CD80	B7, B7-1, B7.1, Cd28l, CD28LG, CD28LG1, CD80 Antigen, LAB7, Ly-53, MIC17, TS/A-1	CD80 molecule	1554519_at	Plasma Membrane	transmembrane receptor	abatacept	941	12519	25408
CHST2	AI428561, AW121776, C130041E03RIK, C6ST, Carbohydrate sulfotransferase 2, Chst2_predicted, Chts2, GlcNAc6ST, GLCNAC6ST1, Gn6st, GST-2	carbohydrate (N-acetylglucosamine-6-O) sulfotransferase 2	203921_at	Cytoplasm	enzyme		9435	54371	367145
CLIP2	B230327O20, CLIP, CLIP-115, Clip1, CYLN2, KIAA0291, MGC11333, mKIAA0291, WBSCR4, WSCR4	CAP-GLY domain containing linker protein 2	211031_s_at	Cytoplasm	transcription regulator		7461	269713	29264
CTSC	AI047818, CATC, CATHEPSIN C, CPPI, DPP-I, DPP1, HMS, JP, JPD, PALS, PLS, Preprodipeptidyl Peptidase1	cathepsin C	225646_at	Cytoplasm	peptidase		1075	13032	25423
DDX58	6430573D20Rik, C330021E21, Ddx58_predicted, DKFZp434J1111, DKFZp686N19181, FLJ13599, RIG-I, RNA HELICASE	DEAD (Asp-Glu-Ala-Asp) box polypeptide 58	222793_at	Cytoplasm	enzyme		23586	230073	297989
EHD1	AA409636, FLJ42622, FLJ44618, H-PAST, HPAST1, Mpast1, PAST, PAST1, RGD1306960, RME-1	EH-domain containing 1	209037_s_at	Cytoplasm	other		10938	13660	293692
EXT1	AA409028, Exostoses (multiple) 1, EXT, LOC299907, ttv	exostoses (multiple) 1	215206_at	Cytoplasm	enzyme		2131	14042	299907
G0S2	AI255151, AV006465, G0/G1 switch gene 2, G0s2-like, GOS2, MGC151415, MGC151417, RP1-28O10.2	G0/G1switch 2	213524_s_at	Unknown	other		50486	14373	289388
GBP2 (includes EG:2634)	5830475C06, Gbp1, GBP2, Mag-1, MGC124334, MGC93208, Mpa-1	guanylate binding protein 2, interferon-inducible	242907_at	Cytoplasm	enzyme		2634	14468
GFPT2	AI480523, FLJ10380, GFAT2, MGC112555	glutamine-fructose-6-phosphate transaminase 2	205100_at	Unknown	enzyme		9945	14584	360518
HIVEP1	At-bp2, CIRIP, Cryabp1, CRYBP1, HIV TYPE I ENHANCER BINDING PROTEIN 1, MBP-1, PRDII-BF1, ZNF40	human immunodeficiency virus type I enhancer binding protein 1	1560485_at	Nucleus	transcription regulator		3096	110521	117140
ICOSLG	AU044799, B7 homolog 2, B7-H2, B7-related protein-1, B7h, B7RP-1, BG071784, CD275, GI50, GL50, GL50-B, ICOS-L, Icosl, KIAA0653, LICOS, Ly115l, mKIAA0653, RGD1562791_predicted	inducible T-cell co-stimulator ligand	228976_at	Plasma Membrane	other		23308	50723	499415
IFI44	A430056A10Rik, AW261460, INTERFERON INDUCED PROTEIN 44, MTAP44, p44	interferon-induced protein 44	214453_s_at	Cytoplasm	other		10561	99899	310969
IFIT1	2010002M12Rik, AW412491, G10P1, GARG-16, IFI-56, IFI56-K, Ifit1_predicted, IFN STIMULATED GENE 56, IFN/TETRA1, IFN56K, IFNAI1, INTERFERON INDUCIBLE 56KD PROTEIN, INTERFERON INDUCIBLE PROTEIN, ISG56, p56, RNM561	interferon-induced protein with tetratricopeptide repeats 1	203153_at	Cytoplasm	other		3434	112419	294090
IFIT3	CIG-41, CIG-49, GARG-49, IFI-60K, Ifi49, IFI60, IFIT4, IRG2, ISG-561, ISG60, MGC107331, MGC94037, RIG-G	interferon-induced protein with tetratricopeptide repeats 3	204747_at	Cytoplasm	other		3437	15959	309526
IL-1R	Il1 receptor			Unknown	group
IL18R1	CDw218a, IL-18R, IL18R ALPHA, Il18r1_predicted, IL18RA, IL1R5, IL1RRP, IL1RRP1	interleukin 18 receptor 1	206618_at	Plasma Membrane	transmembrane receptor		8809	16182	301365
IL18RAP	ACPL, CDw218b, Il18acpl, IL18R BETA, IL18RB, IL1R7, MGC120589, MGC120590	interleukin 18 receptor accessory protein	207072_at	Plasma Membrane	transmembrane receptor		8807	16174	373540
IL1B	IL-1, IL1-BETA, IL1F2	interleukin 1, beta	39402_at	Extracellular Space	cytokine	IL-1 trap	3553	16176	24494
IL32	IL-32alpha, IL-32beta, IL-32delta, IL-32gamma, Natural killer cell transcript 4, NK CELL TRANSCRIPT 4, NK4, TAIF, TAIFa, TAIFb, TAIFc, TAIFd	interleukin 32	203828_s_at	Extracellular Space	other		9235
IRAK				Unknown	group
IRAK2	6330415L08Rik, AI649099, MGC102586, MGC150550	interleukin-1 receptor-associated kinase 2	231779_at	Plasma Membrane	kinase		3656	108960	362418
IRF7	IRF-7H, IRF7A, MGC125013	interferon regulatory factor 7	208436_s_at	Nucleus	transcription regulator		3665	54123	293624
ISG15	15kDa, G1P2, G1p2_predicted, Gip2, HUMIFN15K, IFI15, IFN-INDUCIBLE PROTEIN 15 KD, IFN15/17, IGI15, INTERFERON-INDUCED 17-KDA PROTEIN, IP17, Irfp, Isg15/17, MGC103144, MGC130321, UCRP	ISG15 ubiquitin-like modifier	205483_s_at	Extracellular Space	other		9636	53606	298693
KYNU	4432411A05Rik, l-kynurenine hydrolase	kynureninase (L-kynurenine hydrolase)	210662_at	Cytoplasm	enzyme		8942	70789	116682
LAMP3	1200002D17Rik, CD208, DC-LAMP, LAMP, LIMP1, TSC403	lysosomal-associated membrane protein 3	205569_at	Plasma Membrane	other		27074	239739	303801
LSS	2,3-OXIDOSQUALENE-LANOSTEROL CYCLASE, 2810025N20Rik, BC029082, D10Ertd116e, MGC27893, OSC	lanosterol synthase (2,3-oxidosqualene-lanosterol cyclase)	211018_at	Cytoplasm	enzyme		4047	16987	81681
NFAT5	AI225870, B130038B15RIK, CAG-8, CAG80, KIAA0827, mKIAA0827, Nfat, Nfat5_predicted, NFATC5, NFATL1, NFATZ, OREBP, TONE-BP	nuclear factor of activated T-cells 5, tonicity-responsive	215092_s_at	Nucleus	transcription regulator		10725	54446	307820
NFKBIE (includes EG:4794)	I-KAPPA-B EPSILON, IKBE, MGC72568, Nfkbie, Slc35b2	nuclear factor of kappa light polypeptide gene enhancer in B-cells inhibitor, epsilon	203927_at	Nucleus	transcription regulator		4794	18037	316241
NFKBIZ	AA408868, FLJ30225, FLJ34463, I kappa B zeta, IKBZ, INAP, MAIL, Nfkbiz_predicted, RGD1310834	nuclear factor of kappa light polypeptide gene enhancer in B-cells inhibitor, zeta	223217_s_at	Nucleus	transcription regulator		64332	80859	304005
NINJ1	AU024536, NIN1, NINJURIN, NINJURIN 1	ninjurin 1	203045_at	Plasma Membrane	other		4814	18081	25338
OAS2	2'5' OLIGOADENYLATE SYNTHETASE2, MGC78578, Oasl11, P69	2'-5'-oligoadenylate synthetase 2, 69/71kDa	204972_at	Cytoplasm	enzyme		4939	246728	363938
OAS3 (includes EG:4940)	2',5'-OAS, MGC133260, Oas3, Oasl10, p100	2'-5'-oligoadenylate synthetase 3, 100kDa	218400_at	Cytoplasm	enzyme		4940	246727
OASL	7530414C13Rik, Oasl1, oasl9, p59OASL, TRIP14	2'-5'-oligoadenylate synthetase-like	210797_s_at	Unknown	enzyme		8638	231655	304545
OPTN	4930441O07Rik, FIP2, GLC1E, HIP7, HYPL, NEMO RELATED PROTEIN, NRP, OPTINEURIN, TFIIIA-INTP	optineurin	202074_s_at	Cytoplasm	other		10133	71648	246294
PARP9	AW214463, Bagl, BAL, BAL1, BC003281, DKFZp666B0810, DKFZp686M15238, FLJ26637, FLJ41418, MGC156739, MGC7868, MGC:7868, Parp9_predicted, RGD1307534	poly (ADP-ribose) polymerase family, member 9	223220_s_at	Nucleus	other		83666	80285	303905
PDE4B	DKFZp686F2182, DPDE4, dunce, MGC126529, MGC93193, PDE4/IVb, Pde4B1, Pde4B2, Pde4B3, Pde4B4, PDE4B5, PDEIVB, R74983, TCRB	phosphodiesterase 4B, cAMP-specific (phosphodiesterase E4 dunce homolog, Drosophila)	203708_at	Cytoplasm	enzyme	dyphylline, nitroglycerin, arofylline, tetomilast, L 869298, aminophylline, anagrelide, cilomilast, milrinone, rolipram, dipyridamole, L-826,141, roflumilast, tolbutamide, theophylline, pentoxifylline, caffeine	5142	18578	24626
peptidase	protease			Unknown	group
PHLDA1	DT1P1B11, MGC131738, PHRIP, PQ-RICH PROTEIN, Proline- and glutamine-rich protein, Tdag, TDAG51	pleckstrin homology-like domain, family A, member 1	225842_at	Cytoplasm	other		22822	21664	29380
PIM3	BC026639, Kid1, MGC27707, MGC37517	pim-3 oncogene	224739_at	Unknown	kinase		415116	223775	64534
PLA2G7	LDL-PLA2, Lyso-Paf Acetyltransferase, MGC95107, PAF ACETYLHYDROLASE, PAF-AH, PAFAH MP, Plasma paf-ah, R75400	phospholipase A2, group VII (platelet-activating factor acetylhydrolase, plasma)	206214_at	Extracellular Space	enzyme	darapladib	7941	27226	301265
PLSCR1	MGC93252, MmTRA1a, MMTRA1B, NOR1, PL scramblase 1, TRA1, Tras1, Tras2	phospholipid scramblase 1	241916_at	Plasma Membrane	enzyme		5359	22038	117540
PPARGC1B	4631412G21Rik, PERC, PGC-1(beta), PGC1B, PGC1beta	peroxisome proliferator-activated receptor gamma, coactivator 1 beta	1553639_a_at	Nucleus	transcription regulator		133522	170826	291567
PRKAC	PKA C, PKA C subunit			Unknown	group
PSCDBP	A130053M09RIK, AI462064, B3-1, C80816, CASP, Cbp, CYBR, CYTIP, HE, tamalin	pleckstrin homology, Sec7 and coiled-coil domains, binding protein	209606_at	Cytoplasm	other		9595	227929	311047
QKI (includes EG:9444)	1500005P18, DKFZp586I0923, Hqk, l(17)-1Wis, l17Wis1, LOC499022, QK, QK1, QK3, QKI	quaking homolog, KH domain RNA binding (mouse)	1569854_at	Nucleus	other		9444	19317	499022
RFTN1	2310015N21Rik, AI853526, FLJ23866, KIAA0084, MGC141678, MGC44480, MIG2, PIB10, PIG9, RAFTLIN, RGD1563347_predicted	raftlin, lipid raft linker 1	212646_at	Plasma Membrane	other		23180	76438	501095
SERPINB9	BB283241, CAP-3, MGC94010, ovalbumin, p19, PI-9, SPI6	serpin peptidase inhibitor, clade B (ovalbumin), member 9	209723_at	Cytoplasm	other		5272	20723	361241
SLC11A2	DCT1, DMT1, Dmt1 (containing IRE), FLJ37416, mk, NRAMP2, van	solute carrier family 11 (proton-coupled divalent metal ion transporters), member 2	203124_s_at	Plasma Membrane	transporter		4891	18174	25715
SNN	2810407J07Rik, AI848521, AW547286, MGC107297	stannin	218032_at	Plasma Membrane	other		8303	20621	29140
SPSB1	1110014L01Rik, 4930422J18Rik, AI596360, AI854583, MGC102221, RGD1309319, Spsb1_predicted, SSB-1	splA/ryanodine receptor domain and SOCS box containing 1	226075_at	Cytoplasm	other		80176	74646	313722
SPTA1	AF093576, AI451697, ALPHA1 SPECTRIN, EL2, Erythroid Alpha-Spectrin, HA, Spectrin alpha 1, Sph, Spna1, SPTA	spectrin, alpha, erythrocytic 1 (elliptocytosis 2)	206937_at	Cytoplasm	other		6708	20739	289257
SQSTM1	A170, OSF-6, Osi, OSIL, Oxidative Stress Protein, p60, P62, p62B, PDB3, Pkc zeta interacting protein, STAP, Ubiquitin-binding protein a, ZIP, ZIP3	sequestosome 1	201471_s_at	Cytoplasm	transcription regulator		8878	18412	113894
TICAM2	B430113A10, MGC107370, MGC129876, MGC129877, Ticam2_predicted, TIRAP3, TIRP, TOLL-LIKE RECEPTOR ADAPTER MOLECULE 2, TRAM, Trif	toll-like receptor adaptor molecule 2	228234_at	Unknown	cytokine		353376	225471	364867
TMEM49	3110098I04RIK, 4930579A11Rik, AI787464, DKFZP566I133, ni-2, VMP1	transmembrane protein 49	231697_s_at	Plasma Membrane	other		81671	75909	192129
TNF	AT-TNF, DIF, Differentiation-induced Factor, MGC124630, MGC151434, RATTNF, TMTNF, TNF-ALPHA, TNFA, Tnfsf1a, TNFSF2	tumor necrosis factor (TNF superfamily, member 2)	207113_s_at	Extracellular Space	cytokine	adalimumab, etanercept, infliximab, CDP870, golimumab, thalidomide	7124	21926	24835
TNFAIP2	ABC transporter, B94, LOC299339, TNF ALPHA-INDUCED PROTEIN 2, tnfb94, Tnfip2, Tnp2	tumor necrosis factor, alpha-induced protein 2	202510_s_at	Extracellular Space	other		7127	21928	299339
TNFAIP8	AA987150, E130304C20Rik, GG2-1, MDC-3.13, NDED, SCC-S2, Ssc-2, Tnfaip8_predicted	tumor necrosis factor, alpha-induced protein 8	210260_s_at	Cytoplasm	other		25816	106869	307428
TNIP3	9030611K07Rik, ABIN-3, FLJ21162, LIND, MGC129495	TNFAIP3 interacting protein 3	220655_at	Unknown	other		79931	414084
TPST1	MGC125193, R75054	tyrosylprotein sulfotransferase 1	204140_at	Cytoplasm	enzyme		8460	22021	288617
UAP1	AA420407, AA437972, AgX, AGX-1, AGX-2, Antigen X, ESTM38, RGD1561967_predicted, SPAG2	UDP-N-acteylglucosamine pyrophosphorylase 1	209340_at	Nucleus	enzyme		6675	107652	498272
Ube3	E3, UBIQUITIN LIGASE, UBIQUITIN LIGASE E3			Unknown	group
UGCG	AU043821, C80537, CERAMIDE TRANSFERASE, CGLCT, Cgt, Epcs21, GCS, GLCCER SYNTHASE, GlcT-1, GLUCOSYLCERAMIDE SYNTHASE, Glucosylceramide Synthetase, UDP-glucose ceramide glucosyltransferase-like, Udp-glucose:ceramide glycosyltransferase, Ugcgl, Ugtr	UDP-glucose ceramide glucosyltransferase	204881_s_at	Cytoplasm	enzyme	N-butyldeoxygalactonojirimycin, N-butyldeoxynojirimycin	7357	22234	83626
VSNL1	HLP3, HPCAL3, HUVISL1, MGC105475, Neural Visin Like Protein1, Nvp1, Ratnvp1, VILIP, VILIP-1, Vnsl1	visinin-like 1	203798_s_at	Cytoplasm	other		7447	26950	24877
WTAP	2810408K05Rik, 9430038B09RIK, DKFZp686F20131, KIAA0105, MGC3925, RGD1563824_predicted	Wilms tumor 1 associated protein	229630_s_at	Nucleus	other		9589	60532	499020
ZC3H12A	BC036563, dJ423B22.1, FLJ23231, MCPIP, MGC156729, MGC41320, RGD1306776, RP3-423B22.1, Zc3h12a_predicted	zinc finger CCCH-type containing 12A	218810_at	Unknown	other		80149	230738	313587
