# Supplementary material for: Divergence of canonical danger signals: The genome-level expression patterns of human mononuclear cells subjected to heat shock or lipopolysaccharide
Source: BMC Immunol. 2008 May 30;9:24. doi: 10.1186/1471-2172-9-24 (PMC2430197; doi:10.1186/1471-2172-9-24)
Supplement: Additional file 5 — merged upregulated heat shock network.xls, list of genes corresponding to two merged, upregulated networks in response to heat shock alone and shown in Figure 4. [file 1471-2172-9-24-S5.xls]

� 2000-2007 Ingenuity Systems, Inc. All rights reserved.
Name	Synonyms	Description	Affymetrix	Location	Family	Drugs	Entrez Gene ID for Human	Entrez Gene ID for Mouse	Entrez Gene ID for Rat
AKAP12	AI317366, AKAP12A, AKAP12B, AKAP12G, AKAP250, DKFZp686M0430, DKFZp686O0331, GRAVIN, Srcs5, SSECKS, Ssecks322, Tsga12	A kinase (PRKA) anchor protein (gravin) 12	231067_s_at	Cytoplasm	transporter		9590	83397	83425
ALAS1	5-AMINOLEVULINATE SYNTHASE, ALAS, ALAS3, ALASH, Delta Alas, Delta Aminolevulinate Synthase, MIG4	aminolevulinate, delta-, synthase 1	205633_s_at	Cytoplasm	enzyme		211	11655	65155
AMY1A	AMY1, AMY1B	amylase, alpha 1A (salivary)	208498_s_at	Extracellular Space	enzyme		276
ANXA1	ANNEXIN 1, ANNEXIN A1, ANX1, C430014K04RIK, Lc1, Lipocortin, LIPOCORTIN1, LPC1, P35	annexin A1	233011_at	Plasma Membrane	other		301	16952	25380
BTG1	AW546738	B-cell translocation gene 1, anti-proliferative	243509_at	Nucleus	transcription regulator		694	12226	29618
CCT2	99D8.1, CCT-beta, CCTB, chaperonin containing TCP1, subunit 2 (beta), Chaperonin subunit 2, MGC142074, MGC142076, MGC94480, PRO1633, TCP-1-beta	chaperonin containing TCP1, subunit 2 (beta)	201946_s_at	Cytoplasm	kinase		10576	12461	299809
CCT5	CCT-epsilon, CCTE, Chaperonin subunit 5, KIAA0098, mKIAA0098, Similar to cct epsilon subunit, T-complex protein 1 epsilon, T-complex protein 1 epsilon subunit, TCP-1-epsilon	chaperonin containing TCP1, subunit 5 (epsilon)	229068_at	Cytoplasm	other		22948	12465	294864
CCT6A	CCT-zeta, CCT-zeta-1, CCT6, Cctz, Cctz-1, HTR3, MGC125121, MGC126214, MGC126215, MoDP-2, TCP-1-zeta, TCP20, TCPZ, TTCP20	chaperonin containing TCP1, subunit 6A (zeta 1)	201326_at	Cytoplasm	other		908	12466	288620
CCT8	AI132397, Cct8_predicted, Cctq, Chaperonin subunit 8, D21S246, KIAA0002, T-COMPLEX PROTEIN 1, THETA SUBUNIT	chaperonin containing TCP1, subunit 8 (theta)	242380_at	Cytoplasm	enzyme		10694	12469	288305
CLU	AAG4, AI893575, APOJ, APOLIPOPROTEIN J, CLI, CLUSTERIN, COMPLEMENT CYTOLYSIS INHIBITOR, D14Ucla3, Gp80, KUB1, MGC24903, RATTRPM2B, SGP-2, SP-40, Sugp-2, Sulfated glycoprotein 2, TRMP2, TRPM-2, TRPM2B, Trpmb	clusterin	208791_at	Extracellular Space	other		1191	12759	24854
CSNK1D	1200006A05Rik, AA409348, Ck1 delta, D930010H05RIK, HCKID	casein kinase 1, delta	208774_at	Cytoplasm	kinase		1453	104318	64462
CSRP2	AW551867, CRP2, LMO5, SmLIM, Smooth Muscle Cell Lim	cysteine and glycine-rich protein 2	207030_s_at	Nucleus	other		1466	13008	29317
DAPK1	2310039H24Rik, 2810425C21Rik, AI642003, D13Ucla1, DAP-Kinase, DAPK, Dapk1_predicted, DKFZp781I035	death-associated protein kinase 1	239162_at	Cytoplasm	kinase		1612	69635	306722
DBP	DABP, MGC105474	D site of albumin promoter (albumin D-box) binding protein	209782_s_at	Nucleus	transcription regulator		1628	13170	24309
DISC1	KIAA0457, SCZD9	disrupted in schizophrenia 1	244642_at	Cytoplasm	other		27185	244667	307940
DUSP5	Cpg21, DSP5, DUAL-SPECIFICITY PHOSPHATASE 5, DUAL-SPECIFICITY PROTEIN PHOSPHATASE, DUSP, Gm337, HVH3, VH3	dual specificity phosphatase 5	209457_at	Nucleus	phosphatase		1847	240672	171109
EDG2	5031439C20, AI326300, clone 4.9, ENDOTHELIAL DIFFERENTIATION LYSOPHOSPHATIDIC ACID G-PROTEIN-COUPLED RECEPTOR 2, Gpcr26, Kdt2, LPA receptor 1, LPA1, LPA1 RECEPTOR, LPA2, LPAR1, LYSOPHOSPHATIDIC ACID G-PROTEIN-COUPLED RECEPTOR, MGC105279, MGC29102, Mrec1.3, rec.1.3, vzg-1	endothelial differentiation, lysophosphatidic acid G-protein-coupled receptor, 2	232716_at	Plasma Membrane	G-protein coupled receptor		1902	14745	116744
FAM105B	BC087945, C79097, FLJ34884, LOC285695, LOC64038, Sertolin	family with sequence similarity 105, member B	229470_at	Cytoplasm	other		90268	432940	64038
FBLN5	A55, ARMD3, DANCE, EVEC, FIBULIN 5, FLJ90059, UP50	fibulin 5	203088_at	Extracellular Space	other		10516	23876	29158
FOXO1A	Afxh, AI876417, FKH1, FKHR, FKHR1, Forkhead, FOXO1A	forkhead box O1	232882_at	Nucleus	transcription regulator		2308	56458	84482
GAS1	AW554192, Growth arrest specific 1	growth arrest-specific 1	204457_s_at	Plasma Membrane	other		2619	14451	83818
GBP2	5830475C06, Gbp1, GBP2, Mag-1, MGC124334, MGC93208, Mpa-1	guanylate binding protein 2, interferon-inducible	242907_at	Cytoplasm	enzyme		2634	14468
GBP3	DKFZp686E0974, DKFZp686L15228, FLJ10961, RGD1561239_predicted	guanylate binding protein 3	223434_at	Cytoplasm	enzyme		2635		304267
GEM	AV020497, Gem_predicted, GTP BINDING PROTEIN OVEREXPRESSED IN SKELETAL MUSCLE, KIR, MGC26294, Rit	GTP binding protein overexpressed in skeletal muscle	204472_at	Plasma Membrane	enzyme		2669	14579	297902
HERPUD1	HERP, KIAA0025, Mif1, SUP	homocysteine-inducible, endoplasmic reticulum stress-inducible, ubiquitin-like domain member 1	217168_s_at	Cytoplasm	other		9709	64209	85430
HOXA5	HOX1, HOX1.3, HOX1C, MGC9376	homeobox A5	213844_at	Nucleus	transcription regulator		3202	15402	79241
HSP90AA1	86kDa, 89kDa, AL024080, AL024147, FLJ31884, Heat shock protein 1, alpha, HSP4, HSP86, Hsp86-1, HSP89, Hsp90, HSP90 ALPHA, HSP90A, HSP90N, HSPC1, HSPCA, HSPCAL1, HSPCAL4, HSPN, LAP2, MGC105293	heat shock protein 90kDa alpha (cytosolic), class A member 1	211968_s_at	Cytoplasm	other	17-dimethylaminoethylamino-17-demethoxygeldanamycin, IPI-504	3320	15519	299331
HSP90AB1	90kDa, AL022974, C81438, D6S182, FLJ26984, Hsp1beta, HSP84, Hsp84-1, HSP90, Hsp90 alpha, HSP90-BETA, HSP90B, HSPC2, HSPCB, MGC115780, MGC94263	heat shock protein 90kDa alpha (cytosolic), class B member 1	1557910_at	Cytoplasm	other	17-dimethylaminoethylamino-17-demethoxygeldanamycin, IPI-504	3326	15516	301252
HSPA1A	heat shock protein 1A, hsp68, HSP70, HSP70-1, HSP70-2, Hsp70-3, Hsp70.3, HSP70A, hsp70A1, HSP72, HSPA1, HSPA1B, Hspa2, IHSP70, p72	heat shock 70kDa protein 1A	200800_s_at	Cytoplasm	other		3303	193740	294254
HSPA1L	Hsc70t, Hsp70-3, HSP70-HOM, hum70t, MGC112562, MGC114222, MGC150263, MGC150264, Msh5	heat shock 70kDa protein 1-like	210189_at	Cytoplasm	other		3305	15482	24963
HSPA4	70kDa, AI317151, APG-2, HS24/P52, HSP110, HSP70, Hsp70RY, irp94, KIAA4025, MGC131852, mKIAA4025, RY	heat shock 70kDa protein 4	211016_x_at	Cytoplasm	other		3308	15525	266759
HSPA9B (includes EG:3313)	74kDa, CSA, GRP75, Hsc74, Hsp74, Hsp74a, Hspa9a, Hspa9a_predicted, HSPA9B, MGC4500, Mitochondrial stress-70 protein, Mortalin, MOT, Mot1, MOT2, mthsp70, MTHSP75, PBP74	heat shock 70kDa protein 9 (mortalin)	200690_at	Cytoplasm	other		3313	15526	291671
HSPB1	27kDa, ACTIN POLYMERIZATION INHIBITOR, CMT2F, DKFZp586P1322, heat shock protein 1, HMN2B, HS.76067, Hsb1, HSP25, HSP27, HSP28	heat shock 27kDa protein 1	201841_s_at	Cytoplasm	other		3315	15507	24471
IL10RA	AW553859, CDw210, CDW210A, HIL-10R, IL-10R1, IL10R, mIL-10R	interleukin 10 receptor, alpha	204912_at	Plasma Membrane	transmembrane receptor		3587	16154	117539
IL1B	IL-1, IL1-BETA, IL1F2	interleukin 1, beta	205067_at	Extracellular Space	cytokine	IL-1 trap	3553	16176	24494
IL8	3-10C, AMCF-I, b-ENAP, CXCL8, GCP-1, INTERLEUKIN-8, K60, LECT, LUCT, LYNAP, MDNCF, MONAP, Monocyte-derived neutrophil chemotactic factor, NAF, NAP-1, SCYB8, TSG-1	interleukin 8	211506_s_at	Extracellular Space	cytokine		3576
JUN	Activator protein 1, AP-1, C-JUN, JUNC, v-Jun	jun oncogene	201466_s_at	Nucleus	transcription regulator		3725	16476	24516
KIAA1377	AK129341, mKIAA1377, RGD1563556_predicted	KIAA1377	235956_at	Unknown	other		57562	234915	315409
LPL	Lipase, LIPD, LIPOPROTEIN LIPASE, Lipoprotein lipase 1, MGC137861, MGC93586	lipoprotein lipase	203549_s_at	Extracellular Space	enzyme	nicotinic acid, lovastatin/niacin	4023	16956	24539
MAP3K8	c-COT, COT, Cot/Tpl2, COT1, COT2, COT3, D17TPL2, EST, ESTF, FLJ10486, TPL-2	mitogen-activated protein kinase kinase kinase 8	205027_s_at	Cytoplasm	kinase		1326	26410	116596
MIB1	DIP-1, DKFZp686I0769, DKFZp761M1710, E430019M12Rik, FLJ90676, MGC129659, MGC129660, MGC18948, MIB, Mib1_predicted, mKIAA1323, ZZANK2, ZZZ6	mindbomb homolog 1 (Drosophila)	240446_at	Unknown	other		57534	225164	307594
NDEL1	2600006O07Rik, DKFZp451M0318, Endooligopeptidase, EOPA, MITAP1, NUDE2, NUDEL	nudE nuclear distribution gene E homolog (A. nidulans)-like 1	208093_s_at	Nucleus	other		81565	83431	170845
NFKBIZ	AA408868, FLJ30225, FLJ34463, I kappa B zeta, IKBZ, INAP, MAIL, Nfkbiz_predicted, RGD1310834	nuclear factor of kappa light polypeptide gene enhancer in B-cells inhibitor, zeta	223217_s_at	Nucleus	transcription regulator		64332	80859	304005
NKRF	9430034D17RIK, AW124770, C80287, ITBA4, NRF, RGD1563950_predicted	NF-kappaB repressing factor	205004_at	Nucleus	transcription regulator		55922	77286	298316
NR2F2	2700033K02RIK, 9430015G03Rik, Aporp1, ARP-1, Coup TFIIb, COUP-TF2, COUP-TFII, COUPTFB, EAR3, MGC117452, NF-E3, SVP40, Tcfcoup2, TFCOUP2	nuclear receptor subfamily 2, group F, member 2	209120_at	Nucleus	ligand-dependent nuclear receptor		7026	11819	113984
OXTR	OT-R, OTR1, OXYTOCIN RECEPTOR	oxytocin receptor	206825_at	Plasma Membrane	G-protein coupled receptor	TT-235	5021	18430	25342
PDCD6	ALG-2, AV299538, MA-3, MGC111017, MGC119050, MGC9123, Pdcd6_predicted, PEF1B, PS2	programmed cell death 6	81811_at	Cytoplasm	other		10016	18570	308061
PER2	FASPS, KIAA0347, mKIAA0347, MPER2, rPER2	period homolog 2 (Drosophila)	205251_at	Nucleus	other		8864	18627	63840
PHLDA1	DT1P1B11, MGC131738, PHRIP, PQ-RICH PROTEIN, Proline- and glutamine-rich protein, Tdag, TDAG51	pleckstrin homology-like domain, family A, member 1	225842_at	Cytoplasm	other		22822	21664	29380
PLK3	CNK, FNK, Polo-like kinase 3, PRK	polo-like kinase 3 (Drosophila)	215462_at	Nucleus	kinase		1263	12795	58936
PPP2R2A	2410004D02Rik, B/PR55, B55A, FLJ26613, MGC52248, mKIAA1541, PP2A, PP2A-B ALPHA, PR52A, PR55A	protein phosphatase 2 (formerly 2A), regulatory subunit B, alpha isoform	228013_at	Cytoplasm	phosphatase		5520	71978	117104
PRKACB	BETA-CATALYTIC SUBUNIT OF PKA, Cat Beta, DKFZp781I2452, MGC41879, MGC9320, Pka C beta2, PKA-C BETA, PKACB	protein kinase, cAMP-dependent, catalytic, beta	202742_s_at	Cytoplasm	kinase		5567	18749	293508
PRNP	+Prnp, AA960666, AI325101, ASCR, CD230, CJD, CTMPRP, GSS, MGC140197, MGC26679, Prion, PRION PROTEIN, PRIP, Prn, Prn-i, Prnpa, PRP, PrP(Sc), PrP27-30, PrP33-35C, PRPC, PrPSc, PRPTSE, Sinc	prion protein (p27-30) (Creutzfeldt-Jakob disease, Gerstmann-Strausler-Scheinker syndrome, fatal familial insomnia)	215707_s_at	Plasma Membrane	other		5621	19122	24686
RND3	2610017M01Rik, AI661404, ARHE, memB, Rho family GTPase 3, Rho8, RHOE	Rho family GTPase 3	212724_at	Cytoplasm	enzyme		390	74194	295588
ROCK1	1110055K06Rik, MGC131603, MGC43611, p160 ROCK-1, P160ROCK, Rho-associated protein kinase 1, Rock-I, ROCK2, ROK BETA	Rho-associated, coiled-coil containing protein kinase 1	216621_at	Cytoplasm	kinase		6093	19877	81762
RRAD	RAD, RAD1, RAS ASSOCIATED WITH DIABETES, REM3	Ras-related associated with diabetes	204803_s_at	Cytoplasm	enzyme		6236	56437	83521
S100A10	42C, AA409961, AL024248, Annexin2 Light Chain, ANX2L, ANX2LG, CAL12, CAL1L, Calpactin, Calpactin i light chain, Calpactin-1 light chain, Ca[1], CLP11, GP11, MGC111133, p10, P11, S-100-related protein	S100 calcium binding protein A10	238909_at	Cytoplasm	other		6281	20194	81778
SAT	AA617398, Ab2-402, DC21, KFSD, MGC72945, SAT, Spermidine/spermine N1-acetyl transferase, SSAT, SSAT-1	spermidine/spermine N1-acetyltransferase 1	203455_s_at	Cytoplasm	enzyme		6303	20229	302642
SERPINH1	AsTP3, BERF-1, CBP1, CBP2, collagen-binding protein 1, COLLIGEN, colligin, Gp46, HSP47, J6, PIG14, PPROM, RA-A47, SERPINH2	serpin peptidase inhibitor, clade H (heat shock protein 47), member 1, (collagen binding protein 1)	207714_s_at	Extracellular Space	other		871	12406	29345
SGK	Serum/Glucocorticoid Regulated Serine/Threonine Protein Kinase, SGK1	serum/glucocorticoid regulated kinase	201739_at	Cytoplasm	kinase		6446	20393	29517
SLC7A1	4831426K01RIK, AI447493, ATRC1, CAT-1, EcoR, ER, ERR, HCAT1, mCAT-1, Rec-1, REC1L, REV-1	solute carrier family 7 (cationic amino acid transporter, y+ system), member 1	206566_at	Plasma Membrane	transporter		6541	11987	25648
SOD1	ALS, ALS1, B430204E11Rik, CU/ZN-SOD, CUZNSOD, czSOD, EG667310, homodimer, Ipo-1, IPOA, MGC107553, SOD, SOD1L1, SODC	superoxide dismutase 1, soluble (amyotrophic lateral sclerosis 1 (adult))	200642_at	Cytoplasm	enzyme		6647	667310, 20655	24786
ST13	1110007I03RIK, 3110002K08Rik, AAG2, AW555194, FAM10A1, FAM10A4, FLJ27260, HIP, HOP, HSPABP, HSPABP1, MGC129952, P48, PRO0786, SNC6	suppression of tumorigenicity 13 (colon carcinoma) (Hsp70 interacting protein)	208667_s_at	Cytoplasm	other		6767	70356	81800
STIP1	HOP, IEF-SSP-3521, mSTI1, P60, STI1, STI1L	stress-induced-phosphoprotein 1 (Hsp70/Hsp90-organizing protein)	212009_s_at	Cytoplasm	other		10963	20867	192277
TAX1BP1	1200003J11Rik, 1700069J21RIK, Aa1076, AA930106, CALCOCO3, D6Ertd404e, D6ERTD772E, LOC246244, MGC94031, T6BP, Txbp1, TXBP151	Tax1 (human T-cell leukemia virus type I) binding protein 1	200976_s_at	Unknown	other		8887	52440	246244
TCP1	AI528772, c-cpn, CCT, CCT-alpha, CCT1, CCTa, D6S230E, p63, T complex protein 1, T-COMPLEX PROTEIN 1, ALPHA SUBUNIT, TCP1-ALPHA, Tp63, TRIC	t-complex 1	222010_at	Cytoplasm	other		6950	21454	24818
TICAM1	AW046014, AW547018, MGC35334, PRVTIRB, TOLL-LIKE RECEPTOR ADAPTOR MOLECULE 1, TRIF	toll-like receptor adaptor molecule 1	213191_at	Nucleus	other		148022	106759
TNFAIP3	A20, MAD6, MGC104522, MGC138687, MGC138688, OTUD7C, TNF ALPHA-INDUCED PROTEIN 3, TNF-inducible early response gene, TNFA1P2, Tnfip3	tumor necrosis factor, alpha-induced protein 3	202643_s_at	Nucleus	other		7128	21929
TNRC6A	2010321I05RIK, 3110054G10RIK, AW557223, CAGH26, D130023A07RIK, DKFZp666E117, FLJ22043, GW1, GW182, KIAA1460, MGC11932, MGC75384, TNRC6, Tnrc6_predicted	trinucleotide repeat containing 6A	224705_s_at	Nucleus	other		27327	233833	308971
TREM1	Trem1_predicted	triggering receptor expressed on myeloid cells 1	219434_at	Plasma Membrane	other		54210	58217	301229
