# Supplementary material for: Divergence of canonical danger signals: The genome-level expression patterns of human mononuclear cells subjected to heat shock or lipopolysaccharide
Source: BMC Immunol. 2008 May 30;9:24. doi: 10.1186/1471-2172-9-24 (PMC2430197; doi:10.1186/1471-2172-9-24)
Supplement: Additional file 6 — merged downregulated LPS network.xls, list of genes corresponding to two merged, downregulated networks in response to LPS alone and shown in Figure 5. [file 1471-2172-9-24-S6.xls]

� 2000-2007 Ingenuity Systems, Inc. All rights reserved.
Name	Synonyms	Description	Affymetrix	Location	Family	Drugs	Entrez Gene ID for Human	Entrez Gene ID for Mouse	Entrez Gene ID for Rat
AACS	2210408B16Rik, Acetoacetyl-coa synthetase, FLJ12389, FLJ41251, SUR-5	acetoacetyl-CoA synthetase	218434_s_at	Cytoplasm	enzyme		65985	78894	65984
AARS	AI316495, Alanine--tRNA ligase, ALANYL-TRNA SYNTHETASE, ALARS, C76919, MGC37368, sti	alanyl-tRNA synthetase	201000_at	Cytoplasm	enzyme		16	234734	292023
ACTL6A	2810432C06Rik, Actin-like 6a, ACTL6, AI851094, ARP4, BAF53, BAF53A, C79802, MGC112664, MGC5382, RGD1307747	actin-like 6A	202666_s_at	Nucleus	other		86	56456	361925
ADD3	35H, ADDL, AI463285, Gamma adducin, R75380	adducin 3 (gamma)	201753_s_at	Cytoplasm	other		120	27360	25230
AK2	ADK2, D4Ertd220e	adenylate kinase 2	212173_at	Cytoplasm	kinase		204	11637	24184
AKR7A2	0610025K21Rik, 2-Cba Reductase, AFAR, AFAR1, AFB1-AR1, Aiar, AKR7, Akr7a5	aldo-keto reductase family 7, member A2 (aflatoxin aldehyde reductase)	202139_at	Cytoplasm	enzyme		8574	110198	171445
Aspartate-tRNA ligase	aspartyl-tRNA synthetase, L-aspartate:tRNAAsp ligase (AMP-forming)			Unknown	group
ATPIF1	ATPI, ATPIP, IF1, IF1PA, IP, MGC1167, MGC8898, Urinary protein 2	ATPase inhibitory factor 1	218671_s_at	Cytoplasm	other		93974	11983	25392
BOP1	AU020183, AW146150, D18861, Erb1p, KIAA0124, MGC109114, mKIAA0124	block of proliferation 1	212563_at	Nucleus	other		23246	12181	300050
C1ORF2	1110013L07Rik, cote 1, RGD1306107_predicted	chromosome 1 open reading frame 2	203550_s_at	Unknown	other		10712	68521	310640
CAPN3	AI323605, Calpain 3, CANP3, CANPL3, Capa-3, LGMD2, LGMD2A, Lp82, Lp84, Lp85, M calpain, MGC10767, MGC11121, MGC14344, MGC4403, nCL-1, p94	calpain 3, (p94)	214475_x_at	Cytoplasm	peptidase		825	12335	29155
CBX3	HECH, HP1-GAMMA, HP1G, HP1Hs-gamma, M32, MGC105792, MGC105793, MGC118084, MGC156678, MGC94711	chromobox homolog 3 (HP1 gamma homolog, Drosophila)	200037_s_at	Nucleus	other		11335	12417	297093
CDCA7	2310021G01Rik, AU044109, FLJ14722, FLJ14736, JPO1, MGC112656, MGC34109	cell division cycle associated 7	224428_s_at	Nucleus	other		83879	66953	311742
CDCA7L	BC006933, DKFZp762L0311, JPO2, LOC619566, MGC11998, R1, RAM2	cell division cycle associated 7-like	225081_s_at	Nucleus	other		55536	217946	619566
CHKA	Chetk-alpha, CHK, ChoK, CHOLINE KINASE, CK-R, CKI, EtnK-alpha, MGC93538	choline kinase alpha	204233_s_at	Cytoplasm	kinase		1119	12660	29194
Creb	Creb protein			Unknown	group
CTBS	2210401K11Rik, CTB, DTBS, Image:789813	chitobiase, di-N-acetyl-	218923_at	Cytoplasm	enzyme		1486	74245	81652
DARS	5730439G15Rik, ASPARTYL-TRNA SYNTHETASE, ASPRS, DKFZp781B11202, DRS, DRS1, MGC111579	aspartyl-tRNA synthetase	201624_at	Cytoplasm	enzyme		1615	226414	116483
DARS2	5830468K18Rik, Asp synthetase, Aspartyl-tRNA Synthetase 2, ASPRS, ASPRS. LBSL, FLJ10514, MGC124683, MGC99963, RGD1308286, RP3-383J4.2	aspartyl-tRNA synthetase 2, mitochondrial	218365_s_at	Unknown	enzyme		55157	226539	304919
EHHADH	1300002P22Rik, Bien, Bif, BIFUNCTIONAL ENZYME, ECHD, Enoyl-coa hydratase-l-3-hydroxyacyl-coa dehydrogenase, Had, HD, L-PBE, L-Specific Multifunctional Beta Oxidation Protein, LBFP, LBP, Lmbop, MFP, MFP1, MGC120586, Pbe, PBFE, perMFE-1, Peroxisomal 3,2-enoyl-CoA isomerase, Peroxisomal Bifunctional Enzyme	enoyl-Coenzyme A, hydratase/3-hydroxyacyl Coenzyme A dehydrogenase	205222_at	Cytoplasm	enzyme		1962	74147	171142
EIF3D	66/67kDa, AA407891, EIF3-P66, eIF3-zeta, EIF3S7, MGC115774, MGC126526, MGC17258, MGC93918, MOE1	eukaryotic translation initiation factor 3, subunit D	200005_at	Cytoplasm	translation regulator		8664	55944	362952
EPRS	2410081F06Rik, 3010002K18Rik, BIFUNCTIONAL TRNA SYNTHETASE, C79379, DKFZp313B047, EARS, PARS, PIG32, Prs, QARS, QPRS	glutamyl-prolyl-tRNA synthetase	200843_s_at	Cytoplasm	enzyme		2058	107508	289352
FDFT1	DGPT, ERG9, FARNESYL DIPHOSPHATE FARNESYL TRANSFERASE, Farnesyl diphosphate farnesyl transferase 1, Fpp farnesyl transferase 1, MGC93486, SQS, SQUALENE SYNTHASE, Squalene Synthetase, SS	farnesyl-diphosphate farnesyltransferase 1	238666_at	Cytoplasm	enzyme	TAK-475, zoledronic acid	2222	14137	29580
FHL1	bA535K18.1, FHL1B, KYO-T, KYOT1, KYOT2, LHL FOUR AND A HALF LIM DOMAINS 1, MGC111107, SLIM1	four and a half LIM domains 1	210299_s_at	Cytoplasm	other		2273	14199	25177
FLNA (includes EG:2316)	ABP-280, ABP1, ABPX, DILP2, DKFZp434P031, F730004A14Rik, FILAMIN A, FILAMIN-1, FILAMIN-28, FLN, FLN1, Flna, Flna_predicted, FMD, MNS, NHBP, OPD, OPD1, OPD2, RGD1560614	filamin A, alpha (actin binding protein 280)	200859_x_at	Cytoplasm	other		2316	192176	293860
GART	Adenosine3, AIRS, FTRG, Gaps, GARS, GARTF, MGC47764, PAIS, PGFT, PRGS	phosphoribosylglycinamide formyltransferase, phosphoribosylglycinamide synthetase, phosphoribosylaminoimidazole synthetase	217445_s_at	Cytoplasm	enzyme	LY231514	2618	14450	288259
HMGCR	3-hydroxy-3-methylglutaryl CoA reductase, 3H3M, HMG COA REDUCTASE, HMG-COAR, HMGR, HYDROXYMETHYLGLUTARYL-COENZYME A REDUCTASE, MGC103269, Red	3-hydroxy-3-methylglutaryl-Coenzyme A reductase	202539_s_at	Cytoplasm	enzyme	aspirin/pravastatin, lovastatin/niacin, ezetimibe/simvastatin, amlodipine/atorvastatin, fluvastatin, cerivastatin, atorvastatin, pravastatin, simvastatin, lovastatin, rosuvastatin	3156	15357	25675
IDH1	AI314845, AI788952, E030024J03Rik, Id-1, IDH, IDP, IDPc, ISOCITRATE DEHYDROGENASE, MGC115782, PICD	isocitrate dehydrogenase 1 (NADP+), soluble	242001_at	Cytoplasm	enzyme		3417	15926	24479
IMPA2	2210415D20Rik, AI326924, AW259601, MGC93085, Myo-inositol monophosphatase A2	inositol(myo)-1(or 4)-monophosphatase 2	203126_at	Cytoplasm	phosphatase		3613	114663	282636
IMPACT	E430016J11RIK, MGC33718	Impact homolog (mouse)	222698_s_at	Unknown	other		55364	16210	497198
JTV1	AA407136, AA407225, AIMP2, MGC125271, MGC30261, MGC36346, MGC36522, MGC37389, P38, p38 tRNA synthetase complex component, PRO0992	JTV1 gene	202138_x_at	Plasma Membrane	other		7965	231872	288480
LDLR	FH, FHC, Hlb301, LDL RECEPTOR, LDLRA	low density lipoprotein receptor (familial hypercholesterolemia)	217173_s_at	Plasma Membrane	transporter		3949	16835	300438
LIMA1	1110021C24Rik, 3526402A12Rik, D15Ertd366e, EPLIN, FLJ38853, MGC131726, SREBP3	LIM domain and actin binding 1	222457_s_at	Cytoplasm	other		51474	65970	300228
MINA	1810047J07Rik, 2410057H13Rik, 3830408E23Rik, AI449204, DKFZp762O1912, FLJ14393, MDIG, MGC105305, MINA53, NO52	MYC induced nuclear antigen	213188_s_at	Nucleus	other		84864	67014	266670
MRPL12	0610034O11Rik, 1500031N16Rik, 5c5-2, L12mt, MGC8610, MRP-L31/34, MRPL7, MRPL7/L12, ribosomal protein, mitochondrial, L7, Rpl12, Rpm12, RPML12	mitochondrial ribosomal protein L12	203931_s_at	Cytoplasm	other		6182	56282	303746
MYC	AU016757, C-MYC, C-MYC-P64, MGC105490, MGC138120, mMyc, Myc2, Niard, Nird, RNCMYC	v-myc myelocytomatosis viral oncogene homolog (avian)	202431_s_at	Nucleus	transcription regulator		4609	17869	24577
MYCBP	5730488M09Rik, AMY-1, AW552132, AW742590, Mycbp_predicted	c-myc binding protein	203359_s_at	Nucleus	transcription regulator		26292	56309	298513
NARS2	AI875199, FLJ23441, MGC125113, MGC41336, RGD1305145, SLM5	asparaginyl-tRNA synthetase 2, mitochondrial (putative)	219217_at	Unknown	other		79731	244141	293128
PAICS	2610511I09Rik, ADE2, ADE2H1, AIRC, DKFZp781N1372, MGC1343, MGC5024, MGC93240, PAIS	phosphoribosylaminoimidazole carboxylase, phosphoribosylaminoimidazole succinocarboxamide synthetase	201013_s_at	Unknown	enzyme		10606	67054	140946
PCK2	1810010O14Rik, 9130022B02RIK, Pck2_predicted, PEPCK, PEPCK-M, PEPCK2	phosphoenolpyruvate carboxykinase 2 (mitochondrial)	202847_at	Cytoplasm	kinase		5106	74551	361042
Pdgf	Pdgf Receptor Ligand, Platelet-Derived Growth Factor			Unknown	complex
PDGF BB	Pdgfb dimer			Unknown	complex
PDGFD	1110003I09Rik, IEGF, MGC26867, MSTP036, rSCDGF-B, SCDGF-B	platelet derived growth factor D	219304_s_at	Extracellular Space	growth factor		80310	71785	66018
PHB (includes EG:5245)	BAP32, LOC688815, Phb, PROHIBITIN	prohibitin	200659_s_at	Nucleus	transcription regulator		5245	18673	688815
PHB2	AU044498, BAP, BAP37, Bcap27, BCAP37, BCR ASSOCIATED PROTEIN37, MGC117268, p22, PNAS-141, REA, TERP1	prohibitin 2	201600_at	Cytoplasm	transcription regulator		11331	12034	114766
PIN4	2410002I22Rik, EG628161, EPVH, MGC138486, PAR14, PAR17, Parvulin 14, PPIase Pin4, Rotamase Pin4	protein (peptidylprolyl cis/trans isomerase) NIMA-interacting, 4 (parvulin)	214224_s_at	Nucleus	enzyme		5303	628161, 69713
PMVK	1110011E12RIK, 2900002L22Rik, AV001327, HUMPMKI, MGC105660, Phosphomevalonate kinase, PMK, PMKA, PMKASE, PMKI	phosphomevalonate kinase	203515_s_at	Cytoplasm	kinase		10654	68603	310645
QARS	1110018N24Rik, 1200016L19Rik, C80286, GLNRS, GLUTAMINYL TRANSSYNTHASE, Glutaminyl-tRNA synthetase, MGC105238, MGC94241, PRO2195, QRS	glutaminyl-tRNA synthetase	217846_at	Cytoplasm	enzyme		5859	97541	290868
RPL13A	1810026N22Rik, 23-KD HIGHLY BASIC PROTEIN, MGC107571, Ribol13a, Ribosomal protein l13a, Tstap198-7, tum-antigen	ribosomal protein L13a	200715_x_at	Cytoplasm	other		23521	22121	317646
RUVBL2	CGI-46, ECP51, MGC144733, MGC144734, mp47, P47, RuvB like DNA helicase, RVB2, TIP48, TIP49B, UPAR MRNABP	RuvB-like 2 (E. coli)	201459_at	Nucleus	transcription regulator		10856	20174	292907
SCAMP1	4930505M11Rik, AI415563, AW122395, SCAMP, SCAMP37	secretory carrier membrane protein 1	212416_at	Cytoplasm	transporter		9522	107767	29521
SCAMP5	AI426171, AW558254, DKFZp686L1799, MGC24969, Sc5	secretory carrier membrane protein 5	212699_at	Cytoplasm	other		192683	56807	65171
SERBP1	1200009K13RIK, 9330147J08Rik, AL022786, CGI-55, CHD3IP, DKFZp564M2423, FLJ90489, HABP4L, MGC94773, PAI-RBP1, PAI1 MRNA BINDING PROTEIN, Rda288	SERPINE1 mRNA binding protein 1	227369_at	Nucleus	other		26135	66870	246303
SERINC3	AA959945, AA960047, AIGP1, DIFF33, MGC94574, SBBI99, TDE, TDE1, TMS-1	serine incorporator 3	221472_at	Cytoplasm	transporter		10955	26943	296350
SHMT1	AI324848, AI385541, C81125, CSHMT, Hydroxymethyltransferase, LRRGT00032, MGC15229, MGC24556, mSHMT, mshmt1, mshmt2, Serine Hydroxymethyl Transferase, SHMT	serine hydroxymethyltransferase 1 (soluble)	209980_s_at	Cytoplasm	enzyme		6470	20425	287379
SLC1A1	D130048G10RIK, EAAC1, EAAC2, EAAT3, EXCITATORY AMINO ACID TRANSPORTER 3, GLUTAMATE TRANSPORTER, Glutamate transporter 1, MEAAC1, REAAC1	solute carrier family 1 (neuronal/epithelial high affinity glutamate transporter, system Xag), member 1	213664_at	Plasma Membrane	transporter	riluzole	6505	20510	25550
SLC29A1	1200014D21Rik, AA407560, ENT1, Es Nt, MGC1465, MGC3778, rENT1, Solute carrier family 29, member 1	solute carrier family 29 (nucleoside transporters), member 1	201801_s_at	Plasma Membrane	transporter		2030	63959	63997
SMARCA2	2610209L14RIK, BAF190, brahma, BRM, FLJ36757, HBRM, hSNF2a, MGC74511, SNF2, SNF2alpha, SNF2L2, SNF2LA, Sth1p, SWI2	SWI/SNF related, matrix associated, actin dependent regulator of chromatin, subfamily a, member 2	217707_x_at	Nucleus	transcription regulator		6595	67155	361745
SNRPN	2410045I01Rik, FE 294, FE 294 psi, HCERN3, MGC105406, MGC18604, MGC30325, Peg4, RT-LI, SM-D, SMN, SNRNP-N, SNURF-SNRPN	small nuclear ribonucleoprotein polypeptide N	228370_at	Nucleus	other		6638	20646	81781
SNX17	5830447M19Rik, AI790646, D5Ertd260e, KIAA0064, mKIAA0064, XIG5	sorting nexin 17	200991_s_at	Cytoplasm	transporter		9784	266781	298836
SORBS3	MGC94509, SCAM-1, SH3D4, SH3P3, VINEXIN, VINEXIN ALPHA, VINEXIN BETA, vinexin-g	sorbin and SH3 domain containing 3	207788_s_at	Cytoplasm	other		10174	20410	282843
SQLE	AI323792, SQUALENE EPOXIDASE	squalene epoxidase	209218_at	Cytoplasm	enzyme		6713	20775	29230
SREBF1	ADD-1, D630008H06, S14, SREBP-1, SREBP-1A, SREBP-1c, STEROL RESPONSE ELEMENT	sterol regulatory element binding transcription factor 1	202308_at	Nucleus	transcription regulator		6720	20787	78968
TEAD4	EFTR-2, ETFR-2, FR-19, hRTEF-1B, MGC9014, RTEF-1, TCF13L1, Tcf13r1, TEF-3, TEFR-1, TEFR1A	TEA domain family member 4	41037_at	Nucleus	transcription regulator		7004	21679
Tk	2'-deoxythymidine kinase, ATP:thymidine 5'-phosphotransferase, deoxythymidine kinase (phosphorylating), Thymidine kinase, thymidine kinase (phosphorylating)			Unknown	group
TM7SF2	3110041O18Rik, ANG1, Av156900, DHCR14A, MGC108990	transmembrane 7 superfamily member 2	210130_s_at	Cytoplasm	enzyme		7108	73166	293688
TMEM97	1810014L12Rik, AI115531, Ai852985, AL022956, D11Bhm182e, MAC30, MGC102369, MGC105541, RGD1307423, RP23-399H5.9	transmembrane protein 97	214283_at	Extracellular Space	other		27346	69071	303330
TOR2A	FLJ14771, MGC93778, MGC99558, SALUSIN, TORP1	torsin family 2, member A	227972_at	Extracellular Space	other		27433	30933	362112
TPP2	FLJ40359, TPP II	tripeptidyl peptidase II	203375_s_at	Cytoplasm	peptidase		7174	22019	81815
WDR12	4933402C23Rik, FLJ10881, FLJ12719, FLJ12720, YTM1, Ytm1p	WD repeat domain 12	218512_at	Cytoplasm	other		55759	57750	363237
