# Supplementary material for: Divergence of canonical danger signals: The genome-level expression patterns of human mononuclear cells subjected to heat shock or lipopolysaccharide
Source: BMC Immunol. 2008 May 30;9:24. doi: 10.1186/1471-2172-9-24 (PMC2430197; doi:10.1186/1471-2172-9-24)
Supplement: Additional file 7 — merged downregulated heat shock network.xls, list of genes corresponding to two merged, downregulated networks in response to heat shock alone and shown in Figure 6. [file 1471-2172-9-24-S7.xls]

� 2000-2007 Ingenuity Systems, Inc. All rights reserved.
Name	Synonyms	Description	Affymetrix	Location	Family	Drugs	Entrez Gene ID for Human	Entrez Gene ID for Mouse	Entrez Gene ID for Rat
AK2	ADK2, D4Ertd220e	adenylate kinase 2	212173_at	Cytoplasm	kinase		204	11637	24184
ALCAM	AI853494, BEN, CD166, DM-GRASP, FLJ38514, HB2, HCA, MEMD, MGC27910, MGC71733, MuSC, SC1	activated leukocyte cell adhesion molecule	240655_at	Plasma Membrane	other		214	11658	79559
BCOR	5830466J11Rik, 8430401K06Rik, ANOP2, BcorR, D930024N20Rik, FLJ20285, FLJ38041, KIAA1575, MAA2, MCOPS2, MGC131961, MGC71031, mKIAA1575, RGD1562735	BCL6 co-repressor	223915_at	Nucleus	transcription regulator		54880	71458	317346
CAD	2410008J01Rik, AU018859, Cad trifunctional, Carbamoyl-p synthase/aspartate transcarbamylase/dihydroorotase, Cpad	carbamoyl-phosphate synthetase 2, aspartate transcarbamylase, and dihydroorotase	202715_at	Cytoplasm	enzyme		790	69719	24240
CBX3	HECH, HP1-GAMMA, HP1G, HP1Hs-gamma, M32, MGC105792, MGC105793, MGC118084, MGC156678, MGC94711	chromobox homolog 3 (HP1 gamma homolog, Drosophila)	230998_at	Nucleus	other		11335	12417	297093
CDK6	5830411I20, AI504062, CRK2, MGC59692, PLSTIRE	cyclin-dependent kinase 6	243808_at	Nucleus	kinase	PD-0332991, flavopiridol	1021	12571	114483
CEBPD	C/EBP DELTA, C/EBPd, Ccaat/enhancer binding protein delta, CEBP DELTA, CELF, CRP3, NF-IL6BETA	CCAAT/enhancer binding protein (C/EBP), delta	203973_s_at	Nucleus	transcription regulator		1052	12609	25695
CITED2	AI835299, ER154-like, Est207646, MGC93288, MRG1, MSG1 RELATED GENE, Msg2, P35SRJ	Cbp/p300-interacting transactivator, with Glu/Asp-rich carboxy-terminal domain, 2	207980_s_at	Nucleus	transcription regulator		10370	17684	114490
CPT2	AI323697, Carnitine o-palmitoyltransferase, Carnitine o-palmitoyltransferase ii, CARNITINE PALMITOYL TRANSFERASE2, CPT1, CPTASE, CPTII, Mitochondrial carnitine palmitoyltransferase II	carnitine palmitoyltransferase II	204263_s_at	Cytoplasm	enzyme		1376	12896	25413
CRI2	CRI2, LOC685691, MGC20452	EP300 interacting inhibitor of differentiation 2	225936_at	Nucleus	other		163126	386655	685691
CXXC5	4930415K17Rik, HSPC195, MGC101987, MGC94398	CXXC finger 5	233955_x_at	Unknown	other		51523	67393	291670
DDX11	4732462I11Rik, CHL1, CHLR1, Ddx11_predicted, KRG2, MGC133249, MGC90809, MGC9335	DEAD/H (Asp-Glu-Ala-Asp/His) box polypeptide 11 (CHL1-like helicase homolog, S. cerevisiae)	232816_s_at	Nucleus	enzyme		1663	320209	316767
DDX5	2600009A06RIK, DEAD-box protein p68, Dead5, DKFZp686J01190, G17P1, HELR, HLR1, HUMP68, MGC118083, MGC93965, P68, p68 RNA Helicase, Tnz2	DEAD (Asp-Glu-Ala-Asp) box polypeptide 5	200033_at	Nucleus	enzyme		1655	13207	287765
DFFB	40kDa, 5730477D02Rik, CAD, caspase-activated DNase, CPAN, DFF2, DFF-40, Dff40/cad, Didff	DNA fragmentation factor, 40kDa, beta polypeptide (caspase-activated DNase)	206752_s_at	Nucleus	enzyme		1677	13368	84359
DLEU2	1810047A16Rik, 1B4, 4932411A06RIK, 7730401J12RIK, AI197277, AI788824, Alt1, BCMSUN, DLB2, LEU2, MGC88287, RFP2OS, TRIM13OS	deleted in lymphocytic leukemia, 2	1556820_a_at	Unknown	other		8847	328425
DUSP6	1300019I03Rik, DSP6, MGC93276, MGC98540, MKP-3, PYST1, Vh6	dual specificity phosphatase 6	208891_at	Cytoplasm	phosphatase		1848	67603	116663
ELF1	mElf-1, p70, Sts1	E74-like factor 1 (ets domain transcription factor)	212418_at	Nucleus	transcription regulator		1997	13709	85424
ELK4	2310011G17RIK, A130026I01RIK, BB162516, Elk4_predicted, SAP, Sap-1a, SAP1, SRF accessory protein 1, TCF/SAP	ELK4, ETS-domain protein (SRF accessory protein 1)	214831_at	Nucleus	transcription regulator		2005	13714	304786
ENG	AI528660, CD105, END, ENDOGLIN, FLJ41744, HHT1, MGC124909, ORW, ORW1, S-endoglin	endoglin (Osler-Rendu-Weber syndrome 1)	201809_s_at	Plasma Membrane	other		2022	13805	497010
ETV6	AW123102, AW557856, MGC124677, MPE, TEL, TEL/ABL, TEL1	ets variant gene 6 (TEL oncogene)	1561167_at	Nucleus	transcription regulator		2120	14011	312777
FBXL5	FBL4, FBL5, FBP5, Fbxl5_predicted, Fir4, FLR1	F-box and leucine-rich repeat protein 5	209005_at	Cytoplasm	enzyme		26234	242960	305424
FUT8	alpha-1,6-fucosyltransferase, MGC26465, N-ACETYL-BETA-D-GLUCOSAMINIDE ALPHA1,6-FUCOSYLTRANSFERASE	fucosyltransferase 8 (alpha (1,6) fucosyltransferase)	1554930_a_at	Cytoplasm	enzyme		2530	53618	432392
GART	Adenosine3, AIRS, FTRG, Gaps, GARS, GARTF, MGC47764, PAIS, PGFT, PRGS	phosphoribosylglycinamide formyltransferase, phosphoribosylglycinamide synthetase, phosphoribosylaminoimidazole synthetase	230097_at	Cytoplasm	enzyme	LY231514	2618	14450	288259
GFI1	AW495828, Pal-1, ZNF163	growth factor independent 1	206589_at	Nucleus	transcription regulator		2672	14581	24388
GTF2E1	2610024P03Rik, 56kDa, AI303800, FE, p56, P56E, TF2E1, TFIIE-A	general transcription factor IIE, polypeptide 1, alpha 56kDa	205930_at	Nucleus	transcription regulator		2960	74197	303918
HDAC4	4932408F19Rik, AI047285, HA6116, HD4, HDAC-A, KIAA0288	histone deacetylase 4	240870_at	Nucleus	transcription regulator	tributyrin, PXD101, pyroxamide, vorinostat, FR 901228	9759	208727	363287
HIPK2	1110014O20RIK, B230339E18RIK, Hipk2_predicted, PRO0593, Stank	homeodomain interacting protein kinase 2	225368_at	Nucleus	kinase		28996	15258	362342
KIAA1279	0710007C18Rik, 2510003E04Rik, DKFZP586B0923, LOC606294, MGC107132, mKIAA1279, TTC20	KIAA1279	212453_at	Unknown	other		26128	72320	606294
L3MBTL2	4732493N06Rik, dJ756G23.3, H-l(3)mbt-l, H-L(3)MBT-LIKE, M4mbt, MGC124862, MGC31247	l(3)mbt-like 2 (Drosophila)	1555815_a_at	Nucleus	transcription regulator		83746	214669	300320
LMO2	Lmos2, MGC124678, RBTN2, RBTNL1, RHOM2, TCL2, TTG2	LIM domain only 2 (rhombotin-like 1)	204249_s_at	Nucleus	other		4005	16909	362176
LTB4R	BLT, BLT1, BLTR, CMKRL1, GPR16, LTB4R1, LTBR1, mBLTR, P2RY7, P2Y7	leukotriene B4 receptor	210128_s_at	Plasma Membrane	G-protein coupled receptor	etalocib	1241	16995	59264
MAPK7	BMK, BMK1, ERK4, ERK5, ERK7, Erk5-T, PRKM7	mitogen-activated protein kinase 7	35617_at	Cytoplasm	kinase		5598	23939	114509
MAT2A	AdoMet Synthetase alpha2, D630045P18Rik, MATA2, MATII, MGC6545, S-ADENOSYLMETHIONINE SYNTHETASE, SAMS2	methionine adenosyltransferase II, alpha	200769_s_at	Cytoplasm	enzyme		4144	232087	171347
MEF2C	5430401D19RIK, 9930028G15RIK, AV011172, MYOCYTE ENHANCER FACTOR 2C, Myocyte specific enhancer factor 2, RGD1563119_predicted	myocyte enhancer factor 2C	207968_s_at	Nucleus	transcription regulator		4208	17260	499497
MEF2D	2210408E11RIK, C80750, DKFZp686I1536, MGC31718, MGC93400	myocyte enhancer factor 2D	203003_at	Nucleus	transcription regulator		4209	17261	81518
MSH6	AU044881, AW550279, GTBP, Gtmbp, HNPCC5, HSAP, Msh6_predicted	mutS homolog 6 (E. coli)	211450_s_at	Nucleus	other		2956	17688	366547
MYB (includes EG:4602)	AI550390, C-MYB, c-myb CDS, efg, M16449, MGC18531, RGD1560020	v-myb myeloblastosis viral oncogene homolog (avian)	204798_at	Nucleus	transcription regulator		4602	17863	498982
MYC	AU016757, C-MYC, C-MYC-P64, MGC105490, MGC138120, mMyc, Myc2, Niard, Nird, RNCMYC	v-myc myelocytomatosis viral oncogene homolog (avian)	202431_s_at	Nucleus	transcription regulator		4609	17869	24577
NCOA5	bA465L10.6, CIA, MGC28864, Ncoa5_predicted, nuclear receptor coactivator 5	nuclear receptor coactivator 5	225145_at	Nucleus	other		57727	228869	296372
NF1	AW494271, DKFZp686J1293, E030030H24RIK, Neurofibromatosis 1, NEUROFIBROMIN, NEUROFIBROMIN 1, NF1-GAP, NFNS, VRNF, WSS	neurofibromin 1 (neurofibromatosis, von Recklinghausen disease, Watson disease)	212678_at	Cytoplasm	other		4763	18015	24592
NFYA	AA407810, CBF-A, CBF-B, HAP2, NFY, SEZ-10	nuclear transcription factor Y, alpha	204107_at	Nucleus	transcription regulator		4800	18044	29508
OGT	1110038P24Rik, 4831420N21Rik, AI115525, FLJ23071, HRNT1, MGC22921, O-GLCNAC, O-GLCNACASE, p110	O-linked N-acetylglucosamine (GlcNAc) transferase (UDP-N-acetylglucosamine:polypeptide-N-acetylglucosaminyl transferase)	207564_x_at	Cytoplasm	enzyme		8473	108155	26295
POLH	DNA POLYMERASE ETA, FLJ16395, FLJ21978, POL ETA, Polh_predicted, RAD30A, XP-V	polymerase (DNA directed), eta	233852_at	Nucleus	enzyme		5429	80905	316235
POLI	DNA POLYMERASE IOTA, Poli_predicted, RAD30B, RAD3OB	polymerase (DNA directed) iota	219317_at	Nucleus	enzyme		11201	26447	291526
PPIA	2700098C05, CPHN, CYCA, cyclophilin A, CyP-18, CYPA, CYPH, MGC117158, MGC12404, MGC23397, MGC72881, PEPTIDYL-PROLYL CIS-TRANS ISOMERASE, T-Cell Cyclophilin	peptidylprolyl isomerase A (cyclophilin A)	217602_at	Cytoplasm	enzyme	N-methyl-4-Ile-cyclosporin	5478	268373	25518
RBPSUH	AI843960, CBF1, CSL, IGKJRB, IGKJRB1, Igkrsbp, KBF2, MGC61669, RBP 2N, RBPJK, RBPSUH, Rbpsuh1, Rbpsuh_predicted, Recombination signal binding protein, SU(H), SUH	recombination signal binding protein for immunoglobulin kappa J region	207785_s_at	Nucleus	transcription regulator		3516	19664	297767
RFP	AW538890, RFP, Rfp1, RNF76, Trim27_predicted	tripartite motif-containing 27	212118_at	Nucleus	transcription regulator		5987	19720	291171
RRM2	AA407299, MGC113712, MGC116120, R2, Ribonucleoside-diphosphate reductase M2 subunit, RIBONUCLEOTIDE REDUCTASE SMALL SUBUNIT, Rnr-r2, RNRII, RR2, RR2M	ribonucleotide reductase M2 polypeptide	209773_s_at	Nucleus	enzyme	gemcitabine, triapine, hydroxyurea, fludarabine phosphate	6241	20135	362720
SFRS2	D11Wsu175e, Htra2-beta, Irebf2, MGC73009, MRF-1, PR264, SC-35, Sfrs10, SFRS2A, SPLICING FACTOR, ARGININE/SERINE-RICH 2, SRp30b, Tra2-B1, TRA2B	splicing factor, arginine/serine-rich 2	214882_s_at	Nucleus	other		6427	20382	494445
SLC19A1	AI323572, CHMD, FOLT, IFC1, MGC93506, MTX1, REFC, RFC, RFC-1, RFT-1	solute carrier family 19 (folate transporter), member 1	211576_s_at	Plasma Membrane	transporter		6573	20509	29723
SLC1A5	AAAT, ASCT2, ATBO, FLJ31068, H4-ASCT2, M7V1, M7VS1, MGC46952, R16, RDRC, Slc1a7	solute carrier family 1 (neutral amino acid transporter), member 5	208916_at	Plasma Membrane	transporter		6510	20514	292657
SLC25A19	2900089E13Rik, Deoxynucleotide carrier, DNC, MCPHA, MGC93911, MUP1, TPC	solute carrier family 25 (mitochondrial thiamine pyrophosphate carrier), member 19	223222_at	Cytoplasm	transporter		60386	67283	303676
SMAD3	AU022421, DKFZP586N0721, DKFZp686J10186, hMAD-3, HSPC193, HsT17436, JV15-2, MAD3, MADH3, MGC60396	SMAD family member 3	205397_x_at	Nucleus	transcription regulator		4088	17127	25631
SP1	1110003E12RIK, AA450830, AI845540, Sp1 (trans spliced isoform), SP1-1	Sp1 transcription factor	224760_at	Nucleus	transcription regulator		6667	20683	24790
TAF15	2610111C21Rik, 68kDa, hTAFII68, Npl3, RBP56, Taf15_predicted, TAF2N, TAF68, TAFII68	TAF15 RNA polymerase II, TATA box binding protein (TBP)-associated factor, 68kDa	227891_s_at	Nucleus	transcription regulator		8148	70439	287571
TAF4	135kDa, AI450312, FLJ41943, TAF P130, TAF130, TAF2C, TAF2C1, TAF4A, TAFII130, TAFII135	TAF4 RNA polymerase II, TATA box binding protein (TBP)-associated factor, 135kDa	213090_s_at	Nucleus	transcription regulator		6874	228980
TAF5	6330528C20Rik, AV117817, TAF2D, Taf5_predicted, TAFII100, TAFII90, Tata box binding protein associated factor, 100kd	TAF5 RNA polymerase II, TATA box binding protein (TBP)-associated factor, 100kDa	1553528_a_at	Nucleus	transcription regulator		6877	226182	294018
TFEC	BB107417, MGC107474, TCFEC, TFECL	transcription factor EC	206715_at	Nucleus	transcription regulator		22797	21426	26296
TFRC	2610028K12Rik, AI195355, AI426448, AU015758, CD71, E430033M20Rik, Mtvr-1, p90, TFNR, TFR, TFR1, TRANSFERRIN RECEPTOR, TRFR	transferrin receptor (p90, CD71)	207332_s_at	Plasma Membrane	transporter		7037	22042	64678
TGFBR1	AAT5, ACVRLK4, ALK-5, AU017191, MGC93659, SKR4, T BETA R1, TBETAR-I, TGF -BETA R1/R4, TGF BETA I RECEPTOR, TGF BETA TYPE I RECEPTOR, TGF-BETA-R1, TGFR-1	transforming growth factor, beta receptor I (activin A receptor type II-like kinase, 53kDa)	206943_at	Plasma Membrane	kinase		7046	21812	29591
THBD	AI385582, CD141, THRM, THROMBOMODULIN, TM	thrombomodulin	203887_s_at	Plasma Membrane	transmembrane receptor		7056	21824	83580
TLR2	CD282, Ly105, TIL4	toll-like receptor 2	204924_at	Plasma Membrane	transmembrane receptor		7097	24088	310553
TRAK1	2310001H13Rik, AI467545, hyrt, KIAA1042, mKIAA1042, OIP106, RGD1307844_predicted	trafficking protein, kinesin binding 1	202079_s_at	Nucleus	other		22906	67095	316085
TYMS	HsT422, MGC156654, MGC88736, THYMIDYLATE SYNTHASE, TMS, TS, TSase	thymidylate synthetase	243016_at	Nucleus	enzyme	flucytosine, 5-fluorouracil, plevitrexed, nolatrexed, capecitabine, trifluridine, floxuridine, LY231514	7298	22171	29261
VLDLR	AA408956, AI451093, AW047288, FLJ35024, VLDL RECEPTOR TYPE I, VLDLRCH	very low density lipoprotein receptor	209822_s_at	Plasma Membrane	transporter		7436	22359	25696
WNK1	6430573H23Rik, KDP, KIAA0344, mKIAA0344, PB11, PHA2C, PRKWNK1, Protein kinase, lysine-deficient 1	WNK lysine deficient protein kinase 1	39313_at	Cytoplasm	kinase		65125	232341	116477
ZFHX1B	9130203F04RIK, D130016B08RIK, KIAA0569, mKIAA0569, SIP-1, SMADIP1, ZFHX1B, Zfx1b, Zfxh1b	zinc finger E-box binding homeobox 2	235593_at	Nucleus	transcription regulator		9839	24136	311071
ZFP161	MGC126126, ZBTB14, ZF5, ZNF478	zinc finger protein 161 homolog (mouse)	209724_s_at	Nucleus	other		7541	22666	282825
ZHX2	AFR1, KIAA0854, mKIAA0854, RAF	zinc fingers and homeoboxes 2	203556_at	Nucleus	transcription regulator		22882	387609	314988
ZHX3	1810059C13Rik, 4932418O04Rik, 9530010N21Rik, KIAA0395, mKIAA0395, TIX1, Triple homeobox1	zinc fingers and homeoboxes 3	217367_s_at	Nucleus	transcription regulator		23051	320799	311604
