# Supplementary material for: Divergence of canonical danger signals: The genome-level expression patterns of human mononuclear cells subjected to heat shock or lipopolysaccharide
Source: BMC Immunol. 2008 May 30;9:24. doi: 10.1186/1471-2172-9-24 (PMC2430197; doi:10.1186/1471-2172-9-24)
Supplement: Additional file 8 — genes common to both lps and heat shock.xls, list of genes commonly regulated in THP1 cells treated with either LPS or heat shock. [file 1471-2172-9-24-S8.xls]

## Sheet: 184_upregulated
Gene Name	P value	Common	Genbank	Gene Symbol	Description	Entrez Gene ID
204803_s_at	0.0498	RRAD	NM_004165	RRAD	Ras-related associated with diabetes	6236
212923_s_at	0.0497	C6orf145	AK024828	C6orf145	chromosome 6 open reading frame 145	221749
217591_at	0.0485	SKIL	BF725121	SKIL	SKI-like	6498
209803_s_at	0.048	PHLDA2	AF001294	PHLDA2	pleckstrin homology-like domain, family A, member 2	7262
242384_at	0.0461	CPEB4	AI452469	CPEB4	Cytoplasmic polyadenylation element binding protein 4	80315
205114_s_at	0.0455	CCL3	NM_002983	CCL3 /// CCL3L1 /// CCL3L3 /// LOC643930	chemokine (C-C motif) ligand 3 /// chemokine (C-C motif) ligand 3-like 1 /// chemokine (C-C motif) ligand 3-like 3 /// similar to Small inducible cytokine A3-like 1 precursor (Tonsillar lymphocyte LD78 beta protein) (LD78-beta(1-70)) (G0/G1 switch regulatory protein 19-2) (G0S19-2 protein) (PAT 464.2)	414062 /// 6348 /// 6349 /// 643930
236832_at	0.045	LOC221442	AI674126	LOC221442	hypothetical LOC221442	221442
241772_at	0.0448	PCDH11Y	AI732427	PCDH11Y	Protocadherin 11 Y-linked	83259
227697_at	0.0445	SOCS3	AI244908	SOCS3	suppressor of cytokine signaling 3	9021
219386_s_at	0.0431	SLAMF8	NM_020125	SLAMF8	SLAM family member 8	56833
233425_at	0.0431	ZCCHC2	AU147903	ZCCHC2	zinc finger, CCHC domain containing 2	54877
1569854_at	0.0425	QKI	BC029474	QKI	Quaking homolog, KH domain RNA binding (mouse)	9444
205027_s_at	0.0422	MAP3K8	NM_005204	MAP3K8	mitogen-activated protein kinase kinase kinase 8	1326
225252_at	0.0417	SRXN1	AL121758	SRXN1	sulfiredoxin 1 homolog (S. cerevisiae)	140809
202643_s_at	0.0407	TNFAIP3	AI738896	TNFAIP3	tumor necrosis factor, alpha-induced protein 3	7128
232304_at	0.0405	PELI1	AK026714	PELI1	Pellino homolog 1 (Drosophila)	57162
205013_s_at	0.0399	ADORA2A	NM_000675	ADORA2A	adenosine A2a receptor	135
233691_at	0.0398	ABTB2	AK025359	ABTB2	Ankyrin repeat and BTB (POZ) domain containing 2	25841
232716_at	0.0396	EDG2	AU146685	EDG2	Endothelial differentiation, lysophosphatidic acid G-protein-coupled receptor, 2	1902
205100_at	0.0388	GFPT2	NM_005110	GFPT2	glutamine-fructose-6-phosphate transaminase 2	9945
213988_s_at	0.0382	SAT1	BE971383	SAT1	spermidine/spermine N1-acetyltransferase 1	6303
205067_at	0.0382	IL1B	NM_000576	IL1B	interleukin 1, beta	3553
217997_at	0.0377	PHLDA1	AI795908	PHLDA1	pleckstrin homology-like domain, family A, member 1	22822
229242_at	0.0374		BF439063	---	Transcribed locus	---
238652_at	0.0371	AOF2	AW419203	AOF2	Amine oxidase (flavin containing) domain 2	23028
225227_at	0.0366		AW294869	---	CDNA clone IMAGE:5299642	---
226492_at	0.0363	SEMA6D	AL036088	SEMA6D	sema domain, transmembrane domain (TM), and cytoplasmic domain, (semaphorin) 6D	80031
226034_at	0.035		BE222344	---	Homo sapiens, clone IMAGE:3881549, mRNA	---
227080_at	0.0347	ZNF697	AW003092	ZNF697	zinc finger protein 697	90874
209785_s_at	0.0333	PLA2G4C	AF065214	PLA2G4C	phospholipase A2, group IVC (cytosolic, calcium-independent)	8605
238893_at	0.0332	LOC338758	AI377324	LOC338758	hypothetical protein LOC338758	338758
229630_s_at	0.033	WTAP	AU147416	WTAP	Wilms tumor 1 associated protein	9589
205016_at	0.033	TGFA	NM_003236	TGFA	transforming growth factor, alpha	7039
216762_at	0.0328	ANKRD15	AK025097	ANKRD15	Ankyrin repeat domain 15	23189
213824_at	0.0327	OLIG2	AI870776	OLIG2	oligodendrocyte lineage transcription factor 2	10215
203549_s_at	0.0326	LPL	NM_000237	LPL	lipoprotein lipase	4023
242907_at	0.0325	GBP2	BF509371	GBP2	guanylate binding protein 2, interferon-inducible	2634
205205_at	0.0319	RELB	NM_006509	RELB	v-rel reticuloendotheliosis viral oncogene homolog B, nuclear factor of kappa light polypeptide gene enhancer in B-cells 3 (avian)	5971
201471_s_at	0.0312	SQSTM1	NM_003900	SQSTM1	sequestosome 1	8878
207275_s_at	0.0312	ACSL1	NM_001995	ACSL1	acyl-CoA synthetase long-chain family member 1	2180
217999_s_at	0.0312	PHLDA1	NM_007350	PHLDA1	pleckstrin homology-like domain, family A, member 1	22822
241722_x_at	0.031		BF724558	---	Transcribed locus	---
204014_at	0.0303	DUSP4	NM_001394	DUSP4	dual specificity phosphatase 4	1846
1559582_at	0.0301	RHOQ	BC033251	RHOQ	ras homolog gene family, member Q	23433
202569_s_at	0.0299	MARK3	NM_002376	MARK3	MAP/microtubule affinity-regulating kinase 3	4140
1553042_a_at	0.0298	TA-NFKBH	NM_032721	TA-NFKBH	T-cell activation NFKB-like protein	84807
228846_at	0.029	MXD1	AW071793	MXD1	MAX dimerization protein 1	4084
223217_s_at	0.0285	NFKBIZ	BE646573	NFKBIZ	nuclear factor of kappa light polypeptide gene enhancer in B-cells inhibitor, zeta	64332
207181_s_at	0.0279	CASP7	NM_001227	CASP7	caspase 7, apoptosis-related cysteine peptidase	840
236223_s_at	0.0277	RIT1	AL037450	RIT1	Ras-like without CAAX 1	6016
205322_s_at	0.0277	MTF1	AW182367	MTF1	metal-regulatory transcription factor 1	4520
232882_at	0.0265	FOXO1A	AA079839	FOXO1A	Forkhead box O1A (rhabdomyosarcoma)	2308
223218_s_at	0.0262	NFKBIZ	AB037925	NFKBIZ	nuclear factor of kappa light polypeptide gene enhancer in B-cells inhibitor, zeta	64332
211924_s_at	0.0257	PLAUR	AY029180	PLAUR	plasminogen activator, urokinase receptor /// plasminogen activator, urokinase receptor	5329
205548_s_at	0.0257	BTG3	NM_006806	BTG3	BTG family, member 3	10950
212062_at	0.0253	ATP9A	AB014511	ATP9A	ATPase, Class II, type 9A	10079
225842_at	0.0252	PHLDA1	AK026181	PHLDA1	pleckstrin homology-like domain, family A, member 1	22822
230529_at	0.0251	HECA	BE676408	HECA	headcase homolog (Drosophila)	51696
202912_at	0.025	ADM	NM_001124	ADM	adrenomedullin	133
204790_at	0.0249	SMAD7	NM_005904	SMAD7	SMAD, mothers against DPP homolog 7 (Drosophila)	4092
225950_at	0.0248	SAMD8	AV703731	SAMD8	Sterile alpha motif domain containing 8	142891
208922_s_at	0.0247	NXF1	BC004904	NXF1	nuclear RNA export factor 1	10482
235004_at	0.0247	RBM24	AI677701	RBM24	RNA binding motif protein 24	221662
225284_at	0.0246	LOC144871	AA639752	LOC144871	hypothetical protein LOC144871	144871
233055_at	0.0244	PRKD3	AI755057	PRKD3	Protein kinase D3	23683
221222_s_at	0.0237	C1orf56	NM_017860	C1orf56	chromosome 1 open reading frame 56	54964
203575_at	0.0231	CSNK2A2	NM_001896	CSNK2A2	casein kinase 2, alpha prime polypeptide	1459
201963_at	0.0231	ACSL1	NM_021122	ACSL1	acyl-CoA synthetase long-chain family member 1	2180
213191_at	0.0229	TICAM1	AF070530	TICAM1	toll-like receptor adaptor molecule 1	148022
213134_x_at	0.0225	BTG3	AI765445	BTG3	BTG family, member 3	10950
240446_at	0.0222	MIB1	AI798164	MIB1	Mindbomb homolog 1 (Drosophila)	57534
221200_at	0.0222	LOC646541	NM_022155	LOC646541	hypothetical protein LOC646541	646541
201109_s_at	0.0218	THBS1	AV726673	THBS1	thrombospondin 1	7057
213415_at	0.0218	CLIC2	AI768628	CLIC2	chloride intracellular channel 2	1193
1554606_at	0.0217	CCDC100	BC040527	CCDC100	coiled-coil domain containing 100	153241
235156_at	0.0217		AI652228	---	CDNA FLJ33254 fis, clone ASTRO2005360	---
242770_at	0.0217	LOC642236	AI167592	LOC642236	similar to FRG1 protein (FSHD region gene 1 protein)	642236
240788_at	0.0217	ME1	AI076834	ME1	Malic enzyme 1, NADP(+)-dependent, cytosolic	4199
208707_at	0.0217	EIF5	BE552334	EIF5	eukaryotic translation initiation factor 5	1983
215462_at	0.0214	PLK3	AI978990	PLK3	polo-like kinase 3 (Drosophila)	1263
224480_s_at	0.0213	LPAAT-THETA	BC006236	LPAAT-THETA	lysophosphatidic acid acyltransferase theta /// lysophosphatidic acid acyltransferase theta	84803
202859_x_at	0.0204	IL8	NM_000584	IL8	interleukin 8	3576
218559_s_at	0.0204	MAFB	NM_005461	MAFB	v-maf musculoaponeurotic fibrosarcoma oncogene homolog B (avian)	9935
214595_at	0.0203	KCNG1	AI332979	KCNG1	potassium voltage-gated channel, subfamily G, member 1	3755
39582_at	0.0201	CYLD	AL050166	CYLD	cylindromatosis (turban tumor syndrome)	1540
1564773_x_at	0.02	TMEM4	BC015876	TMEM4	Transmembrane protein 4	10330
203455_s_at	0.02	SAT1	NM_002970	SAT1	spermidine/spermine N1-acetyltransferase 1	6303
39402_at	0.0199	IL1B	M15330	IL1B	interleukin 1, beta	3553
234036_x_at	0.0199		AK025037	---	CDNA: FLJ21384 fis, clone COL03354	---
220012_at	0.0198	ERO1LB	NM_019891	ERO1LB	ERO1-like beta (S. cerevisiae)	56605
205327_s_at	0.0197	ACVR2A	NM_001616	ACVR2A	activin A receptor, type IIA	92
212724_at	0.0196	RND3	BG054844	RND3	Rho family GTPase 3	390
1555370_a_at	0.0196	CAMTA1	AF111804	CAMTA1	calmodulin binding transcription activator 1	23261
241893_at	0.0193	MGAT5	BE927766	MGAT5	Mannosyl (alpha-1,6-)-glycoprotein beta-1,6-N-acetyl-glucosaminyltransferase	4249
229625_at	0.0193	GBP5	BG545653	GBP5	Guanylate binding protein 5	115362
243675_at	0.0189	KIAA1450	BF512500	KIAA1450	KIAA1450 protein	57600
216268_s_at	0.0187	JAG1	U77914	JAG1	jagged 1 (Alagille syndrome)	182
211506_s_at	0.0187	IL8	AF043337	IL8	interleukin 8	3576
238542_at	0.0186	ULBP2	AA831769	ULBP2	UL16 binding protein 2	80328
213497_at	0.0183	ABTB2	AL050374	ABTB2	ankyrin repeat and BTB (POZ) domain containing 2	25841
208109_s_at	0.0183	C15orf5	NM_030944	C15orf5	chromosome 15 open reading frame 5 /// chromosome 15 open reading frame 5	81698
206374_at	0.018	DUSP8	NM_004420	DUSP8	dual specificity phosphatase 8	1850
210592_s_at	0.0174	SAT1	M55580	SAT1	spermidine/spermine N1-acetyltransferase 1	6303
228400_at	0.017		AW025141	---	Transcribed locus	---
242218_at	0.017		AI201116	---	---	---
1566825_at	0.0165	ARHGAP24	AK055572	ARHGAP24	Rho GTPase activating protein 24	83478
226189_at	0.0165	ITGB8	BF513121	ITGB8	integrin, beta 8	3696
206026_s_at	0.0165	TNFAIP6	NM_007115	TNFAIP6	tumor necrosis factor, alpha-induced protein 6	7130
1558569_at	0.0164	LOC645238	AL832308	LOC645238	hypothetical protein LOC645238	645238
239860_at	0.0163	DPYS	AI311917	DPYS	Dihydropyrimidinase	1807
240347_at	0.0163	BTG1	AI343473	BTG1	B-cell translocation gene 1, anti-proliferative	694
218810_at	0.0157	ZC3H12A	NM_025079	ZC3H12A	zinc finger CCCH-type containing 12A	80149
224984_at	0.0157	NFAT5	W61007	NFAT5	nuclear factor of activated T-cells 5, tonicity-responsive	10725
213167_s_at	0.0156	SLC5A3	BF982927	SLC5A3	solute carrier family 5 (inositol transporters), member 3	6526
209099_x_at	0.0154	JAG1	U73936	JAG1	jagged 1 (Alagille syndrome)	182
201739_at	0.0153	SGK	NM_005627	SGK	serum/glucocorticoid regulated kinase	6446
213596_at	0.0153	CASP4	AL050391	CASP4	caspase 4, apoptosis-related cysteine peptidase	837
1562288_at	0.015		BC038299	---	CDNA clone IMAGE:5262193	---
222670_s_at	0.015	MAFB	AW135013	MAFB	v-maf musculoaponeurotic fibrosarcoma oncogene homolog B (avian)	9935
223471_at	0.0148	RAB3IP	BC002556	RAB3IP	RAB3A interacting protein (rabin3)	117177
213295_at	0.0144	CYLD	AA555096	CYLD	cylindromatosis (turban tumor syndrome)	1540
220467_at	0.014	FLJ21272	NM_025032	FLJ21272	hypothetical protein FLJ21272	80100
243509_at	0.0139	BTG1	AI475680	BTG1	B-cell translocation gene 1, anti-proliferative	694
219385_at	0.0135	SLAMF8	NM_020125	SLAMF8	SLAM family member 8	56833
202732_at	0.013	PKIG	NM_007066	PKIG	protein kinase (cAMP-dependent, catalytic) inhibitor gamma	11142
204912_at	0.013	IL10RA	NM_001558	IL10RA	interleukin 10 receptor, alpha	3587
206336_at	0.0129	CXCL6	NM_002993	CXCL6	chemokine (C-X-C motif) ligand 6 (granulocyte chemotactic protein 2)	6372
236002_at	0.0129	RPS2	BE178502	RPS2	Ribosomal protein S2	6187
213324_at	0.0128	SRC	AK024281	SRC	v-src sarcoma (Schmidt-Ruppin A-2) viral oncogene homolog (avian)	6714
204103_at	0.0124	CCL4	NM_002984	CCL4	chemokine (C-C motif) ligand 4	6351
205174_s_at	0.0122	QPCT	NM_012413	QPCT	glutaminyl-peptide cyclotransferase (glutaminyl cyclase)	25797
1553313_s_at	0.0122	SLC5A3	NM_006933	SLC5A3	solute carrier family 5 (inositol transporters), member 3	6526
218647_s_at	0.0121	YRDC	NM_024640	YRDC	yrdC domain containing (E. coli)	79693
228149_at	0.012	FLJ31818	BF432926	FLJ31818	hypothetical protein FLJ31818	154743
244414_at	0.012	MAML2	AI148006	MAML2	Mastermind-like 2 (Drosophila)	84441
218319_at	0.0118	PELI1	NM_020651	PELI1	pellino homolog 1 (Drosophila)	57162
212944_at	0.0118	SLC5A3	AK024896	SLC5A3	solute carrier family 5 (inositol transporters), member 3	6526
238909_at	0.0118	S100A10	BF126155	S100A10	S100 calcium binding protein A10 (annexin II ligand, calpactin I, light polypeptide (p11))	6281
217996_at	0.0115	PHLDA1	AA576961	PHLDA1	pleckstrin homology-like domain, family A, member 1	22822
214724_at	0.0108	DIXDC1	AF070621	DIXDC1	DIX domain containing 1	85458
209545_s_at	0.0106	RIPK2	AF064824	RIPK2	receptor-interacting serine-threonine kinase 2	8767
242405_at	0.0106	MAML2	BF358386	MAML2	Mastermind-like 2 (Drosophila)	84441
226275_at	0.0103	MXD1	AI188653	MXD1	MAX dimerization protein 1	4084
205681_at	0.0102	BCL2A1	NM_004049	BCL2A1	BCL2-related protein A1	597
217104_at	0.00967	LOC400410	AL109714	LOC400410	similar to cervical cancer suppressor-1	400410
227621_at	0.00955	WTAP	BE464729	WTAP	Wilms tumor 1 associated protein	9589
220576_at	0.00937	PGAP1	NM_024989	PGAP1	GPI deacylase	80055
232333_at	0.00932	MAML2	AU147805	MAML2	Mastermind-like 2 (Drosophila)	84441
224828_at	0.00906	CPEB4	AV704132	CPEB4	cytoplasmic polyadenylation element binding protein 4	80315
238581_at	0.00903	GBP5	BG271923	GBP5	Guanylate binding protein 5	115362
201465_s_at	0.00895	JUN	BC002646	JUN	v-jun sarcoma virus 17 oncogene homolog (avian)	3725
228234_at	0.00871	TICAM2	AI423165	TICAM2	toll-like receptor adaptor molecule 2	353376
206675_s_at	0.00864	SKIL	NM_005414	SKIL	SKI-like	6498
1570360_s_at	0.00864	DDX3Y	BC011022	DDX3Y	DEAD (Asp-Glu-Ala-Asp) box polypeptide 3, Y-linked	8653
205476_at	0.00853	CCL20	NM_004591	CCL20	chemokine (C-C motif) ligand 20	6364
213825_at	0.00853	OLIG2	AA757419	OLIG2	oligodendrocyte lineage transcription factor 2	10215
201466_s_at	0.00798	JUN	NM_002228	JUN	v-jun sarcoma virus 17 oncogene homolog (avian)	3725
228416_at	0.00798	ACVR2A	AI149508	ACVR2A	activin A receptor, type IIA	92
233081_at	0.00798	REEP5	AV712346	REEP5	Receptor accessory protein 5	7905
201464_x_at	0.00798	JUN	BG491844	JUN	v-jun sarcoma virus 17 oncogene homolog (avian)	3725
224831_at	0.00798	CPEB4	BE620832	CPEB4	cytoplasmic polyadenylation element binding protein 4	80315
201110_s_at	0.00724	THBS1	NM_003246	THBS1	thrombospondin 1	7057
218611_at	0.00714	IER5	NM_016545	IER5	immediate early response 5	51278
206512_at	0.00705	U2AF1L1	NM_005083	U2AF1L1	U2 small nuclear RNA auxillary factor 1-like 1	7310
231779_at	0.00705	IRAK2	AI246590	IRAK2	interleukin-1 receptor-associated kinase 2	3656
213164_at	0.00705	SLC5A3	AI867198	SLC5A3	solute carrier family 5 (inositol transporters), member 3	6526
205001_s_at	0.00705	DDX3Y	AF000985	DDX3Y	DEAD (Asp-Glu-Ala-Asp) box polypeptide 3, Y-linked	8653
218508_at	0.00703	DCP1A	NM_018403	DCP1A	DCP1 decapping enzyme homolog A (S. cerevisiae)	55802
213281_at	0.00626	JUN	BE327172	JUN	V-jun sarcoma virus 17 oncogene homolog (avian)	3725
209935_at	0.00626	ATP2C1	AF225981	ATP2C1	ATPase, Ca++ transporting, type 2C, member 1	27032
242308_at	0.00591	MCOLN3	AI088060	MCOLN3	Mucolipin 3	55283
205590_at	0.00495	RASGRP1	NM_005739	RASGRP1	RAS guanyl releasing protein 1 (calcium and DAG-regulated)	10125
227345_at	0.00489	TNFRSF10D	AI738556	TNFRSF10D	tumor necrosis factor receptor superfamily, member 10d, decoy with truncated death domain	8793
209934_s_at	0.00478	ATP2C1	AF225981	ATP2C1	ATPase, Ca++ transporting, type 2C, member 1	27032
203810_at	0.00469	DNAJB4	BG252490	DNAJB4	DnaJ (Hsp40) homolog, subfamily B, member 4	11080
208290_s_at	0.00407	EIF5	NM_001969	EIF5	eukaryotic translation initiation factor 5	1983
207030_s_at	0.00368	CSRP2	NM_001321	CSRP2	cysteine and glycine-rich protein 2	1466
211126_s_at	0.00351	CSRP2	U46006	CSRP2	cysteine and glycine-rich protein 2	1466
213479_at	0.00317	NPTX2	U26662	NPTX2	neuronal pentraxin II	4885
1554333_at	0.00298	DNAJA4	BC031044	DNAJA4	DnaJ (Hsp40) homolog, subfamily A, member 4	55466
208708_x_at	0.00294	EIF5	AL080102	EIF5	eukaryotic translation initiation factor 5	1983
203811_s_at	0.00238	DNAJB4	NM_007034	DNAJB4	DnaJ (Hsp40) homolog, subfamily B, member 4	11080
210242_x_at	0.00238	MTHFS	AF249277	MTHFS	5,10-methenyltetrahydrofolate synthetase (5-formyltetrahydrofolate cyclo-ligase)	10588
205872_x_at	0.00196	PDE4DIP	NM_022359	PDE4DIP	phosphodiesterase 4D interacting protein (myomegalin)	9659

## Sheet: 430_downregulated
Gene Name	P value	Common	Genbank	Gene Symbol	Description	Entrez Gene ID
210148_at	0.0495		AF305239	---	---	---
219575_s_at	0.0494	PDF	NM_022341	PDF /// COG8	peptide deformylase (mitochondrial) /// component of oligomeric golgi complex 8	64146 /// 84342
226969_at	0.0487	LOC149448	AV706396	LOC149448	hypothetical protein LOC149448	149448
232210_at	0.0475	BCL2	AU146384	BCL2	B-cell CLL/lymphoma 2	596
231804_at	0.0474	RXFP1	AI805323	RXFP1	relaxin/insulin-like family peptide receptor 1	59350
231274_s_at	0.0474		R92925	---	Transcribed locus	---
227256_at	0.0472	USP31	BG289456	USP31	ubiquitin specific peptidase 31	57478
1555783_x_at	0.0468	PQLC2	BC015324	PQLC2	PQ loop repeat containing 2	54896
212719_at	0.0468	PHLPP	AB011178	PHLPP	PH domain and leucine rich repeat protein phosphatase	23239
235450_at	0.0466	FBXL4	BF571480	FBXL4	F-box and leucine-rich repeat protein 4	26235
203232_s_at	0.0457	ATXN1	NM_000332	ATXN1	ataxin 1	6310
222529_at	0.0457	SLC25A37	BG251467	SLC25A37	solute carrier family 25, member 37	51312
218970_s_at	0.0456	CUTC	NM_015960	CUTC	cutC copper transporter homolog (E. coli)	51076
242056_at	0.0454	TRIM45	AI793200	TRIM45	tripartite motif-containing 45	80263
209233_at	0.0453	EMG1	U72514	EMG1	EMG1 nucleolar protein homolog (S. cerevisiae)	10436
232024_at	0.045	GIMAP2	AI431931	GIMAP2	GTPase, IMAP family member 2	26157
1555781_at	0.045	PQLC2	BC015324	PQLC2	PQ loop repeat containing 2	54896
219330_at	0.045	VANGL1	NM_024062	VANGL1	vang-like 1 (van gogh, Drosophila)	81839
1556064_at	0.045	LOC284926	BQ575161	LOC284926	Hypothetical protein LOC284926	284926
203704_s_at	0.0443		AW118862	---	---	---
238206_at	0.0442		AI089319	---	Transcribed locus, strongly similar to NP_067647.1 leucine-rich repeat-containing G protein-coupled receptor 7 [Homo sapiens]	---
221688_s_at	0.0442	IMP3	AL136913	IMP3	IMP3, U3 small nucleolar ribonucleoprotein, homolog (yeast)	55272
208939_at	0.0441	SEPHS1	AV682679	SEPHS1	selenophosphate synthetase 1	22929
232007_at	0.0441	AGPAT5	AU145356	AGPAT5	1-acylglycerol-3-phosphate O-acyltransferase 5 (lysophosphatidic acid acyltransferase, epsilon)	55326
235444_at	0.0441	FOXP1	AI417897	FOXP1	forkhead box P1	27086
1555964_at	0.044	ARL17P1	BU623906	ARL17P1	ADP-ribosylation factor-like 17 pseudogene 1	51326
204882_at	0.0439	ARHGAP25	NM_014882	ARHGAP25	Rho GTPase activating protein 25	9938
229605_at	0.0437	LOC606495	AI150848	LOC606495	hypothetical protein LOC606495	606495
224959_at	0.0437	SLC26A2	AI718385	SLC26A2	solute carrier family 26 (sulfate transporter), member 2	1836
223677_at	0.0435	ATG10	AL136912	ATG10	ATG10 autophagy related 10 homolog (S. cerevisiae)	83734
224947_at	0.0435	RNF26	AL559247	RNF26	ring finger protein 26	79102
244650_at	0.0434	LOC651803	AA581439	LOC651803	hypothetical protein LOC651803	651803
226977_at	0.0427	LOC492311	N26029	LOC492311	similar to bovine IgA regulatory protein	492311
202658_at	0.0417	PEX11B	NM_003846	PEX11B	peroxisomal biogenesis factor 11B	8799
220252_x_at	0.0417	CXorf21	NM_025159	CXorf21	chromosome X open reading frame 21	80231
228006_at	0.0417		BG403361	---	---	---
1554239_s_at	0.0413	ZADH2	BC033780	ZADH2	zinc binding alcohol dehydrogenase, domain containing 2	284273
224571_at	0.0413	IRF2BP2	BF968057	IRF2BP2	interferon regulatory factor 2 binding protein 2	359948
238511_at	0.0409	LOC440288	BF982733	LOC440288	Similar to FLJ16518 protein	440288
228538_at	0.0405	ZNF662	BE671164	ZNF662	zinc finger protein 662	389114
238607_at	0.0404	ZNF342	AA761573	ZNF342	zinc finger protein 342	162979
224826_at	0.0403	RP5-1022P6.2	AK001947	RP5-1022P6.2	hypothetical protein KIAA1434	56261
230166_at	0.0396	KIAA1958	BG026236	KIAA1958	KIAA1958	158405
225903_at	0.0393	CDC91L1	AL118520	CDC91L1	CDC91 cell division cycle 91-like 1 (S. cerevisiae)	128869
201924_at	0.0392	AFF1	NM_005935	AFF1	AF4/FMR2 family, member 1	4299
202519_at	0.0389	MLXIP	NM_014938	MLXIP	MLX interacting protein	22877
226715_at	0.0388	FOXK1	AW007319	FOXK1	forkhead box K1	221937
235191_at	0.0386		BE780373	---	---	---
225391_at	0.0384	LOC93622	AL562398	LOC93622	hypothetical protein BC006130	93622
226958_s_at	0.0384	MED11	AL531790	MED11	mediator of RNA polymerase II transcription, subunit 11 homolog (S. cerevisiae)	400569
219342_at	0.0382	CASD1	NM_022900	CASD1	CAS1 domain containing 1	64921
225332_at	0.0381	KRTAP4-7	BF674064	KRTAP4-7	Keratin associated protein 4-7	85287
226676_at	0.0379	ZNF521	AK021452	ZNF521	zinc finger protein 521	25925
242714_at	0.0379		AW500340	---	---	---
219143_s_at	0.0379	RPP25	NM_017793	RPP25	ribonuclease P 25kDa subunit	54913
227940_at	0.0373	LOC339803	N90774	LOC339803	Hypothetical protein LOC339803	339803
213244_at	0.0369	SCAMP4	AI207792	SCAMP4	secretory carrier membrane protein 4	113178
244535_at	0.0368	FOXP1	AI760944	FOXP1	Forkhead box P1	27086
203774_at	0.0367	MTR	NM_000254	MTR	5-methyltetrahydrofolate-homocysteine methyltransferase	4548
219487_at	0.0367	BBS10	NM_024685	BBS10	Bardet-Biedl syndrome 10	79738
231022_at	0.0366	DKFZP686P18101	AI139990	DKFZP686P18101	Similar to TFIIH basal transcription factor complex p44 subunit (Basic transcription factor 2 44 kDa subunit) (BTF2-p44) (General transcription factor IIH polypeptide 2)	653249
236421_at	0.0364	ANKRD45	AI204272	ANKRD45	ankyrin repeat domain 45	339416
218031_s_at	0.0363	CHES1	NM_018589	CHES1	checkpoint suppressor 1	1112
238750_at	0.0362		AW083576	---	---	---
1556033_at	0.0361	PDE4DIP	BQ187042	PDE4DIP	Phosphodiesterase 4D interacting protein (myomegalin)	9659
225191_at	0.0359	CIRBP	AL565767	CIRBP	cold inducible RNA binding protein	1153
209760_at	0.0358	KIAA0922	AL136932	KIAA0922	KIAA0922	23240
223403_s_at	0.0358	POLR1B	BC004882	POLR1B	polymerase (RNA) I polypeptide B, 128kDa	84172
1554930_a_at	0.0356	FUT8	AB049740	FUT8	fucosyltransferase 8 (alpha (1,6) fucosyltransferase)	2530
227620_at	0.0354		AV721564	---	---	---
204497_at	0.0353	ADCY9	AB011092	ADCY9	adenylate cyclase 9	115
244046_at	0.0353	URG4	BF939235	URG4	Up-regulated gene 4	55665
209892_at	0.0353	FUT4	AF305083	FUT4	fucosyltransferase 4 (alpha (1,3) fucosyltransferase, myeloid-specific)	2526
244552_at	0.035	ZNF788	AI190287	ZNF788 /// LOC642089	zinc finger family member 788 /// hypothetical protein LOC642089	388507 /// 642089
220770_s_at	0.035	LOC63920	NM_022090	LOC63920	transposon-derived Buster3 transposase-like	63920
226860_at	0.0349	TMEM19	AW572609	TMEM19	transmembrane protein 19	55266
228394_at	0.0348		BE504180	---	Transcribed locus	---
217853_at	0.0345	TNS3	NM_022748	TNS3	tensin 3	64759
225597_at	0.0343	SLC45A4	AI346128	SLC45A4	solute carrier family 45, member 4	57210
225351_at	0.0343	FAM45A	AI697488	FAM45A	family with sequence similarity 45, member A	404636
1554628_at	0.0342	ZNF57	BC028974	ZNF57	zinc finger protein 57	126295
230179_at	0.0341	LOC285812	N52572	LOC285812	hypothetical protein LOC285812	285812
219937_at	0.034	TRHDE	NM_013381	TRHDE	thyrotropin-releasing hormone degrading enzyme	29953
244752_at	0.034	ZNF438	AI563915	ZNF438	zinc finger protein 438	220929
224570_s_at	0.0338	IRF2BP2	AA166696	IRF2BP2	interferon regulatory factor 2 binding protein 2	359948
240279_at	0.0337	WDFY2	BF056273	WDFY2	WD repeat and FYVE domain containing 2	115825
212605_s_at	0.0336		AK025759	---	AF034176 Human mRNA (Tripodis and Ragoussis) Homo sapiens cDNA clone ntcon5 contig	---
228159_at	0.0336		N45312	---	CDNA FLJ38039 fis, clone CTONG2013934	---
208916_at	0.0336	SLC1A5	AF105230	SLC1A5	solute carrier family 1 (neutral amino acid transporter), member 5	6510
221256_s_at	0.0336	HDHD3	NM_031219	HDHD3	haloacid dehalogenase-like hydrolase domain containing 3 /// haloacid dehalogenase-like hydrolase domain containing 3	81932
1555967_at	0.0335		AA362254	---	CDNA FLJ30424 fis, clone BRACE2008881, weakly similar to ZINC FINGER PROTEIN 195	---
218689_at	0.0335	FANCF	NM_022725	FANCF	Fanconi anemia, complementation group F	2188
225157_at	0.0334	MLXIP	AW245631	MLXIP	MLX interacting protein	22877
220993_s_at	0.0333	GPR63	NM_030784	GPR63	G protein-coupled receptor 63 /// G protein-coupled receptor 63	81491
205642_at	0.0332	CEP110	NM_007018	CEP110	centrosomal protein 110kDa	11064
218560_s_at	0.0332	JMJD4	NM_023007	JMJD4	jumonji domain containing 4	65094
221746_at	0.0331	UBL4A	BE543027	UBL4A	ubiquitin-like 4A	8266
212547_at	0.033	FLJ35348	N34842	FLJ35348	FLJ35348	266655
205571_at	0.033	LIPT1	NM_015929	LIPT1	lipoyltransferase 1	51601
228614_at	0.0329	LOC205251	AW182614	LOC205251	LOC205251	205251
203733_at	0.0328	DEXI	NM_014015	DEXI	dexamethasone-induced transcript	28955
206934_at	0.0326	SIRPB1	NM_006065	SIRPB1	signal-regulatory protein beta 1	10326
238520_at	0.0324		BF724270	---	MSTP020 (MST020)	---
239785_at	0.0323	DZIP1L	BF340245	DZIP1L	DAZ interacting protein 1-like	199221
1552947_x_at	0.0322	ZNF114	NM_153608	ZNF114	zinc finger protein 114	163071
243756_at	0.0321	KIAA0960	AI057226	KIAA0960	Hypothetical protein LOC221981	221981
219401_at	0.0321	XYLT2	NM_022167	XYLT2	xylosyltransferase II	64132
230391_at	0.0319		BF439449	---	---	---
208940_at	0.0318	SEPHS1	AI885670	SEPHS1	Selenophosphate synthetase 1	22929
207063_at	0.0317	CYorf14	NM_018542	CYorf14	chromosome Y open reading frame 14	55410
1555852_at	0.0317		AI375915	---	---	---
226444_at	0.0314	SLC39A10	AI700476	SLC39A10	Solute carrier family 39 (zinc transporter), member 10	57181
215612_at	0.0312	TBC1D5	AU147983	TBC1D5	TBC1 domain family, member 5	9779
36030_at	0.0311	HOM-TES-103	AL080214	HOM-TES-103	hypothetical protein LOC25900, isoform 3	25900
223013_at	0.031	TBL1XR1	AF267864	TBL1XR1	transducin (beta)-like 1X-linked receptor 1	79718
229407_at	0.0309	SDK1	AF131799	SDK1	sidekick homolog 1 (chicken)	221935
214582_at	0.0308	PDE3B	NM_000753	PDE3B	phosphodiesterase 3B, cGMP-inhibited	5140
232645_at	0.0307	LOC153684	AW665885	LOC153684	hypothetical protein LOC153684	153684
222623_s_at	0.0303	ZNF639	BF001614	ZNF639	zinc finger protein 639	51193
226007_at	0.0303	HBLD1	AV715993	HBLD1	HESB like domain containing 1	122961
228544_s_at	0.0302	CSRP2BP	AA780252	CSRP2BP	CSRP2 binding protein	57325
202993_at	0.0302	ILVBL	NM_006844	ILVBL	ilvB (bacterial acetolactate synthase)-like	10994
240900_at	0.0301	MGC11257	BF508795	MGC11257	hypothetical protein MGC11257	84310
235168_at	0.0301	PIGM	AI701594	PIGM	phosphatidylinositol glycan anchor biosynthesis, class M	93183
201368_at	0.0299	ZFP36L2	U07802	ZFP36L2	zinc finger protein 36, C3H type-like 2	678
223894_s_at	0.0298	FTS	BC001134	FTS	fused toes homolog (mouse)	64400
218133_s_at	0.0298	NIF3L1	NM_021824	NIF3L1	NIF3 NGG1 interacting factor 3-like 1 (S. pombe)	60491
202431_s_at	0.0294	MYC	NM_002467	MYC	v-myc myelocytomatosis viral oncogene homolog (avian)	4609
224393_s_at	0.0294	CECR6	AF307451	CECR6	cat eye syndrome chromosome region, candidate 6 /// cat eye syndrome chromosome region, candidate 6	27439
203006_at	0.029	INPP5A	NM_005539	INPP5A	inositol polyphosphate-5-phosphatase, 40kDa	3632
232614_at	0.0289	BCL2	AU146963	BCL2	B-cell CLL/lymphoma 2	596
225225_at	0.0289	KRTAP4-7	BF791544	KRTAP4-7	Keratin associated protein 4-7	85287
212690_at	0.0289	DDHD2	AB018268	DDHD2	DDHD domain containing 2	23259
242715_at	0.0289		AA331548	---	Transcribed locus, strongly similar to XP_541723.2 PREDICTED: similar to zinc finger protein 536 [Canis familiaris]	---
210644_s_at	0.0288	LAIR1	AF109683	LAIR1	leukocyte-associated immunoglobulin-like receptor 1	3903
214198_s_at	0.0286	DGCR2	AU150824	DGCR2	DiGeorge syndrome critical region gene 2	9993
219317_at	0.0283	POLI	NM_007195	POLI	polymerase (DNA directed) iota	11201
1554624_a_at	0.0283	SIRPB1	BC025286	SIRPB1	signal-regulatory protein beta 1	10326
204924_at	0.028	TLR2	NM_003264	TLR2	toll-like receptor 2	7097
1569029_at	0.028		AA442226	---	---	---
227087_at	0.028		AA126419	---	CDNA FLJ34214 fis, clone FCBBF3021807	---
228075_x_at	0.0279	TFB1M	AI341648	TFB1M	transcription factor B1, mitochondrial	51106
213485_s_at	0.0278	ABCC10	AK000002	ABCC10	ATP-binding cassette, sub-family C (CFTR/MRP), member 10	89845
225545_at	0.0277	EEF2K	BF001312	EEF2K	eukaryotic elongation factor-2 kinase	29904
213302_at	0.0277	PFAS	AL044326	PFAS	phosphoribosylformylglycinamidine synthase (FGAR amidotransferase)	5198
219169_s_at	0.0276	TFB1M	NM_016020	TFB1M	transcription factor B1, mitochondrial	51106
212765_at	0.0276	CAMSAP1L1	AB029001	CAMSAP1L1	calmodulin regulated spectrin-associated protein 1-like 1	23271
219694_at	0.0275	FAM105A	NM_019018	FAM105A	family with sequence similarity 105, member A	54491
241365_at	0.0274		AA002140	---	CDNA FLJ42259 fis, clone TKIDN2011289	---
235926_at	0.0273	ANAPC5	AI312527	ANAPC5	Anaphase promoting complex subunit 5	51433
211105_s_at	0.0273	NFATC1	U80918	NFATC1	nuclear factor of activated T-cells, cytoplasmic, calcineurin-dependent 1	4772
222391_at	0.0272	TMEM30A	AL080250	TMEM30A	transmembrane protein 30A	55754
226677_at	0.0272	ZNF521	AF141339	ZNF521	zinc finger protein 521	25925
225176_at	0.0272	LNPEP	AA156754	LNPEP	Leucyl/cystinyl aminopeptidase	4012
225522_at	0.0271	AAK1	AW628987	AAK1	AP2 associated kinase 1	22848
1556211_a_at	0.027	LOC644480	N62827	LOC644480	hypothetical protein LOC644480	644480
1556261_a_at	0.0269		AK097571	---	CDNA FLJ40252 fis, clone TESTI2024299	---
220035_at	0.0269	NUP210	NM_024923	NUP210	nucleoporin 210kDa	23225
203127_s_at	0.0266	SPTLC2	BC005123	SPTLC2	serine palmitoyltransferase, long chain base subunit 2	9517
227978_s_at	0.0266	ZADH2	BF591611	ZADH2	zinc binding alcohol dehydrogenase, domain containing 2	284273
222494_at	0.0265	CHES1	AW051527	CHES1	checkpoint suppressor 1	1112
218880_at	0.0262	FOSL2	N36408	FOSL2	FOS-like antigen 2	2355
243011_at	0.026	FAM55C	BF317081	FAM55C	family with sequence similarity 55, member C	91775
206277_at	0.0259	P2RY2	NM_002564	P2RY2	purinergic receptor P2Y, G-protein coupled, 2	5029
203685_at	0.0256	BCL2	NM_000633	BCL2	B-cell CLL/lymphoma 2	596
220116_at	0.0255	KCNN2	NM_021614	KCNN2	potassium intermediate/small conductance calcium-activated channel, subfamily N, member 2	3781
237772_at	0.0255		AI732275	---	Transcribed locus	---
217367_s_at	0.0255	ZHX3	AB007855	ZHX3	zinc fingers and homeoboxes 3	23051
217540_at	0.0253		AA721025	---	Transcribed locus	---
229267_at	0.0251		AW205749	---	---	---
1556736_at	0.0251	SCOC	AK095554	SCOC	Short coiled-coil protein	60592
205217_at	0.025	TIMM8A	NM_004085	TIMM8A	translocase of inner mitochondrial membrane 8 homolog A (yeast)	1678
222305_at	0.025	HK2	AW975638	HK2	hexokinase 2	3099
229298_at	0.025		BF436101	---	---	---
239443_at	0.0249	PCDHB6	AI821557	PCDHB6	protocadherin beta 6	56130
224893_at	0.0249	DKFZP564J0863	AA775408	DKFZP564J0863	DKFZP564J0863 protein	25923
228324_at	0.0249	C9orf41	BF031819	C9orf41	chromosome 9 open reading frame 41	138199
224884_at	0.0249	AKAP13	AW575773	AKAP13	A kinase (PRKA) anchor protein 13	11214
210624_s_at	0.0248	ILVBL	BC000109	ILVBL	ilvB (bacterial acetolactate synthase)-like	10994
224622_at	0.0247	TBC1D14	AB037743	TBC1D14	TBC1 domain family, member 14	57533
210963_s_at	0.0247	GYG2	U94363	GYG2	glycogenin 2	8908
209864_at	0.0245	FRAT2	AB045118	FRAT2	frequently rearranged in advanced T-cell lymphomas 2	23401
229269_x_at	0.0244	SSBP4	AA847828	SSBP4	single stranded DNA binding protein 4	170463
226333_at	0.0244		AV700030	---	---	---
224873_s_at	0.0244	MRPS25	AK024433	MRPS25	mitochondrial ribosomal protein S25	64432
236963_at	0.0241		AV700946	---	Transcribed locus, weakly similar to XP_371841.1 PREDICTED: similar to hypothetical protein (L1H 3 region) - human [Homo sapiens]	---
228032_s_at	0.0241		AW071458	---	CDNA FLJ36663 fis, clone UTERU2002826	---
221428_s_at	0.024	TBL1XR1	NM_030921	TBL1XR1	transducin (beta)-like 1X-linked receptor 1 /// transducin (beta)-like 1X-linked receptor 1	79718
204340_at	0.0238	CXorf12	NM_003492	CXorf12	chromosome X open reading frame 12	8269
213321_at	0.0237	BCKDHB	AL531533	BCKDHB	branched chain keto acid dehydrogenase E1, beta polypeptide (maple syrup urine disease)	594
231841_s_at	0.0234	KIAA1462	AL553774	KIAA1462	KIAA1462	57608
209893_s_at	0.0234	FUT4	M58596	FUT4	fucosyltransferase 4 (alpha (1,3) fucosyltransferase, myeloid-specific)	2526
220631_at	0.0233	OSGEPL1	NM_022353	OSGEPL1	O-sialoglycoprotein endopeptidase-like 1	64172
220311_at	0.0233	HEMK2	NM_013240	HEMK2	HemK methyltransferase family member 2	29104
237201_at	0.0229		AA743565	---	Transcribed locus	---
227490_at	0.0225	WDFY2	T87542	WDFY2	WD repeat and FYVE domain containing 2	115825
220661_s_at	0.0225	ZNF692	NM_017865	ZNF692	zinc finger protein 692	55657
225845_at	0.0225	BTBD15	BG253884	BTBD15	BTB (POZ) domain containing 15	29068
205449_at	0.0223	SAC3D1	NM_013299	SAC3D1	SAC3 domain containing 1	29901
235714_at	0.0219		AA203132	---	---	---
225841_at	0.0216	C1orf59	BE502436	C1orf59	chromosome 1 open reading frame 59	113802
213416_at	0.0215	ITGA4	BG532690	ITGA4	integrin, alpha 4 (antigen CD49D, alpha 4 subunit of VLA-4 receptor)	3676
231842_at	0.0214	KIAA1462	AL553774	KIAA1462	KIAA1462	57608
225432_s_at	0.0214	CSRP2BP	AF252257	CSRP2BP	CSRP2 binding protein	57325
211810_s_at	0.0214	GALC	D25284	GALC	galactosylceramidase	2581
1555904_at	0.0214		BM975756	---	Homo sapiens, clone IMAGE:4779853, mRNA	---
218158_s_at	0.0214	APPL	NM_012096	APPL	adaptor protein containing pH domain, PTB domain and leucine zipper motif 1	26060
216958_s_at	0.0213	IVD	AK022777	IVD	isovaleryl Coenzyme A dehydrogenase	3712
206589_at	0.0213	GFI1	NM_005263	GFI1	growth factor independent 1	2672
212573_at	0.0212	ENDOD1	AF131747	ENDOD1	endonuclease domain containing 1	23052
226641_at	0.0209	ANKRD44	AU157224	ANKRD44	Ankyrin repeat domain 44	91526
219218_at	0.0208	BAHCC1	NM_024696	BAHCC1	BAH domain and coiled-coil containing 1	57597
201675_at	0.0207	AKAP1	NM_003488	AKAP1	A kinase (PRKA) anchor protein 1	8165
235532_at	0.0206		AI631888	---	CDNA clone IMAGE:5302913	---
221828_s_at	0.0205	FAM125B	AK024432	FAM125B	family with sequence similarity 125, member B	89853
226542_at	0.0204		AI300571	---	Full-length cDNA clone CS0DJ002YF02 of T cells (Jurkat cell line) Cot 10-normalized of Homo sapiens (human)	---
202665_s_at	0.0203	WASPIP	NM_003387	WASPIP	Wiskott-Aldrich syndrome protein interacting protein	7456
226261_at	0.0203	ZNRF2	AI831561	ZNRF2	zinc and ring finger 2	223082
205884_at	0.0201	ITGA4	NM_000885	ITGA4	integrin, alpha 4 (antigen CD49D, alpha 4 subunit of VLA-4 receptor)	3676
225262_at	0.0201	FOSL2	AI670862	FOSL2	FOS-like antigen 2	2355
229989_at	0.0201	LOC91893	AA805700	LOC91893	hypothetical protein BC006136	91893
241693_at	0.02	OSBPL1A	BF246603	OSBPL1A	Oxysterol binding protein-like 1A	114876
227002_at	0.0199	FAM78A	BF515132	FAM78A	family with sequence similarity 78, member A	286336
230062_at	0.0198	KIAA1666	AL117509	KIAA1666 /// LOC150221 /// LOC440804 /// LOC652598	KIAA1666 protein /// similar to Peripheral-type benzodiazepine receptor-associated protein 1 (PRAX-1) (Peripheral benzodiazepine receptor interacting protein) (PBR-IP) (RIM binding protein 1) (RIM-BP1) /// similar to Peripheral-type benzodiazepine receptor-associated protein 1 (PRAX-1) (Peripheral benzodiazepine receptor interacting protein) (PBR-IP) (RIM binding protein 1) (RIM-BP1) /// similar …	150221 /// 440804 /// 652598 /// 85376
1554757_a_at	0.0198	INPP5A	AF273055	INPP5A	inositol polyphosphate-5-phosphatase, 40kDa	3632
209431_s_at	0.0197	ZNF278	AF254083	ZNF278	zinc finger protein 278	23598
244461_at	0.0196	SPECC1	AI539783	SPECC1	spectrin domain with coiled-coils 1	92521
201153_s_at	0.0196	MBNL1	NM_021038	MBNL1	muscleblind-like (Drosophila)	4154
239792_at	0.0194	LOC440288	N75594	LOC440288	Similar to FLJ16518 protein	440288
203803_at	0.0194	PCYOX1	N45309	PCYOX1	prenylcysteine oxidase 1	51449
243606_at	0.0193		BE883167	---	Transcribed locus	---
201367_s_at	0.0193	ZFP36L2	AI356398	ZFP36L2	zinc finger protein 36, C3H type-like 2	678
219889_at	0.0193	FRAT1	NM_005479	FRAT1	frequently rearranged in advanced T-cell lymphomas	10023
221740_x_at	0.0192	LOC388397	AI140364	LOC388397	hypothetical LOC388397	388397
222713_s_at	0.0191	FANCF	AF181995	FANCF	Fanconi anemia, complementation group F	2188
231049_at	0.0188	LMO2	AI052253	LMO2	LIM domain only 2 (rhombotin-like 1)	4005
217122_s_at	0.0187	SLC35E2	AL031282	SLC35E2	solute carrier family 35, member E2	9906
224410_s_at	0.0187	LMBR1	AF348513	LMBR1	limb region 1 homolog (mouse) /// limb region 1 homolog (mouse)	64327
224486_s_at	0.0185	C15orf41	BC006254	C15orf41	chromosome 15 open reading frame 41 /// chromosome 15 open reading frame 41	84529
219283_at	0.0184	C1GALT1C1	NM_014158	C1GALT1C1	C1GALT1-specific chaperone 1	29071
219345_at	0.0183	BOLA1	NM_016074	BOLA1	bolA-like 1 (E. coli)	51027
225712_at	0.0181	GEMIN5	AW024563	GEMIN5	gem (nuclear organelle) associated protein 5	25929
210625_s_at	0.0181	AKAP1	U34074	AKAP1	A kinase (PRKA) anchor protein 1	8165
204498_s_at	0.018	ADCY9	NM_001116	ADCY9	adenylate cyclase 9	115
213589_s_at	0.0179	B3GNTL1	AW468201	B3GNTL1	UDP-GlcNAc:betaGal beta-1,3-N-acetylglucosaminyltransferase-like 1	146712
213703_at	0.0179	LOC150759	W95043	LOC150759	hypothetical protein LOC150759	150759
203148_s_at	0.0179	TRIM14	NM_014788	TRIM14	tripartite motif-containing 14	9830
215695_s_at	0.0179	GYG2	U94357	GYG2	glycogenin 2	8908
221864_at	0.0179	TMEM142C	AW517464	TMEM142C	transmembrane protein 142C	93129
236834_at	0.0179	SCFD2	AI025103	SCFD2	sec1 family domain containing 2	152579
215723_s_at	0.0179	PLD1	AJ276230	PLD1	phospholipase D1, phosphatidylcholine-specific	5337
227686_at	0.0179	OXNAD1	BE465433	OXNAD1	oxidoreductase NAD-binding domain containing 1	92106
230424_at	0.0178	C5orf13	AU144860	C5orf13	chromosome 5 open reading frame 13	9315
239934_x_at	0.0177	HOXA11S	AA480677	HOXA11S	Homeo box A11, antisense	221883
201369_s_at	0.0176	ZFP36L2	NM_006887	ZFP36L2	zinc finger protein 36, C3H type-like 2	678
226796_at	0.0175	LOC116236	AI817418	LOC116236	hypothetical protein LOC116236	116236
226434_at	0.0173	MGC22793	BF000655	MGC22793	hypothetical protein MGC22793	221908
219217_at	0.0173	NARS2	NM_024678	NARS2	asparaginyl-tRNA synthetase 2 (mitochondrial)(putative)	79731
230298_at	0.0172	LOC153364	AI692906	LOC153364	similar to metallo-beta-lactamase superfamily protein	153364
205898_at	0.0172	CX3CR1	U20350	CX3CR1	chemokine (C-X3-C motif) receptor 1	1524
204061_at	0.017	PRKX	NM_005044	PRKX	protein kinase, X-linked	5613
220353_at	0.017	FAM86C	NM_018172	FAM86C	family with sequence similarity 86, member C	55199
38149_at	0.0168	ARHGAP25	D29642	ARHGAP25	Rho GTPase activating protein 25	9938
239538_at	0.0167	ZRANB3	BG548811	ZRANB3	zinc finger, RAN-binding domain containing 3	84083
219335_at	0.0167	ARMCX5	NM_022838	ARMCX5	armadillo repeat containing, X-linked 5	64860
204249_s_at	0.0167	LMO2	NM_005574	LMO2	LIM domain only 2 (rhombotin-like 1)	4005
211391_s_at	0.0167	ZNF278	AF254087	ZNF278	zinc finger protein 278	23598
218544_s_at	0.0167	RCL1	NM_005772	RCL1	RNA terminal phosphate cyclase-like 1	10171
235518_at	0.0167	SLC8A1	AI741439	SLC8A1	solute carrier family 8 (sodium/calcium exchanger), member 1	6546
208071_s_at	0.0166	LAIR1	NM_021708	LAIR1	leukocyte-associated immunoglobulin-like receptor 1	3903
202250_s_at	0.0165	WDR42A	NM_015726	WDR42A	WD repeat domain 42A	50717
240147_at	0.0162	MGC11257	AA830578	MGC11257	hypothetical protein MGC11257	84310
228625_at	0.0162	CITED4	AI858001	CITED4	Cbp/p300-interacting transactivator, with Glu/Asp-rich carboxy-terminal domain, 4	163732
202441_at	0.0162	SPFH1	AL568449	SPFH1	SPFH domain family, member 1	10613
230888_at	0.0162	HSPC049	AW300278	HSPC049	HSPC049 protein	29062
1554588_a_at	0.0161	TTC30B	BC033795	TTC30B	tetratricopeptide repeat domain 30B	150737
229686_at	0.016	P2RY8	AI436587	P2RY8	purinergic receptor P2Y, G-protein coupled, 8	286530
230003_at	0.0157		AW779917	---	Transcribed locus	---
239412_at	0.0152	IRF5	BF223643	IRF5	interferon regulatory factor 5	3663
202444_s_at	0.0151	SPFH1	NM_006459	SPFH1	SPFH domain family, member 1	10613
1559265_at	0.0151	FLJ45187	AI363206	FLJ45187	hypothetical protein LOC387640	387640
217647_at	0.0151	HP	AA070330	HP	Haptoglobin	3240
219777_at	0.0151	GIMAP6	NM_024711	GIMAP6	GTPase, IMAP family member 6	474344
242509_at	0.0149	MGC17624	R71072	MGC17624	MGC17624 protein	404550
240870_at	0.0149	HDAC4	AI056293	HDAC4	Histone deacetylase 4	9759
241925_x_at	0.0149		BF207870	---	Transcribed locus	---
202664_at	0.0148	WASPIP	AW058622	WASPIP	Wiskott-Aldrich syndrome protein interacting protein	7456
204798_at	0.0148	MYB	NM_005375	MYB	v-myb myeloblastosis viral oncogene homolog (avian)	4602
222217_s_at	0.0147	SLC27A3	BC003654	SLC27A3	solute carrier family 27 (fatty acid transporter), member 3	11000
215923_s_at	0.0147	PSD4	AK023421	PSD4	pleckstrin and Sec7 domain containing 4	23550
218881_s_at	0.0146	FOSL2	NM_024530	FOSL2	FOS-like antigen 2	2355
243049_at	0.0146	LOC643831	AI791225	LOC643831	phosducin-like 3 pseudogene	643831
221542_s_at	0.0146	SPFH2	T90773	SPFH2	SPFH domain family, member 2	11160
219581_at	0.0146	TSEN2	NM_025265	TSEN2	tRNA splicing endonuclease 2 homolog (S. cerevisiae)	80746
203317_at	0.0145	PSD4	NM_012455	PSD4	pleckstrin and Sec7 domain containing 4	23550
209357_at	0.0145	CITED2	AF109161	CITED2	Cbp/p300-interacting transactivator, with Glu/Asp-rich carboxy-terminal domain, 2	10370
220934_s_at	0.0145	MGC3196	NM_024084	MGC3196	hypothetical protein MGC3196	79064
218147_s_at	0.0145	GLT8D1	NM_018446	GLT8D1	glycosyltransferase 8 domain containing 1	55830
1554043_a_at	0.0145		BC012528	---	CDNA clone IMAGE:3928921	---
236101_at	0.0145		AA487975	---	---	---
202715_at	0.0145	CAD	NM_004341	CAD /// ARHGEF5 /// LOC653691	carbamoyl-phosphate synthetase 2, aspartate transcarbamylase, and dihydroorotase /// Rho guanine nucleotide exchange factor (GEF) 5 /// FLJ40722-like	653691 /// 790 /// 7984
232309_at	0.0144	LOC202181	Y13871	LOC202181	hypothetical protein LOC202181	202181
211228_s_at	0.0144	RAD17	AF085736	RAD17	RAD17 homolog (S. pombe)	5884
225905_s_at	0.0144	ST3GAL3	AL521680	ST3GAL3	ST3 beta-galactoside alpha-2,3-sialyltransferase 3	6487
229332_at	0.0144	GLOXD1	AI653050	GLOXD1	glyoxalase domain containing 1	84842
232232_s_at	0.0144	SLC22A16	AL050350	SLC22A16	solute carrier family 22 (organic cation transporter), member 16	85413
205771_s_at	0.0144	AKAP7	AL137063	AKAP7	A kinase (PRKA) anchor protein 7	9465
209822_s_at	0.0141	VLDLR	L22431	VLDLR	very low density lipoprotein receptor	7436
233526_at	0.014	ST3GAL3	AL109782	ST3GAL3	ST3 beta-galactoside alpha-2,3-sialyltransferase 3	6487
204000_at	0.0137	GNB5	NM_016194	GNB5	guanine nucleotide binding protein (G protein), beta 5	10681
203245_s_at	0.0136	FLJ35348	BC002791	FLJ35348	FLJ35348	266655
177_at	0.0136	PLD1	U38545	PLD1	phospholipase D1, phosphatidylcholine-specific	5337
236328_at	0.0136	ZNF285	AW513227	ZNF285	zinc finger protein 285	26974
227178_at	0.0136	CUGBP2	AI652861	CUGBP2	CUG triplet repeat, RNA binding protein 2	10659
230329_s_at	0.0136	NUDT6	AI580268	NUDT6	nudix (nucleoside diphosphate linked moiety X)-type motif 6	11162
222799_at	0.0136	HSPC049	AK001606	HSPC049	HSPC049 protein	29062
212173_at	0.0134	AK2	AU154985	AK2	adenylate kinase 2	204
201809_s_at	0.0134	ENG	NM_000118	ENG	endoglin (Osler-Rendu-Weber syndrome 1)	2022
236918_s_at	0.0134	LRRC34	AW975772	LRRC34	leucine rich repeat containing 34	151827
212914_at	0.0134	CBX7	AV648364	CBX7	chromobox homolog 7	23492
218918_at	0.0134	MAN1C1	NM_020379	MAN1C1	mannosidase, alpha, class 1C, member 1	57134
209879_at	0.0134	SELPLG	AI741056	SELPLG	selectin P ligand	6404
201219_at	0.0134	CTBP2	AW269836	CTBP2 /// LOC645291 /// LOC650999	C-terminal binding protein 2 /// similar to C-terminal binding protein 2 /// similar to C-terminal binding protein 2	1488 /// 645291 /// 650999
1554710_at	0.0134	KCNMB1	BC025707	KCNMB1	potassium large conductance calcium-activated channel, subfamily M, beta member 1	3779
212748_at	0.013	MKL1	AB037859	MKL1	megakaryoblastic leukemia (translocation) 1	57591
232678_at	0.013	SLC2A9	AK025887	SLC2A9	solute carrier family 2 (facilitated glucose transporter), member 9	56606
1554830_a_at	0.0128	STEAP3	AF262322	STEAP3	STEAP family member 3	55240
212056_at	0.0127	KIAA0182	D80004	KIAA0182	KIAA0182	23199
228139_at	0.0127	RIPK3	NM_006871	RIPK3	receptor-interacting serine-threonine kinase 3	11035
225716_at	0.0127		AI357639	---	Full-length cDNA clone CS0DK008YI09 of HeLa cells Cot 25-normalized of Homo sapiens (human)	---
1555923_a_at	0.0125	C10orf114	BQ007522	C10orf114	chromosome 10 open reading frame 114	399726
215873_x_at	0.0125	ABCC10	AK024446	ABCC10	ATP-binding cassette, sub-family C (CFTR/MRP), member 10	89845
226474_at	0.0125	NOD27	AA005023	NOD27	nucleotide-binding oligomerization domains 27	84166
220183_s_at	0.0125	NUDT6	NM_007083	NUDT6	nudix (nucleoside diphosphate linked moiety X)-type motif 6	11162
232231_at	0.0123	RUNX2	AL353944	RUNX2	runt-related transcription factor 2	860
205881_at	0.0123	ZNF74	NM_003426	ZNF74	zinc finger protein 74	7625
231950_at	0.0123	ZNF658	AW874634	ZNF658	zinc finger protein 658	26149
236994_at	0.0123	FBXL4	AW770868	FBXL4	F-box and leucine-rich repeat protein 4	26235
219278_at	0.0123	MAP3K6	NM_004672	MAP3K6	mitogen-activated protein kinase kinase kinase 6	9064
224009_x_at	0.0123	DHRS9	AF240697	DHRS9	dehydrogenase/reductase (SDR family) member 9	10170
231810_at	0.0123	BRI3BP	BG106919	BRI3BP	BRI3 binding protein	140707
212890_at	0.0123	MGC15523	BF663461	MGC15523	hypothetical protein MGC15523	124565
1553138_a_at	0.0123	ANKRD41	NM_152363	ANKRD41	ankyrin repeat domain 41	126549
227254_at	0.0122		N56956	---	---	---
218971_s_at	0.0122	HSPC049	NM_014149	HSPC049	HSPC049 protein	29062
239240_at	0.012	NFE2L2	AI814116	NFE2L2	Nuclear factor (erythroid-derived 2)-like 2	4780
216202_s_at	0.012	SPTLC2	U15555	SPTLC2	serine palmitoyltransferase, long chain base subunit 2	9517
228813_at	0.012	HDAC4	AW206037	HDAC4	histone deacetylase 4	9759
206170_at	0.0117	ADRB2	NM_000024	ADRB2	adrenergic, beta-2-, receptor, surface	154
1553043_a_at	0.0116	CD300LF	NM_139018	CD300LF	CD300 molecule-like family member f	146722
216620_s_at	0.0116	ARHGEF10	AF009205	ARHGEF10	Rho guanine nucleotide exchange factor (GEF) 10	9639
233446_at	0.0115		AU145336	---	CDNA FLJ11655 fis, clone HEMBA1004554	---
210874_s_at	0.0113	NAT6	BC004483	NAT6	N-acetyltransferase 6	24142
207980_s_at	0.0113	CITED2	NM_006079	CITED2	Cbp/p300-interacting transactivator, with Glu/Asp-rich carboxy-terminal domain, 2	10370
235843_at	0.0112	DGKG	BF448158	DGKG	Diacylglycerol kinase, gamma 90kDa	1608
227177_at	0.0112	CORO2A	AL515381	CORO2A	Coronin, actin binding protein, 2A	7464
226478_at	0.0111	TM7SF3	BF540749	TM7SF3	Transmembrane 7 superfamily member 3	51768
219799_s_at	0.011	DHRS9	NM_005771	DHRS9	dehydrogenase/reductase (SDR family) member 9	10170
65585_at	0.011	FAM86C	AA527515	FAM86C /// FAM86B1 /// LOC648808 /// LOC653113 /// LOC653333 /// LOC653726 /// FAM86D	family with sequence similarity 86, member C /// family with sequence similarity 86, member B1 /// similar to CG7889-PA /// similar to CG7889-PA /// similar to CG7889-PA /// similar to family with sequence similarity 86, member B1 /// family with sequence similarity 86, member D	55199 /// 648808 /// 653113 /// 653333 /// 653726 /// 692099 /// 85002
223952_x_at	0.0109	DHRS9	AF240698	DHRS9	dehydrogenase/reductase (SDR family) member 9	10170
211534_x_at	0.0109	PTPRN2	U65065	PTPRN2	protein tyrosine phosphatase, receptor type, N polypeptide 2	5799
229367_s_at	0.0107	GIMAP6	AW130536	GIMAP6	GTPase, IMAP family member 6	474344
202759_s_at	0.0104	AKAP2	BE879367	AKAP2 /// PALM2-AKAP2	A kinase (PRKA) anchor protein 2 /// PALM2-AKAP2 protein	11217 /// 445815
224929_at	0.0104	LOC340061	AA100891	LOC340061	hypothetical protein LOC340061	340061
222344_at	0.0103	C5orf13	AW972765	C5orf13	Chromosome 5 open reading frame 13	9315
52975_at	0.0101	FAM125B	AA534894	FAM125B	family with sequence similarity 125, member B	89853
1556728_at	0.0101	DLEU8	T92265	DLEU8	Deleted in lymphocytic leukemia 8	79621
240052_at	0.01	ITPR1	AA648993	ITPR1	inositol 1,4,5-triphosphate receptor, type 1	3708
206301_at	0.00996	TEC	NM_003215	TEC	tec protein tyrosine kinase	7006
221790_s_at	0.00985	LDLRAP1	AL545035	LDLRAP1	low density lipoprotein receptor adaptor protein 1	26119
212993_at	0.00954		AA114166	---	MRNA; cDNA DKFZp667B1718 (from clone DKFZp667B1718)	---
202982_s_at	0.00951	ACOT2	NM_006821	ACOT2 /// ACOT1 /// LOC653878	acyl-CoA thioesterase 2 /// acyl-CoA thioesterase 1 /// similar to Cytosolic acyl coenzyme A thioester hydrolase, inducible (Long chain acyl-CoA thioester hydrolase) (Long chain acyl-CoA hydrolase) (CTE-I) (CTE-Ib)	10965 /// 641371 /// 653878
225311_at	0.00939	IVD	AA081349	IVD	isovaleryl Coenzyme A dehydrogenase	3712
241466_at	0.00939	MTL5	AI275776	MTL5	Metallothionein-like 5, testis-specific (tesmin)	9633
220112_at	0.0093	ANKRD55	NM_024669	ANKRD55	ankyrin repeat domain 55	79722
211421_s_at	0.0093	RET	M31213	RET	Ret proto-oncogene (multiple endocrine neoplasia and medullary thyroid carcinoma 1, Hirschsprung disease)	5979
218927_s_at	0.0093	CHST12	NM_018641	CHST12	carbohydrate (chondroitin 4) sulfotransferase 12	55501
218953_s_at	0.0093	PCYOX1L	NM_024028	PCYOX1L	prenylcysteine oxidase 1 like	78991
209930_s_at	0.0093	NFE2	L13974	NFE2	nuclear factor (erythroid-derived 2), 45kDa	4778
218130_at	0.0093	C17orf62	NM_024510	C17orf62	chromosome 17 open reading frame 62	79415
226591_at	0.00924		BG413612	---	CDNA FLJ33569 fis, clone BRAMY2010317	---
232233_at	0.00924	SLC22A16	AL050350	SLC22A16	solute carrier family 22 (organic cation transporter), member 16	85413
227949_at	0.00919	PHACTR3	AL357503	PHACTR3	phosphatase and actin regulator 3	116154
211774_s_at	0.00919	MMACHC	BC006122	MMACHC	methylmalonic aciduria (cobalamin deficiency) cblC type, with homocystinuria /// methylmalonic aciduria (cobalamin deficiency) cblC type, with homocystinuria	25974
36920_at	0.00919	MTM1	U46024	MTM1	myotubularin 1	4534
225625_at	0.00915	ALKBH2	AI865555	ALKBH2	alkB, alkylation repair homolog 2 (E. coli)	121642
244387_at	0.00907		AW979271	---	Transcribed locus	---
223469_at	0.00907	PGPEP1	BC004942	PGPEP1	pyroglutamyl-peptidase I	54858
226484_at	0.00898	ZNF651	AA532640	ZNF651	zinc finger protein 651	92999
219714_s_at	0.00878	CACNA2D3	NM_018398	CACNA2D3	calcium channel, voltage-dependent, alpha 2/delta 3 subunit	55799
211685_s_at	0.00874	NCALD	AF251061	NCALD	neurocalcin delta /// neurocalcin delta	83988
213237_at	0.00861	LOC400506	AI652058	LOC400506	similar to TSG118.1	400506
204101_at	0.00856	MTM1	NM_000252	MTM1	myotubularin 1	4534
225274_at	0.00856		BF247054	---	Transcribed locus, strongly similar to NP_057381.2 prenylcysteine oxidase 1; prenylcysteine lyase [Homo sapiens]	---
228799_at	0.00856	TMEM22	AA058941	TMEM22	Transmembrane protein 22	80723
211576_s_at	0.0081	SLC19A1	BC003068	SLC19A1	solute carrier family 19 (folate transporter), member 1	6573
202838_at	0.0081	FUCA1	NM_000147	FUCA1	fucosidase, alpha-L- 1, tissue	2517
236172_at	0.00802	LTB4R	AW206817	LTB4R	Leukotriene B4 receptor	1241
227446_s_at	0.00798	C14orf167	BF445127	C14orf167	chromosome 14 open reading frame 167	55449
229402_at	0.00793	SAMD13	AI631824	SAMD13	sterile alpha motif domain containing 13	148418
207008_at	0.00781	IL8RB	NM_001557	IL8RB	interleukin 8 receptor, beta	3579
222095_s_at	0.00777	C1orf76	AW450345	C1orf76	chromosome 1 open reading frame 76	148753
205944_s_at	0.00777	CLTCL1	NM_007098	CLTCL1	clathrin, heavy polypeptide-like 1	8218
203003_at	0.00777	MEF2D	AL530331	MEF2D	MADS box transcription enhancer factor 2, polypeptide D (myocyte enhancer factor 2D)	4209
204614_at	0.00777	SERPINB2	NM_002575	SERPINB2	serpin peptidase inhibitor, clade B (ovalbumin), member 2	5055
225266_at	0.00769	ZNF652	AA526904	ZNF652	Zinc finger protein 652	22834
225346_at	0.00764	MTERFD3	NM_025198	MTERFD3	MTERF domain containing 3	80298
221762_s_at	0.00709	C20orf67	AL162458	C20orf67	chromosome 20 open reading frame 67	63935
230425_at	0.00687	EPHB1	AI674183	EPHB1	EPH receptor B1	2047
210846_x_at	0.00665	TRIM14	AF220130	TRIM14	tripartite motif-containing 14	9830
201876_at	0.00661	PON2	NM_000305	PON2	paraoxonase 2	5445
229869_at	0.00652		AW170044	---	Transcribed locus	---
236295_s_at	0.00638	NOD3	AA694067	NOD3	NOD3 protein	197358
209537_at	0.00638	EXTL2	AF000416	EXTL2	exostoses (multiple)-like 2	2135
224923_at	0.00638	TTC7A	AL117512	TTC7A	tetratricopeptide repeat domain 7A	57217
1554761_a_at	0.00638	HEATR2	BC010850	HEATR2	HEAT repeat containing 2	54919
227198_at	0.00628	AFF3	AW085505	AFF3	AF4/FMR2 family, member 3	3899
208056_s_at	0.00581	CBFA2T3	NM_005187	CBFA2T3	core-binding factor, runt domain, alpha subunit 2; translocated to, 3	863
214719_at	0.00577	LOC283537	AK026720	LOC283537	hypothetical protein LOC283537	283537
206260_at	0.0052	TGM4	NM_003241	TGM4	transglutaminase 4 (prostate)	7047
214930_at	0.00492	SLITRK5	AW449813	SLITRK5	SLIT and NTRK-like family, member 5	26050
1553787_at	0.00492	C11orf45	NM_145013	C11orf45	chromosome 11 open reading frame 45	219833
229126_at	0.00492	TMEM19	AI597651	TMEM19	transmembrane protein 19	55266
227182_at	0.00492	SUSD3	AW966474	SUSD3	sushi domain containing 3	203328
235275_at	0.00492	OXCT2	AA610122	OXCT2	3-oxoacid CoA transferase 2	64064
239911_at	0.00487		H49805	---	Full-length cDNA clone CS0DJ013YP06 of T cells (Jurkat cell line) Cot 10-normalized of Homo sapiens (human)	---
218944_at	0.00461	PYCRL	NM_023078	PYCRL	pyrroline-5-carboxylate reductase-like	65263
207865_s_at	0.00461	BMP8B	NM_001720	BMP8B	bone morphogenetic protein 8b (osteogenic protein 2)	656
209494_s_at	0.00445	ZNF278	AI807017	ZNF278	zinc finger protein 278	23598
1553849_at	0.00445	CCDC26	NM_145050	CCDC26	coiled-coil domain containing 26	137196
